# Supplementary material for: The proteomic landscape of soft tissue sarcomas
Source: Nat Commun. 2023 Jun 29;14:3834. doi: 10.1038/s41467-023-39486-2 (PMC10310735; doi:10.1038/s41467-023-39486-2)
Supplement: Supplementary file 3 — Supplementary Data 1 [file 41467_2023_39486_MOESM3_ESM.xlsx]

## Sheet: Supplementary Data 1
Supplementary Data 1. Clinicopathological features of the study cohort.
		Total	Angiosarcoma	Alveolar Soft Part Sarcoma	Clear Cell Sarcoma	Dedifferentiated Liposarcoma	Desmoid Tumour	Desmoplastic Small Round Cell Tumour	Epithelioid Sarcoma	Leiomyosarcoma	Rhabdoid Tumour	Synovial Sarcoma	Undifferentiated Pleomorphic Sarcoma
	n	321	30	4	3	39	37	4	16	80	12	43	53
Age at excision (years)	median	58.4	68.8	22.3	49.1	63	39.3	28.7	38.5	65.3	1.1	42.3	73.5
	min	0.1	27.3	18.1	25.2	35.1	21.2	16.6	18.3	29.3	0.1	19.6	28.2
	max	90	82.7	33.9	61.9	81.3	78.3	46.1	76.8	86.9	4.7	79.4	90
Tumour size (mm)	median	90	58	68	55	190	90	132.5	50	92.5	-	71	80
	min	4	4	30	9	35	25	70	10	5	-	18	15
	max	1090	400	100	95	1090	500	175	240	400	-	760	360
Sex [n (%)]	F	201 (62.6)	26 (86.7)	3 (75.0)	1 (33.3)	15 (38.5)	29 (78.4)	1 (25.0)	8 (50.0)	56 (70.0)	7 (58.3)	27 (62.8)	28 (52.8)
	M	119 (37.1)	4 (13.3)	1 (25.0)	2 (66.7)	24 (61.5)	8 (21.6)	3 (75.0)	8 (50.0)	24 (30.0)	4 (33.3)	16 (37.2)	25 (47.2)
	unknown	1 (0.3)	-	-	-	-	-	-	-	-	1 ( 8.3)	-	-
Grade [n (%)]	2	115 (35.8)	12 (40.0)	1 (25.0)	-	19 (48.7)	-	-	10 (62.5)	47 (58.8)	-	23 (53.5)	3 ( 5.7)
	3	139 (43.3)	13 (43.3)	-	3 (100.0)	20 (51.3)	-	3 (75.0)	5 (31.2)	33 (41.2)	-	13 (30.2)	49 (92.5)
	unknown	67 (20.9)	5 (16.7)	3 (75.0)	-	-	37 (100.0)	1 (25.0)	1 ( 6.2)	-	12 (100.0)	7 (16.3)	1 ( 1.9)
Performance status [n (%)]	0	158 (49.2)	15 (50.0)	4 (100.0)	2 (66.7)	17 (43.6)	28 (75.7)	3 (75.0)	7 (43.8)	40 (50.0)	-	20 (46.5)	22 (41.5)
	1	82 (25.5)	12 (40.0)	-	-	12 (30.8)	4 (10.8)	1 (25.0)	5 (31.2)	16 (20.0)	-	17 (39.5)	15 (28.3)
	2	16 (5.0)	-	-	-	2 ( 5.1)	-	-	-	7 ( 8.8)	-	3 ( 7.0)	4 ( 7.5)
	3	5 (1.6)	-	-	-	1 ( 2.6)	-	-	-	1 ( 1.2)	-	-	3 ( 5.7)
	unknown	60 (18.7)	3 (10.0)	-	1 (33.3)	7 (17.9)	5 (13.5)	-	4 (25.0)	16 (20.0)	12 (100.0)	3 ( 7.0)	9 (17.0)
Pre-op treatment [n (%)]	Chemo	19 (5.9)	5 (16.7)	-	-	1 ( 2.6)	3 ( 8.1)	3 (75.0)	-	-	-	7 (16.3)	-
	Radio	8 (2.5)	-	1 (25.0)	-	-	-	-	-	1 ( 1.2)	-	6 (14.0)	-
	Chemo & radio	13 (4.0)	-	-	-	-	-	1 (25.0)	-	-	-	12 (27.9)	-
	None	267 (83.2)	25 (83.3)	3 (75.0)	3 (100.0)	38 (97.4)	34 (91.9)	-	15 (93.8)	79 (98.8)	-	17 (39.5)	53 (100.0)
	unknown	14 (4.4)	-	-	-	-	-	-	1 ( 6.2)	-	12 (100.0)	1 ( 2.3)	-
Anatomical site [n (%)]	Extremity	125 (38.9)	2 ( 6.7)	4 (100.0)	3 (100.0)	2 ( 5.1)	9 (24.3)	-	9 (56.2)	31 (38.8)	1 ( 8.3)	26 (60.5)	38 (71.7)
	Head/neck	13 (4.0)	4 (13.3)	-	-	-	1 ( 2.7)	-	-	-	2 (16.7)	2 ( 4.7)	4 ( 7.5)
	Intra-abdominal	28 (8.7)	2 ( 6.7)	-	-	3 ( 7.7)	4 (10.8)	3 (75.0)	-	10 (12.5)	3 (25.0)	2 ( 4.7)	1 ( 1.9)
	Retroperitoneal	57 (17.8)	1 ( 3.3)	-	-	32 (82.1)	-	1 (25.0)	-	19 (23.8)	2 (16.7)	2 ( 4.7)	-
	Trunk	65 (20.2)	21 (70.0)	-	-	2 ( 5.1)	22 (59.5)	-	1 ( 6.2)	2 ( 2.5)	2 (16.7)	7 (16.3)	8 (15.1)
	Pelvic	24 (7.5)	-	-	-	-	1 ( 2.7)	-	6 (37.5)	9 (11.2)	2 (16.7)	4 ( 9.3)	2 ( 3.8)
	Uterine	9 (2.8)	-	-	-	-	-	-	-	9 (11.2)	-	-	-
Status at excision [n (%)]	Local	301 (93.8)	29 (96.7)	3 (75.0)	2 (66.7)	36 (92.3)	37 (100.0)	2 (50.0)	13 (81.2)	78 (97.5)	6 (50.0)	42 (97.7)	53 (100.0)
	Metastatic	15 (4.7)	1 ( 3.3)	1 (25.0)	1 (33.3)	2 ( 5.1)	-	2 (50.0)	-	2 ( 2.5)	5 (41.7)	1 ( 2.3)	-
	Locally Metastatic	3 (0.9)	-	-	-	-	-	-	3 (18.8)	-	-	-	-
	Multifocal	1 (0.3)	-	-	-	1 ( 2.6)	-	-	-	-	-	-	-
	unknown	1 (0.3)	-	-	-	-	-	-	-	-	1 ( 8.3)	-	-
Tumour margins [n (%)]	R0	133 (41.4)	17 (56.7)	1 (25.0)	1 (33.3)	9 (23.1)	10 (27.0)	-	11 (68.8)	42 (52.5)	-	18 (41.9)	26 (49.1)
	R1	151 (47.0)	11 (36.7)	3 (75.0)	2 (66.7)	25 (64.1)	20 (54.1)	1 (25.0)	5 (31.2)	35 (43.8)	-	22 (51.2)	27 (50.9)
	R2	4 (1.2)	-	-	-	-	1 ( 2.7)	1 (25.0)	-	1 ( 1.2)	-	1 ( 2.3)	-
	unknown	33 (10.3)	2 ( 6.7)	-	-	5 (12.8)	6( 16.2)	2 (50.0)	-	2 ( 2.5)	12 (100.0)	2 ( 4.7)	-
Tumour depth [n (%)]	Deep	250 (77.9)	15 (50.0)	4 (100.0)	3 (100.0)	38 (97.4)	30 (81.1)	4 (100.0)	8 (50.0)	66 (82.5)	-	39 (90.7)	43 (81.1)
	Superficial	54 (16.8)	15 (50.0)	-	-	1 ( 2.6)	2 ( 5.4)	-	8 (50.0)	14 (17.5)	-	4 ( 9.3)	10 (18.9)
	unknown	17 (5.3)	-	-	-	-	5 (13.5)	-	-	-	12 (100.0)	-	-
