# Supplementary material for: The proteomic landscape of soft tissue sarcomas
Source: Nat Commun. 2023 Jun 29;14:3834. doi: 10.1038/s41467-023-39486-2 (PMC10310735; doi:10.1038/s41467-023-39486-2)
Supplement: Supplementary file 4 — Supplementary Data 2 [file 41467_2023_39486_MOESM4_ESM.xlsx]

## Sheet: Supplementary Data 2
Supplementary Data 2. Normalised proteomic profiling data.
Gene	ST001	ST002	ST003	ST004	ST005	ST006	ST007	ST008	ST009	ST010	ST011	ST012	ST013	ST014	ST015	ST016	ST017	ST018	ST019	ST020	ST021	ST022	ST023	ST024	ST025	ST026	ST027	ST028	ST029	ST030	ST031	ST032	ST033	ST034	ST035	ST036	ST037	ST038	ST039	ST040	ST041	ST042	ST043	ST044	ST045	ST046	ST047	ST048	ST049
A1BG	1.47867	-0.71653	0.814945	-0.747005	0.218306	-1.15685	-2.08656	-0.342595	0.00653917	-1.03298	-1.30362	-1.00059	-0.424918	1.80671	-0.361153	-1.51334	-0.966764	-0.0746961	-0.383949	0.14266	-2.20866	-0.47699	-1.47722	-0.417498	-0.820563	0.453399	1.06412	0.330107	-0.15693	1.10286	2.88547	-0.729339	-0.5643	1.4723	-0.0710699	0.901142	1.99641	1.485	1.05673	-0.107111	-0.0369517	1.99017	2.99804	0.260739	1.06652	2.50068	1.34614	0.179136	2.50237
A2M	2.34434	-0.417541	-0.180291	0.0802385	-0.664354	-0.569074	-1.62877	1.06002	0.734032	-1.04807	-2.09672	-1.39898	0.173498	1.62512	-0.455917	-1.02256	-1.74479	-0.16933	0.648293	1.79234	-1.46165	-0.625833	0.349375	-0.102569	-1.69088	0.815464	1.35278	-1.11263	-1.80616	0.697197	2.76382	-0.845567	-1.05635	-0.571645	-0.476977	1.35268	1.1789	3.44547	-0.11654	0.933068	-1.05676	1.30565	1.55224	-0.303997	0.719619	1.70376	0.593587	-0.637683	2.89681
AAK1	-0.179969	-0.470871	-0.195238	-0.0129135	-0.52014	-0.777116	0.178914	0.209634	0.753721	0.493995	0.903289	0.489901	-1.64446	-0.321086	-0.12185	0.273236	-0.679155	-1.58665	-1.05412	0.807883	0.412616	-0.54664	1.59859	0.59971	-0.930958	-0.137298	-0.982319	-0.379202	-0.667643	0.802034	-0.947641	0.148106	0.241532	-0.213276	-0.143808	-0.160482	-0.0795872	-0.928407	-0.514366	-0.316461	0.728953	0.378322	-0.171825	0.208114	0.0874582	-0.634655	-0.933004	0.260096	-0.402125
AAMDC	-0.0959476	2.22518	-0.199193	0.858337	-0.570013	0.169902	-1.02627	-0.876355	-1.48504	-0.98434	0.576968	0.429996	0.147018	-1.1866	2.2905	-0.297727	0.251949	0.222284	-1.12815	0.0539668	0.288602	0.509343	-0.32736	0.757945	-0.761569	0.855823	1.05239	0.109109	-0.719794	-1.37112	0.411295	-0.564775	0.230991	0.0103315	0.180726	0.228599	-0.414184	-0.62689	0.908278	-1.32919	0.194217	-1.31415	0.643887	-0.464823	-1.33721	0.0666098	0.246627	1.01126	-0.455999
AAMP	-0.486529	0.119459	-0.0794391	-0.124821	-0.319353	-0.790301	0.702625	-0.615409	-1.03249	0.00309748	1.11364	0.84294	-0.429322	-0.420737	-0.246126	0.944139	-0.350134	0.0136883	0.129708	1.12405	0.0505047	0.148773	0.236063	0.270321	0.323694	0.567211	0.533121	0.67484	-1.2317	0.374825	0.78435	-0.583144	0.288149	-0.18891	-0.134571	0.0503598	-0.0118918	-0.134279	0.355452	-1.0518	-0.162486	-0.194408	0.133023	-0.213075	0.966585	-0.0288543	-0.0758577	-0.754108	0.0195876
AARS1	0.506767	-0.935488	-0.319699	-0.597625	-0.401721	-0.505355	0.0667223	0.423187	-0.23384	-0.695086	0.0197173	0.0769385	-0.907646	-0.856458	-0.584564	0.315581	-0.267732	-0.0649863	1.03521	-0.0967277	-0.235184	-1.22861	-0.213189	-0.259153	0.54679	0.2282	-0.787171	0.872647	-0.0709543	0.664118	-0.191583	-0.699813	1.20797	0.38408	0.0177141	0.472316	-0.559938	0.497168	-0.0711066	0.447284	1.13361	0.58228	-0.040844	-0.551384	2.14211	0.0754265	0.519531	-0.14358	0.507589
AARSD1	-0.426677	-0.283791	-0.772382	-0.393463	-0.334094	-0.204895	1.02642	-0.91434	-0.0241703	0.00891677	0.582601	0.166278	0.484764	-0.746262	0.159423	-0.375525	-0.291601	-0.0664727	0.478469	-0.403087	1.14102	0.417107	0.84486	0.0341181	0.0792102	-0.134932	0.205288	0.19451	-0.282908	-0.368248	-1.0785	-0.670071	1.11021	-0.929219	-0.257006	0.135803	-0.432767	-0.468971	-0.458089	0.1159	-0.170414	-0.167256	-0.0392816	-0.306831	0.679489	1.28133	-0.429383	-0.831068	0.565387
AASDHPPT	-0.349341	0.528562	-0.0521569	-0.239874	1.40962	0.462115	0.456382	0.530868	-0.778038	0.369466	1.12463	0.66099	0.243865	-0.379565	-0.0465565	2.30666	0.791605	1.35128	0.888781	0.902447	0.785912	1.23583	0.664976	-0.493988	-0.738899	-0.439872	-0.0749319	0.0321393	0.302858	-0.251229	-0.308019	-0.599194	-0.993286	0.390009	-0.61682	-0.0689909	0.0648746	-0.314852	-0.383264	-0.780184	-0.214833	-0.37642	-0.631938	-0.203069	-0.518256	1.04831	0.0805119	0.327899	-0.377564
ABCE1	-0.555398	-0.470747	-0.267343	-0.122977	1.13366	0.628358	0.856807	0.615058	0.492523	0.119126	1.23044	1.7822	0.133311	0.00776126	0.296769	1.58024	0.0439563	1.84657	0.31266	0.20619	0.69863	-0.759028	-0.291862	-0.979117	-0.845803	-1.66828	-1.517	-1.1268	-0.305658	-0.312536	-0.545658	-0.226476	0.112302	-1.3794	-0.852064	-0.929271	-0.955664	0.402017	-1.71731	-0.233038	-0.0172033	-0.266319	-1.23584	-1.51154	-0.626702	0.344182	-0.333195	-0.28277	-0.269272
ABCF1	-0.704362	-0.165146	-0.372262	0.122835	-0.8801	-0.186096	0.442438	-0.325055	-0.495925	0.0793688	0.124823	0.233412	-0.475808	0.101118	-0.520199	0.559535	-0.450075	0.0283605	-0.221001	-0.291108	0.756728	0.037815	0.364935	0.355497	0.0741205	-0.76706	-0.152116	-1.21268	0.126455	0.423343	-0.240237	-0.237327	-0.182182	-0.806738	-1.10373	0.121228	-0.244423	0.388833	-0.811305	0.189642	-0.522963	0.218443	-0.530193	-0.570688	0.314532	0.500164	0.214909	-0.351349	-0.00242566
ABCF2	-0.263028	0.163479	0.0558044	-0.0963534	-0.908043	-0.0536213	1.34887	0.362886	-0.587581	0.600065	1.2253	-0.827879	0.154806	0.925363	0.599663	0.298846	-0.574294	-0.282243	-0.161595	0.383852	0.463992	-0.478305	0.235298	-2.13295	-0.890602	-1.38485	-0.569172	-0.436687	-1.46875	-0.521209	-0.853976	-0.343981	-0.39507	-0.632046	-0.632446	-0.404607	-0.864721	0.243634	-0.815078	0.764641	-0.65881	-0.246118	-0.681026	0.0949653	0.0113115	0.0204401	-0.794175	-0.098436	-0.256418
ABCF3	0.241914	0.107083	0.810659	0.41472	-0.035487	-0.446437	-0.0625177	-0.326085	0.055294	0.451969	-0.0337048	0.146054	0.545697	0.0579672	0.870468	0.00158481	0.440068	0.0038059	0.455712	0.503864	0.369198	0.0106795	-0.069162	0.579862	0.262934	-0.332603	0.121637	-0.181778	-0.0532335	-1.24586	-0.214609	-0.920752	-1.18106	-0.906568	-1.06439	-0.684865	-0.0151959	0.262813	-0.429535	0.298763	-1.06374	0.437265	0.367419	-0.473731	0.707128	0.79117	-0.0476457	-0.21121	0.0668393
ABHD10	0.77868	-0.238292	-0.00277027	0.464226	-1.40567	-0.436779	-0.410409	-0.104522	-1.41227	-0.626369	-0.0305868	-0.757005	-1.69054	-0.109771	-0.733418	1.00584	-0.368683	-0.295051	-0.349746	-1.3488	0.805211	0.856128	1.38532	0.166988	0.0823778	-0.781552	0.573244	0.375076	-0.25107	0.1676	0.812203	-0.0894035	0.614026	0.433585	-0.489665	0.637942	-0.752444	-0.408042	-0.464645	-0.0108665	-0.540659	0.441877	-0.29181	0.349755	0.722052	0.449091	1.2166	-0.48893	-0.764642
ABHD11	0.667266	0.62071	0.658356	0.847721	0.791613	2.6299	0.861249	1.68684	-0.187775	0.246839	1.39054	0.584223	-0.145904	0.08881	-0.117632	-1.19527	1.14231	1.19601	-0.0620212	-0.283583	-0.209734	1.26356	-0.199847	0.404276	-0.76059	-0.42997	0.890648	0.27262	-0.370368	0.0628662	-0.446165	-0.447799	0.201105	-0.34936	0.100101	-0.0177282	0.333055	0.149415	0.0420471	-0.153186	-1.46171	-0.2765	-0.512048	0.0386551	0.0725665	-0.563977	-0.354075	-0.0949942	-0.175492
ABHD14B	1.16587	1.20203	1.71925	1.21955	0.387669	-0.372665	-0.743215	-0.60995	-0.162465	0.180557	1.19283	1.55107	0.641827	-0.441581	0.113606	-0.678012	-0.00458244	0.314827	0.308744	0.544107	0.266563	0.982203	-0.319537	0.692265	-0.496789	2.29287	0.517443	0.291835	-0.27577	-1.28871	-0.343674	-0.947833	0.00406429	-0.744338	0.906462	1.31274	0.0568855	-0.248993	0.612065	-2.61251	1.69329	1.22358	0.454061	0.738091	0.0668234	-0.194289	-0.13383	1.27697	-0.433435
ABI1	-0.229503	0.522105	-0.356637	0.0148299	0.423831	-0.186431	0.042147	0.357885	0.389697	-0.0890703	-0.312102	0.103	0.442512	0.161279	-0.412235	-0.219424	0.0649175	-0.717906	0.615488	-0.171942	0.447937	0.403941	0.293185	-0.186681	0.913005	0.81995	0.04019	0.179389	0.184153	-0.488312	0.212131	-0.0814763	1.09882	-0.518228	0.862055	-0.180774	0.487557	-0.305264	0.331028	-0.00775871	-0.715808	0.264487	4.25868	-0.274436	0.0957343	-0.0953997	-0.253616	0.804323	-0.599608
ABI3BP	-0.3414	-0.290509	-1.64503	0.0384854	0.825704	0.614225	0.534822	2.74815	0.887134	2.65716	-2.12307	-0.0476014	3.87256	0.512085	0.950712	1.36831	2.80989	2.12125	-2.05643	2.2781	-1.58778	-0.744333	-1.36064	1.44816	1.08082	1.10605	0.571491	-0.916939	-0.0554597	-1.54497	-1.18745	0.36515	1.11608	1.47798	4.1497	0.282569	0.447765	-0.863961	1.7382	3.94642	2.37256	2.16041	-0.386605	1.25865	0.434657	-1.88596	0.126947	2.14635	0.714601
ABRAXAS2	-0.3803	0.110259	-0.36565	-0.0202298	0.299735	0.271739	0.127981	0.43265	0.506753	-0.0609838	1.29568	0.399002	-0.591278	-0.383178	0.0610022	0.0913304	0.174076	0.362635	-0.0282854	0.487892	0.595171	-0.766815	0.1503	0.387947	0.432285	0.13167	-0.186015	0.361163	0.361982	-0.399173	0.159082	-0.0114805	0.563583	0.0388108	0.327065	0.468559	-0.182025	-0.401933	-0.332755	0.086063	0.00149454	0.226612	-0.204457	0.843674	0.178005	-0.252828	-0.200039	0.24956	0.149426
ACAA1	1.33567	1.84486	0.88633	1.09243	0.835558	1.61141	0.471656	1.18912	1.54998	-0.278716	0.27539	0.154413	0.958899	0.659728	0.591393	1.2224	1.35558	1.32851	0.825762	2.53321	-0.883255	0.448877	2.47248	0.775587	2.21189	-0.631419	-0.0764188	-0.773045	0.134911	-0.669536	-0.0562309	0.0684633	0.109963	-0.200851	-0.0161694	1.0589	0.434034	-0.376093	-0.164137	1.42322	-0.342443	0.676362	-0.0462778	-0.533861	0.0485217	2.0237	0.842752	0.057841	2.44389
ACAA2	1.2133	1.00135	0.725333	1.48316	0.807953	1.84071	0.702353	0.473501	1.06344	0.117745	-0.595614	-0.915925	-0.0952886	0.223032	0.810623	0.0423559	1.19745	-0.272741	0.267615	0.637007	-0.09791	0.130158	1.44745	-0.712597	2.28133	-0.573894	2.38662	0.683801	0.0892768	0.780984	0.218337	0.853765	1.38535	0.823452	-0.401757	0.116994	0.968038	1.06945	-0.641946	1.27576	-0.932034	0.664758	-0.394912	-0.170728	1.07328	0.723753	0.781701	-0.326007	0.184773
ACADM	-0.119559	2.39652	1.10793	1.43044	1.0973	1.35833	0.629697	1.34429	0.321436	0.182977	0.37788	1.26073	0.269171	-0.048391	2.10068	1.36608	0.995075	0.622868	-0.0784044	1.23623	-0.614615	-0.198582	-0.339478	-0.0144683	-0.411654	-1.21562	0.7525	-0.406298	-0.21469	-1.02688	-0.155576	-0.135934	-0.947294	-0.874875	-1.04728	0.561257	-1.22684	0.503048	-1.3231	0.546905	-0.158831	0.325777	-0.420534	-0.714254	-0.324884	0.313052	-0.556564	-0.300269	-0.320893
ACADS	2.25828	2.03538	2.1793	2.19098	3.00229	1.09321	1.16087	3.56169	2.30794	1.52862	-0.455812	-0.176516	2.08134	0.212	3.06521	1.40823	0.550959	1.75703	-1.35289	1.53898	-1.41383	-0.0531794	1.06179	1.3432	-0.0600751	-0.601722	2.2727	0.660407	0.94885	-0.969467	0.981984	0.5478	-2.59426	-0.651121	-0.421091	2.46143	-0.0805344	0.576867	-0.813979	1.24513	-0.977	0.208284	-1.96696	-0.749887	0.914658	0.839121	1.4098	0.749898	-0.407678
ACADVL	1.93636	2.38727	1.18169	2.61044	0.676182	1.21978	1.76748	2.57953	1.77986	0.912458	0.144193	0.840894	1.22255	1.41072	3.16392	2.34558	0.552833	1.48339	0.799771	0.855111	-1.13234	0.510808	1.19443	0.498751	0.33142	-1.58942	1.4731	-0.73663	-0.100338	-0.127941	0.615363	0.895846	-0.894649	-1.35533	-2.38172	1.1503	-0.100421	0.154008	-0.994146	0.478969	-1.13007	0.0572275	-0.409546	-0.494371	-0.314229	0.697274	1.34129	0.38544	0.619788
ACAN	-0.764093	-1.25962	-2.20121	-1.51164	-0.3934	3.25072	-2.21681	2.95675	2.20135	2.05141	-1.9628	1.37458	0.389457	-1.14101	0.852856	1.3642	-2.4978	0.00721446	-4.77337	1.66924	-1.34746	-1.28483	-1.90601	-2.63509	-0.219203	-0.866418	-0.190702	0.740057	-3.87573	-0.998	0.0409303	-1.60424	-3.02833	0.143925	0.72699	0.855357	-2.08229	-4.23189	0.716504	-2.21516	6.14043	-4.19999	0.954161	2.13592	-0.238425	-0.453797	-1.06019	-2.58919	-1.69188
ACAP2	-0.0940546	-1.01102	-0.792604	-0.119234	-0.221012	-0.0928528	0.566925	0.54856	0.782731	0.705456	-0.682023	-0.275986	-0.0897576	0.525382	0.0211896	0.134952	0.377603	-0.13349	0.330209	1.19567	0.140535	-0.0137799	0.575475	-0.779437	0.284424	0.309641	0.125076	0.624713	0.557761	-1.43643	-0.0351133	0.652867	0.419486	-0.0994746	0.489786	-0.419219	0.12891	0.922344	-0.522334	0.804062	-0.0972099	0.378256	0.0925645	0.452186	0.470426	0.951972	0.0884758	0.156827	-0.0487205
ACAT1	1.52167	2.61522	1.71749	2.4492	1.60715	1.72279	1.70172	1.65034	1.07076	0.522881	0.256409	-1.06538	0.832338	-0.332333	1.54288	1.86124	0.88807	0.0446819	0.274956	0.851412	-0.710973	-1.17507	0.65998	0.169327	0.192764	-1.16808	0.310817	-0.419328	0.159871	-0.06009	-0.945601	-0.686854	-0.286821	-1.03941	-0.975536	-0.0339868	-0.568104	1.09609	-1.69471	-0.0491518	-2.18107	-0.445073	-0.950986	-1.29085	-0.688845	-0.715142	-0.898951	-0.0601379	-0.0265814
ACAT2	-0.993333	0.305627	-0.772797	-0.268318	-0.504941	-0.732263	0.164625	-0.996422	0.224051	-0.248123	0.392437	-0.726112	0.332643	0.00723651	-0.102076	-0.274304	1.82475	0.420757	0.636085	0.0215938	1.02707	-0.048478	-0.735381	0.802865	0.851033	-0.859211	-0.660112	0.223254	-0.280599	0.141816	-0.9369	-0.268239	-0.733467	3.66656	-1.34137	0.240183	-0.0615168	0.275725	-0.832798	-0.00052403	-0.227738	-0.0969352	-0.273949	-0.562403	0.0390851	0.758441	0.0328745	0.164762	0.156446
ACBD3	0.0455587	-0.000274661	0.802279	0.350605	0.519118	0.339848	0.361075	1.07318	-0.240666	-0.197033	-0.0301335	0.0206755	-0.138594	-0.268367	0.030715	-0.104019	1.14099	-0.627778	-0.0797532	-0.146515	-0.257012	0.444232	0.177855	0.203569	0.529726	0.61443	0.0758961	0.171205	0.214747	0.0750283	0.315887	-0.24464	-0.328546	0.589266	0.173992	0.408373	-0.425164	0.928236	-0.186893	0.380691	0.339496	0.0508356	0.806136	0.322747	0.532331	-0.313673	-0.499844	0.895705	0.451476
ACBD5	0.748467	0.884332	1.80675	0.831245	0.746878	1.58653	1.84417	0.68708	0.0690535	0.514301	0.932435	-1.14759	-0.3036	0.281073	0.00643488	-0.121743	0.913696	0.461725	0.872773	-0.797724	-0.238886	0.368673	-1.14623	-0.144189	-2.18416	-0.125754	0.286889	0.0382471	-0.473355	0.538213	1.17506	0.453587	0.467935	0.425447	0.235053	-0.628276	0.419909	0.384228	0.464928	0.0239127	-0.467485	-0.16783	0.45673	-0.840189	-0.29378	-0.642795	-0.525463	0.158111	-0.954065
ACE	-0.678586	-0.789865	-1.00751	0.351101	-1.10742	0.485402	0.764418	0.187736	1.44086	1.70124	-0.309849	-0.328848	0.0647632	0.68231	0.386217	0.706646	-1.07075	0.353899	-0.481678	1.7897	1.73906	0.917824	-0.881295	0.25069	-1.26978	1.32317	0.102572	-0.324433	-0.847679	-0.603397	-0.464589	2.21949	-0.295385	-0.213188	3.80136	1.04156	1.03408	0.560571	0.703737	-0.188075	-0.726916	-1.3968	0.0742011	0.787406	1.50316	-1.31019	-0.212	-0.723567	-0.807418
ACIN1	-1.64868	-1.09175	-1.25171	-1.16195	-0.728947	-1.17051	-0.289436	-0.718435	-0.715492	-0.601751	-0.695087	0.345306	-0.764666	-0.924458	-0.874021	-0.278981	-0.938236	-0.756869	-0.610023	-1.22425	0.243127	-0.0981067	0.359451	-1.06997	-0.0863843	-0.301401	-0.0780526	0.401527	-0.266817	0.4071	-0.264521	-0.449157	-0.725457	0.19995	-0.0283242	-0.573405	0.28048	-1.0611	0.936695	-1.43327	-0.0963368	-0.61784	-1.40698	0.0515618	-0.590282	-0.005495	-0.762951	-0.155169	-0.519953
ACLY	-0.562314	-0.60185	-0.543848	-0.117414	-0.0582084	-0.184783	0.423374	0.303766	0.287482	-0.993103	0.717761	-0.133589	-0.627065	0.478024	-0.667505	0.407795	0.226693	-0.0359644	0.311551	-0.695808	-1.00006	-1.54812	-0.652304	-0.79893	1.05854	-0.832821	-0.735598	2.12724	0.611484	0.467641	0.0642034	0.580866	0.939671	0.290759	0.441247	0.0798441	-0.0288085	0.425777	-0.415844	1.92791	-0.330056	0.179628	-0.732806	-0.257099	1.80462	-0.76525	-0.0208061	0.0729981	-0.153523
ACO1	-0.259238	-0.146241	0.375152	0.737818	-1.21079	-0.166848	-0.909308	-0.176289	0.635696	-0.444305	-0.409958	-0.00166563	-0.311385	0.250221	0.125952	-0.901402	-0.148867	-0.361015	-1.04859	-0.375658	0.573383	-0.102069	-0.117116	1.69444	-0.459131	0.779889	0.04058	-0.0811378	0.734968	1.88704	-1.12358	-0.267874	1.26148	-0.330585	0.531328	-0.71885	0.231198	-0.568489	-0.185661	0.0472887	1.63339	-0.14026	0.439257	-0.210925	-0.974277	1.789	0.412407	0.234087	-0.604485
ACO2	1.41592	1.71465	0.67178	2.05475	0.754595	2.08659	-0.0836314	1.32796	0.207712	-0.278097	-0.839601	0.782327	-0.193011	-0.369581	1.47762	0.321553	1.4566	0.189069	0.239635	-0.671651	-0.376107	-0.287595	1.13599	-0.193034	-0.242834	-0.907221	0.380352	-0.0733622	-0.502757	-0.721566	-0.63334	-0.65861	0.849655	-0.087793	-0.811961	0.346522	-0.28738	0.359914	-1.16796	0.313509	-0.776042	-0.78849	-1.04147	-0.179285	-0.691292	-0.191198	0.737619	-1.23727	-0.121671
ACOT1	1.40244	1.91831	1.09396	1.53899	1.12563	0.152613	-0.152052	1.12552	1.08557	-0.109529	-0.179097	0.24019	0.122088	-0.496579	1.40167	0.515448	1.33192	-0.337099	0.150896	-0.442207	0.36868	0.307447	1.12114	0.840932	1.10651	-0.854931	2.39082	0.0666913	-1.01655	-0.507836	0.0628685	-0.198591	-0.129342	-0.732311	-1.74732	0.990247	-0.782256	-0.478682	-1.98081	-0.555867	-1.17648	-2.08569	-0.714942	-0.445139	-0.216946	0.471705	-0.247502	-1.08516	-1.03089
ACOT13	0.406356	0.222053	1.37701	0.331214	1.56553	1.72201	-0.236846	1.15587	-0.340481	-0.694356	1.04231	0.573459	0.110852	-0.403813	0.726299	1.18376	1.85855	1.68654	1.36533	0.0404552	0.761811	1.12654	0.589928	-1.21845	0.359505	-1.53619	0.444205	-0.93614	-0.94674	0.169113	-0.687615	0.597668	1.49424	-0.262173	-0.425863	-0.80437	0.0194056	-0.546058	-0.818343	-0.160102	-0.686668	-0.203342	-0.460831	-0.836098	-0.109829	-1.00063	-0.741276	0.0416326	-0.54185
ACOT7	-0.0524804	-0.866686	-0.807631	-0.575102	1.21333	0.0685951	2.019	1.49809	0.522859	-0.652749	1.25749	1.66652	-0.306092	0.332812	0.757534	1.2842	1.61639	2.36817	1.65654	0.667791	0.628343	-0.608058	0.656513	0.188923	2.54062	-1.64905	-1.79666	-1.77908	-0.712211	-1.34951	-0.087393	0.0838771	-0.0761574	0.41454	-2.07835	0.275158	-0.600562	0.303722	-0.545827	-0.138799	-1.09795	-0.553975	-0.784511	-2.64999	0.730907	0.103732	0.34156	0.513034	1.39454
ACOT9	0.360952	0.128485	0.585296	0.812175	1.69619	2.10711	1.28993	3.117	1.41186	-0.0206015	1.20283	0.477683	0.471399	0.0221903	1.33506	1.61421	1.77487	0.977519	1.86706	0.567544	-0.449616	0.76647	0.940087	-0.21809	1.48842	-2.55455	-1.04733	-1.57413	-0.390495	-2.06816	-0.638104	0.259458	1.08878	-1.52718	-2.26513	0.385933	0.601746	0.416855	-1.8913	0.198913	-1.63731	-0.422412	-1.11851	-1.25431	0.0405184	-0.0771837	-0.53632	0.132288	0.660651
ACP1	-0.430653	0.866126	0.434268	-0.28583	0.505806	0.354819	-0.218746	0.149474	0.00351063	-0.45538	0.593173	0.654413	-0.566428	-0.71575	0.285812	0.184826	0.725858	-0.137679	-0.316568	0.22973	0.00498797	0.068677	0.0198709	0.55987	0.957947	0.571593	0.125557	-0.0320886	-0.388572	-0.0800832	-0.145695	-0.917376	-0.0895883	0.250869	0.556105	0.360158	-0.288645	-0.780973	0.921028	-0.713433	0.700838	0.0918839	0.238498	0.603488	0.126442	-0.253617	-0.644055	0.416003	0.622055
ACP2	1.0148	-0.0344036	0.589955	-0.0773411	0.652304	0.276682	-0.975581	-0.838443	-0.239973	-0.617624	0.932777	0.544874	-0.907684	-0.136003	-0.383012	-0.0448166	-0.00903212	1.20457	-0.13486	0.577408	0.346931	-8.25168e-05	-0.238697	1.56308	0.38511	-0.0923657	-0.796207	0.0542444	-0.886534	1.81206	-0.66373	1.13238	0.447608	-0.421738	-0.112546	-0.560016	-0.078716	0.533781	-0.952741	0.366662	1.37756	0.576622	0.0868083	-0.919104	0.101029	-0.384231	0.584262	0.68413	-0.863993
ACSL1	1.50659	2.87718	1.40518	2.45641	-1.4779	0.118926	0.335317	-0.422562	2.05857	1.12248	-0.201472	-0.606715	1.18957	0.972684	2.32611	0.250606	-0.0621542	-0.392142	-0.401467	1.90235	-0.925622	-0.473627	0.356989	0.891629	-0.624476	-1.25241	2.12556	0.62676	0.267104	1.15876	0.0925802	1.79056	0.0630337	-0.403143	-1.14002	-1.09161	0.266274	0.647586	-0.46446	0.697062	-0.906484	0.100675	1.17326	1.53354	-1.20354	1.07541	-0.334671	0.479256	0.609539
ACSL3	1.10329	0.653684	1.19735	1.34148	-0.0762143	1.09735	0.288165	0.108648	-0.35433	-0.263132	-0.0920754	-1.47254	-0.34991	-0.669512	-0.108742	-0.865029	0.140908	-0.737906	0.0216017	-0.234047	0.111333	1.28073	0.369075	-0.0723183	-1.23636	-0.764076	-0.236751	-0.00313887	-0.596205	-0.00292845	-1.09908	0.45621	-0.0798828	-1.26767	-0.135516	-0.689789	-0.40088	0.526747	-0.269731	0.00372088	-0.232517	-0.447083	-0.390074	-0.162963	-0.28504	-1.17155	-0.0946441	-0.815669	-0.672068
ACTA1	2.77528	4.9848	3.28053	3.71738	-0.245479	-1.87518	-1.72735	-0.571378	-0.0441532	-1.01633	-1.20323	1.32838	-0.34199	-0.922124	5.58343	-6.37808	2.78882	1.52448	0.834901	-4.60712	-1.88394	0.37526	-1.43159	-0.291909	-0.048187	-0.404178	-3.32577	4.4555	-0.0882108	-2.34921	-0.776211	-2.24122	-3.99944	-1.8136	0.374479	-1.75988	-1.21123	0.252077	-1.77007	-0.859366	-0.663283	-3.55676	-3.01383	0.306979	-3.39048	-1.88324	-2.05287	-3.37557	1.74551
ACTA2	-0.501782	-0.346684	-1.39609	-0.23271	-1.97543	-0.998923	-1.65312	-1.22235	-0.441663	-0.552446	-2.44313	-1.53065	0.331578	-0.251371	0.032785	-1.61835	-1.68139	0.323859	-1.7148	-1.88471	-1.36688	-1.18253	-1.25961	-0.498743	-0.615642	-0.590315	-0.857446	0.27667	-2.26173	-0.0314972	0.291901	-0.247608	0.650238	0.670889	-0.612937	-1.80469	-3.32433	-1.90734	-0.725568	-1.08345	0.999715	-1.59731	-0.518746	1.14799	0.0729999	-1.03126	0.184797	-0.695521	-0.864945
ACTB	-1.15423	-0.605551	-0.677412	-0.666892	-0.357449	-0.569224	-0.948649	0.130661	0.0728759	-0.588305	0.752571	0.0145372	-0.126939	-0.102435	-0.312141	-1.06074	-0.190933	-0.146651	-0.0739996	-0.99468	-1.33817	-1.6335	-0.595872	-0.90331	-0.342454	0.210185	-0.669823	0.498615	-0.795103	0.0908747	-0.480786	0.126015	0.117823	0.423214	0.300355	-0.0290258	0.087549	-0.41861	-0.0217976	-0.296492	0.6574	0.0589024	-0.505222	0.23543	0.303215	-0.170909	-0.277507	-0.0609393	-0.758001
ACTBL2	-0.977427	-0.660848	-0.886324	-0.892014	-0.524254	-0.994435	-0.447767	-0.698861	-0.608326	-0.166813	0.0003485	-0.303367	-0.859561	-0.263782	-0.770136	-2.85415	-0.224628	-0.823198	-0.47165	-3.18537	-0.952945	-1.52083	-1.22238	-0.804298	-1.28798	0.556693	-0.0761057	0.671004	-1.12793	-0.0838809	0.0711598	2.01066	0.00310267	-0.255021	0.895756	-0.723844	-0.139161	-0.697498	-0.394351	0.523543	0.56935	-0.364465	-0.375388	-0.027334	0.370132	-0.487655	-0.289407	-0.282507	-1.43467
ACTL6A	-0.775431	-0.564871	-0.407684	-0.711308	-0.0137626	-0.751481	-0.412524	-0.325761	-0.549572	-0.639986	0.025993	0.215182	1.4621	-0.150349	-0.624921	-0.290758	-0.31058	-0.320416	0.0391075	-0.765231	0.525084	0.404952	0.456138	0.319369	0.472098	-0.0962975	-0.531621	0.0584895	0.156972	-0.141649	0.463403	-0.360881	0.2428	0.0142732	-0.230592	-0.831401	-0.0391197	-0.043201	-0.00459346	-0.252848	-0.0559278	0.0140278	0.0250754	-0.291233	-0.306578	0.545207	-0.13383	0.457972	0.0562096
ACTN1	-0.991425	-0.309832	-1.09332	-0.611873	-0.712181	-1.04556	0.0161362	-0.125089	0.408112	-0.693609	-1.40225	-0.588403	-0.826077	0.783029	-0.232776	-1.18507	-1.12284	-0.677763	-0.466771	-1.42682	-0.974296	-1.50697	1.00822	0.206129	0.540404	-0.99593	-1.56593	-1.58321	-3.60812	0.900954	-0.824307	0.37248	-2.39862	-0.637614	-1.77413	-0.316033	-1.35976	-1.14898	-1.16049	-1.98115	-0.203622	-2.61566	-1.36415	-0.610689	-1.58984	-1.21758	-3.31244	-2.33594	-1.20826
ACTN2	3.18324	6.22673	3.70079	4.33478	-1.78563	-0.915521	0.254523	-2.27206	0.361251	-0.0861327	-1.04307	1.92987	0.222718	-0.434722	6.76517	-0.982043	2.92564	1.16797	-0.951956	-1.21349	-0.887711	1.22769	-2.07183	-0.307934	-2.99184	0.103773	-1.53081	5.16655	1.00473	-2.08374	-1.04881	0.0865529	-2.97877	-2.57096	1.18408	-2.51657	-1.43204	-0.422336	-1.0571	2.15761	-1.99307	-2.05754	0.0186952	-1.41815	-1.15805	2.93436	-0.856228	-0.713629	2.82243
ACTN4	-1.14712	-0.958407	-0.706247	-0.251916	0.184998	-1.10686	0.725308	0.797828	0.901768	-0.310457	-0.535227	-0.280092	0.24237	0.663021	-0.0202305	-0.419309	0.00504776	-0.5627	0.745785	-1.03032	-1.19193	-2.60686	-1.09452	-1.57594	0.575205	-0.318986	-0.598395	-0.1807	-0.964384	0.606289	-0.966908	-0.181715	-0.0546192	-0.237338	-0.032212	-0.81327	-0.647486	-0.562501	-0.349026	-0.664724	0.0168825	-0.970028	-0.653068	-0.0948183	-0.396818	-0.828715	-0.602431	-1.23171	-0.539689
ACTR10	-0.278457	0.646318	-0.353905	0.308196	-0.460039	0.0743894	-0.344879	0.373684	1.16518	-0.113549	0.194784	0.29707	0.352027	-0.296296	0.857311	0.0836146	-0.313145	0.361437	-0.627138	0.513252	0.0915317	-0.800019	0.199765	0.696543	-0.0827665	0.30519	0.0881666	0.452414	-0.450424	0.163903	0.517931	0.179596	-0.459935	-0.46765	0.0834046	0.642263	-0.327426	-0.621547	-0.241305	-0.0436969	1.16224	0.287801	-0.184134	0.279683	-0.589332	1.29442	0.194084	0.418621	-0.146723
ACTR1A	0.115293	0.237655	-0.338767	0.59958	-0.423474	-0.139323	-1.02506	0.523052	-0.314488	-0.272348	0.393292	-0.256932	-0.307795	-0.541497	-0.226391	-0.506617	-0.888783	-0.509433	-1.26878	-1.01442	0.423127	0.233998	0.489307	0.673677	-0.357925	0.220253	-0.0841252	-0.364638	-0.499208	-0.385935	0.656562	0.305746	0.097803	-1.20569	-0.90476	1.17978	0.341617	-0.0663285	-1.44111	0.587954	0.492592	0.26744	0.381396	-0.1305	0.0955317	1.17568	0.674155	-0.0671344	-0.194274
ACTR1B	-0.00207918	-0.0998627	-0.314745	0.234874	-0.5173	0.29589	0.366457	1.01977	-0.389386	0.560294	0.0618254	0.87083	0.224054	0.455468	-0.255107	0.916205	0.0329258	-0.110253	-0.479287	1.37348	-1.17804	0.143102	0.544393	0.0286118	-0.726245	0.410644	-1.68662	-0.384629	0.138628	-0.975043	-0.246444	-0.11049	0.0310963	-0.49383	-1.11542	0.884178	-1.11636	0.312847	-0.933516	-0.259443	0.461252	0.115862	0.0103745	0.141729	0.315619	0.0723961	1.06702	-0.34189	0.485102
ACTR2	-0.312345	-0.200766	-0.0218508	0.0910097	-0.506799	-0.206816	-0.66244	0.576004	-0.222016	-0.560629	1.02148	-0.495489	-0.307215	0.447575	-0.506122	-0.753082	-0.210793	0.408391	-0.323429	-1.00249	-0.477881	-0.426972	-0.158893	0.845546	0.130194	-0.546412	-0.401034	0.1296	-0.470336	0.454586	-0.218822	0.888528	-0.152114	-0.27586	-0.168652	0.128925	0.501346	0.0435103	-0.853227	0.297053	0.366728	0.832026	-0.288341	-0.391301	-0.21153	-0.481728	0.0911895	-0.204926	-0.140119
ACTR3	-0.262165	-0.225783	0.0169795	0.0333367	0.267747	0.127629	0.319591	0.561341	0.808785	0.101778	0.466637	0.0404663	0.27056	0.759193	0.0557582	0.307017	0.372829	0.911921	0.283066	0.08208	-0.578031	-0.613662	-0.114846	0.399122	0.00152345	-0.502815	-0.852052	0.073507	0.15582	0.598202	0.0560293	1.35383	-0.275158	-0.526939	0.0935095	-0.501695	0.0802706	0.571123	-1.39769	0.188954	0.506545	0.843346	-0.723635	-0.801375	-0.126282	-0.521837	0.0112644	0.3853	0.179164
ACY1	-0.401287	0.960132	-0.402465	0.336284	0.458641	0.462628	-0.361597	0.00855424	-0.175284	-0.089829	1.20447	0.259214	0.175298	-0.270455	0.623516	-0.267003	0.381893	1.10094	0.486993	0.664529	0.287996	-0.790853	-0.480367	-0.520652	-1.53213	2.4279	3.19605	1.44887	-0.36303	-1.17425	0.25665	1.23062	0.314638	-1.50924	0.0137857	-0.436183	-0.736923	-0.688888	0.0737476	-0.585122	0.676669	-1.30435	2.14366	1.25161	0.948723	0.722807	1.79381	-1.4785	-0.623398
ACYP1	-0.713592	-0.237581	-0.85431	-0.770524	-0.973212	-0.066645	-0.449691	-1.61617	-1.07899	0.234856	-0.596631	0.101702	-0.72418	-0.855433	-0.730781	-0.194157	-0.873968	0.213203	-0.159827	-0.763298	1.53195	1.59774	0.4651	0.638698	-0.0126906	0.112099	0.0182866	0.235813	-2.17903	0.279828	-0.0618817	-0.462741	-0.32589	0.854981	-1.47838	0.0684269	-0.0304015	-0.198056	0.835841	-1.45454	0.71581	0.528272	-1.06278	-0.175079	-1.16213	0.533063	-0.138683	-1.46217	-0.455501
ACYP2	2.45538	4.42362	1.37119	2.96811	0.484158	0.221732	-0.574771	0.844461	-0.2206	-0.111253	0.187416	-0.37478	0.0562489	-0.889514	3.75156	-0.285733	1.30376	-1.11098	-0.912718	0.195441	1.31385	0.937317	0.461648	-0.296964	-1.1697	1.36146	1.1563	0.860268	0.828698	-0.628472	-1.18758	-0.450745	0.12266	1.35842	0.183955	0.953296	-0.0170045	-0.873591	0.906008	-0.438181	-1.12643	0.10056	0.885045	0.65181	-1.2055	0.657081	2.04117	0.411548	1.79759
ADA	-0.165438	-0.457674	-0.301669	0.187399	-0.876422	0.59874	0.624908	-0.295593	0.937913	-0.22641	0.44647	-1.36571	0.602599	0.965172	0.455543	0.491112	-0.271482	0.124212	0.520514	1.04068	-0.444859	-0.983449	-0.888889	0.916608	0.305516	2.88232	2.11986	1.34156	0.319946	0.210498	0.162729	1.31412	-0.0652769	0.450592	0.939359	0.746904	0.792274	0.220205	2.02967	0.715374	1.34069	1.20941	0.397044	2.5553	0.00856206	-1.0082	1.08946	0.945223	-0.246414
ADAMTSL4	0.118562	0.0686912	1.73717	0.454654	0.753687	1.95057	0.503056	-1.537	0.881511	0.600093	-0.0864478	0.364249	0.777461	0.160135	0.402054	0.093141	-0.853403	-0.594778	1.53264	0.60425	-2.49195	-0.377378	-2.85489	-0.454734	-0.358419	-0.567664	0.410257	1.55009	1.63098	-1.61415	0.998754	0.59387	1.57974	1.57885	1.0007	0.213021	0.71769	0.988236	0.587842	3.68264	-0.520657	2.54613	-0.0525014	1.28624	1.06782	0.892612	0.00877924	0.512924	2.27899
ADAR	-0.97235	-0.718569	-0.617361	-0.873763	0.153252	-0.28163	0.667051	0.70178	-0.426575	-0.687919	-0.550636	0.257313	0.00899732	-0.460575	-1.10441	-0.0580614	-0.0615294	-0.433267	0.0903707	-0.446955	0.986833	-0.449265	1.55301	0.105794	-0.305973	-0.210844	-1.28579	-0.666607	-0.0113116	-0.670303	-0.133229	-1.30452	-0.123498	-0.995413	-0.802011	-0.385232	0.387589	-0.363793	-0.57969	-0.330209	-0.560092	-0.262034	0.201389	-0.432642	0.121215	-0.72805	-0.287555	-0.717004	-0.971459
ADD1	-0.671544	-0.986359	-0.885056	-0.421983	-1.48509	-0.172287	-0.167511	-0.234582	0.859792	0.988287	-0.816318	0.987118	0.431023	-0.33532	0.397369	1.4276	-0.366525	-0.225841	-1.22421	1.02557	0.245321	0.0113472	0.614761	-0.873767	-0.00237532	2.05893	1.54467	1.09193	1.69933	-0.107811	0.725357	-0.164007	2.41401	1.56984	0.752416	1.05216	0.654713	1.50048	0.282355	1.12278	1.92172	1.3597	-0.155583	1.42879	1.5096	1.20912	2.05517	0.896407	0.39439
ADD3	-0.793646	-1.18491	-0.751695	-0.564932	-2.67685	-0.716368	-0.517184	-0.47318	1.05858	1.12188	-1.1938	0.582517	0.295809	0.0120108	-0.0110364	1.91301	-1.34029	-1.08126	-1.53508	1.11455	0.111582	0.129782	0.925331	-1.22258	-0.111956	2.41982	1.97055	1.29262	2.16611	0.337794	2.13422	0.33322	2.8193	1.70405	1.02979	1.91245	1.17853	1.1624	0.26058	1.7492	1.90635	1.84853	0.279449	1.82047	2.03345	1.74978	3.07958	0.709355	0.210544
ADGRE5	-1.64149	-1.80954	-0.512051	-1.56761	1.34992	-0.147622	-0.384482	-0.24646	-1.20943	-0.27766	0.538736	-2.19707	-1.02049	1.18456	-1.23779	-0.560014	-0.0611868	-1.34332	0.999618	-0.153314	1.05107	-0.922648	-1.9637	0.612055	1.14977	0.719392	-0.106878	0.928138	-1.49325	1.95135	-0.677966	1.56644	0.571317	1.06218	0.970475	-1.33741	1.24707	0.141985	1.47381	-1.47776	1.04029	0.51586	-0.24297	1.14375	-0.297262	-0.591869	-0.92315	1.43487	-0.891805
ADH1B	-1.30679	1.13898	-1.75826	-0.601813	-2.11055	0.843128	3.09156	-0.635818	3.91067	3.87303	-3.20141	-1.75178	3.90377	1.78449	0.917128	2.35435	-0.514936	1.16522	-2.41307	5.18674	1.40731	4.42994	2.18734	-3.80159	0.442563	4.30631	4.6281	3.04474	2.57997	-0.582115	2.30901	-2.24949	4.23418	2.42915	-1.95782	-1.92013	1.4512	-2.0237	3.99473	1.48362	-1.18995	4.10339	2.91844	2.91979	4.52662	3.95953	3.41788	6.36783	-2.42834
ADH5	-0.257344	-0.506771	-0.169309	0.208137	-1.18885	-0.79233	-0.96763	-0.404997	-0.248014	-0.378549	-0.610876	0.346757	-0.232803	-0.58518	-0.508914	-0.331219	-1.32145	-0.646085	-1.40461	-0.242109	0.800566	0.0588843	1.01402	1.38816	0.217032	0.989153	-0.134966	-0.352101	1.08003	0.270501	0.116751	-0.49365	-0.341239	-0.411755	-0.372456	0.70551	0.191754	-0.152802	-0.472673	-0.265509	0.264856	-0.278387	0.528144	0.465317	0.75415	1.22984	1.12651	0.651536	-0.162663
ADI1	-0.339219	-0.161083	0.360131	0.382286	1.22219	1.40669	0.726507	1.52987	-0.376117	-0.450814	0.234103	-0.00802685	-0.222132	-0.894717	0.411621	-0.0835032	2.45374	1.08383	1.51553	1.02484	0.336977	-0.621107	-0.0430605	0.0784533	0.553328	0.619806	1.57695	0.48184	-0.891215	-0.74261	0.537472	-0.709692	0.697385	0.201168	-0.281646	-0.400684	1.09281	-1.42378	0.448181	-0.392467	0.273401	-1.19651	0.0655237	0.304569	-0.795696	-1.47004	-0.190557	-0.351121	-0.12899
ADIRF	0.290388	1.32726	1.64908	0.651455	0.536486	3.89646	1.92416	2.18798	0.430739	3.26621	-3.27097	1.61658	3.79128	0.64883	1.59346	-0.560362	0.37813	-0.67035	3.49625	2.32218	-0.12399	1.42725	-1.30736	-3.52335	-2.06787	0.446559	5.64692	0.0508898	-2.45396	-1.30959	0.747714	-2.30807	-5.62022	1.13605	-0.302901	-1.87014	-2.94965	-1.86652	0.963165	-5.28568	-0.649104	-2.14713	1.14144	3.04739	-1.51812	-0.704047	0.0273562	-4.9068	-0.675956
ADK	-0.206816	0.392736	0.298193	0.330658	-0.746057	0.244013	0.132447	-0.212029	0.670538	0.936851	-0.18663	1.0339	1.39805	0.188314	0.384519	-0.322785	0.397722	0.145314	-0.464493	-0.417627	-0.627801	-0.458771	-0.602091	0.0027521	-0.35913	0.22664	-0.321281	0.031354	0.695174	-0.259767	-0.421091	0.275232	-0.0727966	-0.059018	0.380784	-0.327079	-0.424587	0.0590391	-0.36567	0.320618	1.61357	0.000431015	0.218051	0.175834	-0.250008	0.217715	-0.450563	-0.168739	0.958107
ADO	-0.250664	-0.038722	0.067445	-0.329551	-0.0096187	-0.198049	-0.488338	-0.469106	0.278107	-0.168154	0.312017	-0.240244	-0.405917	-0.599204	0.181882	0.345556	0.356051	-0.192879	-0.348704	0.245863	-1.13002	0.120374	-0.050215	-0.238357	-0.159427	0.258881	-0.50423	0.426805	0.450525	-0.239977	-0.397038	0.315273	-0.373968	0.610456	0.0309897	-0.151316	0.166359	-0.206956	-0.508023	-0.194904	0.0701391	0.340364	-0.209772	0.441956	0.51178	0.188598	-0.285539	0.849184	-0.283323
ADPGK	0.145032	-0.72964	0.37762	0.0763737	0.239468	-0.17418	-0.154595	-0.638225	-0.0135763	0.0626656	0.421305	-0.333347	-0.730093	0.260568	-0.39228	0.882157	-0.375705	0.489227	-0.28604	1.93665	0.368424	0.564728	-0.454627	-0.68749	0.636412	-0.016729	-0.165155	-0.393845	0.574504	-0.179413	-0.294478	0.983814	0.343642	1.28067	0.811091	2.05419	1.52767	0.864674	0.12232	0.714095	0.391486	0.938629	-0.27624	0.0704636	0.12454	0.419632	0.871804	0.377377	-0.0624036
ADPRH	0.787474	0.57103	1.58285	0.789758	-1.04734	0.642505	-1.95772	-0.734776	0.407542	-0.134714	0.545831	-1.78496	-0.418742	-0.205617	0.775379	-1.03163	-0.695909	-0.71938	0.0058585	-0.230077	-0.545579	0.359916	-0.473708	-0.225887	1.15146	0.295996	0.281053	0.321977	0.313716	-0.686585	-0.824225	0.528253	-0.489614	0.997644	0.656502	-0.269679	-0.672821	0.834269	1.42587	-0.726349	-0.757909	0.291289	0.840697	1.09762	-1.66284	-0.565549	-0.976432	-0.351278	0.627207
ADPRS	-0.47061	0.0556562	-0.626611	-0.283908	-0.512383	-0.609327	-1.06718	0.0234224	-1.13246	-0.728899	-0.00795294	0.144339	-0.605252	-1.05852	-0.48016	-0.489412	-0.33131	-0.273163	-0.389417	-0.31214	0.29504	0.790866	0.378843	0.780444	-0.848804	0.422322	-0.146353	0.276846	-0.480508	0.133244	0.706048	-0.725438	0.0625884	0.148144	0.0460032	0.584588	0.246792	-0.434618	0.849006	-0.575569	0.598166	-0.160276	-0.333922	0.334176	-0.450065	0.873425	0.0768634	-0.72809	0.00921887
ADRM1	-0.270221	0.154952	0.066018	-0.0646958	-0.997859	-0.0564654	0.160574	-0.132869	0.0723476	0.0458287	-0.164321	-0.122415	-0.442203	-0.310614	-0.0261611	-0.465465	0.4488	0.387103	0.190526	-1.15845	-0.0691591	0.228461	-0.0698519	-0.0932139	-0.386665	0.0240952	-0.202717	0.555373	-0.195957	-0.581809	-0.137964	-0.11644	0.350928	0.169769	0.379005	-1.0099	-1.20335	0.700857	0.124454	-0.854628	0.658711	-0.066871	-0.249316	0.782758	0.217816	-0.134412	0.159513	-0.10212	-0.580811
ADSL	0.0838576	1.1512	-0.755278	0.463606	-0.162927	-0.244431	0.140663	0.0737641	-0.0562477	-0.563767	-0.230112	-0.902433	-1.21428	-0.0418204	0.972345	-0.28306	-0.130912	0.365205	-0.298882	-0.642057	0.686483	-0.222595	-0.0711393	0.927121	-0.166648	-0.952551	-1.23532	-0.692157	-0.696163	-0.260612	-0.801107	0.371919	-0.369527	-1.00216	-0.654892	-1.05337	-1.2068	0.585865	-1.74585	-0.838908	-0.315761	-0.513683	-1.45604	-1.71459	-0.182148	0.671194	-0.550099	-0.934095	0.00554678
ADSS2	0.924789	0.575777	1.56177	1.00988	0.541163	-0.0867274	1.83539	0.692809	-0.348721	-0.0355032	0.878615	-0.573659	-0.0173884	1.08368	-0.624308	-1.13639	-0.191368	-0.772737	0.734627	-0.735797	0.858097	1.42569	2.25894	0.115188	0.603937	-0.528683	-0.626245	-0.0934797	-0.0682449	0.51968	0.946728	0.604703	-0.975738	-0.933738	-0.137942	-0.307979	0.418262	-0.37908	0.0641048	0.137461	-0.367655	-0.167064	-0.739364	-0.952766	-0.420835	-0.374984	-0.91245	-1.1543	0.2676
AEBP1	0.0831189	0.923293	1.97765	-0.232652	0.726198	-0.880747	0.342457	-0.0321365	4.20979	1.10342	-1.95888	-2.05496	0.85984	1.07316	1.55788	0.0528047	-0.357712	-1.5989	1.00353	-0.394601	-1.17825	-0.594865	-0.970614	-1.01468	0.0999402	0.318906	-0.913118	-2.44366	-1.90803	-1.94767	-0.50644	-1.21114	-1.77012	-0.722421	0.32979	0.391016	-1.27305	-1.63741	-1.61974	0.376207	0.85588	-2.65983	-0.160655	-0.311589	-1.60932	-0.297694	-1.25018	-0.842328	-0.734726
AFG3L2	1.15373	0.887891	1.01969	2.21802	-0.0582084	0.789032	1.28635	0.708867	0.176007	1.48445	-0.673678	-0.671437	-0.223055	-0.508397	-0.0607893	0.406975	-0.210947	-0.434375	-0.104657	-1.21255	0.0130392	-0.628045	1.46465	-0.497635	0.435274	-1.58766	-0.0175298	-1.03499	0.113346	0.0820432	-1.57924	0.59003	-0.810918	-0.908759	-1.57895	-0.144153	-0.34336	-0.903429	-0.973279	-0.326412	-1.98494	-1.27199	-1.324	-0.397453	-1.2158	-0.154369	0.0496403	0.331518	0.0533219
AFM	1.6328	-0.636096	0.104846	-0.452309	-0.0324072	-0.588729	-1.51775	-0.563	0.38429	-0.736912	-2.11101	-1.39187	-0.0580036	1.60201	-0.275965	-0.815735	-1.3558	-0.341776	-0.630329	-1.21281	-1.03274	0.461919	-1.17927	-0.796334	-0.0806937	0.560251	1.47492	1.01691	-0.650518	-0.397428	2.18463	-1.51205	-0.798356	-0.266887	0.604072	-0.1698	1.23793	0.471727	0.236577	-0.158974	-0.117859	-0.277238	2.30466	0.85873	0.215159	2.42078	0.82287	-1.11672	1.30407
AGA	1.18906	0.508473	0.251912	0.0148408	-1.04975	-0.0501536	1.03573	-1.0297	-0.471262	1.56325	1.40551	0.094442	1.94244	0.648035	-0.468697	-0.260329	0.436567	2.3075	0.705877	-0.786089	-1.70381	-0.405668	-0.615439	0.457015	-1.34069	-0.0835922	0.0295881	-1.09287	-1.38838	1.21287	0.368604	1.53616	0.406427	-0.0875222	0.484466	-0.607733	0.561177	-0.996658	0.237722	-0.471405	1.61035	0.479981	0.0306257	0.157644	-1.75635	-1.47109	-1.44368	0.290409	0.158119
AGFG1	0.124039	-0.275628	0.408822	0.290433	0.468776	1.01442	0.400322	0.048991	-0.346204	0.410607	1.0573	0.266685	-1.27049	-1.04962	-0.624867	1.90479	0.389656	-0.611286	0.356027	0.719173	-0.896669	-0.178039	-0.0711184	-0.138475	0.024277	0.142747	0.79563	1.44299	0.392853	-0.245761	0.312146	0.278911	0.418914	0.0860096	0.897398	0.376792	0.212587	0.406376	1.31673	-0.0673343	0.152043	0.611233	0.0446873	1.38943	0.180087	-0.960205	-0.66922	-0.892576	-0.136341
AGK	1.15848	-0.396467	0.471222	0.874314	-0.360917	0.497457	-0.508128	0.94023	-0.770622	-0.525161	0.293601	-0.248174	0.64739	-0.526068	-0.414355	0.939704	-0.559625	-0.788879	-0.614091	-0.718603	0.246021	-0.0608137	1.9026	0.120321	-0.389422	-0.899502	-0.101291	-1.04614	-0.131029	-0.0631891	-0.255186	0.381078	0.0262656	-0.97472	-0.533101	0.246911	-0.253287	-0.708765	-0.851624	-0.509756	-1.14394	-0.589141	-0.944749	-0.477778	-0.550888	0.460084	-0.685915	-0.0290296	-0.107333
AGL	1.2448	3.51731	0.696681	2.15732	-0.232556	0.286172	-0.568905	0.288761	-0.191605	-0.0836153	-0.998467	1.08451	-0.253221	0.218775	3.36097	-0.529481	0.411065	-0.647078	0.0791376	-0.128539	-1.62798	-0.821489	-0.319006	1.29179	-0.0718411	0.0391392	0.632853	-0.271494	-0.336901	0.177478	-0.83043	-0.253674	-0.924912	-1.20148	0.526868	1.90399	1.03535	0.315542	-1.69149	0.445461	0.0280241	-0.805055	0.926488	-0.441038	-1.73313	2.29515	-0.173321	-0.540151	0.654131
AGO1	-0.0438255	-0.737127	-0.412901	-0.578985	-0.814752	1.61817	-0.53366	0.150439	0.6628	-0.571649	-0.848022	0.650874	0.344467	-0.586302	0.0753722	0.799604	0.0102246	-0.383376	0.0538896	0.398345	-0.494658	-0.580437	-0.206213	1.17677	0.267237	-0.669986	-0.838382	-0.628871	0.354667	-0.712092	-0.222375	0.18358	0.122108	0.224037	-0.923133	0.248094	0.178718	0.780097	-1.16865	0.564797	-0.0633614	-0.0861281	-0.843706	-0.730431	-0.158793	0.51967	0.889324	0.218453	1.22337
AGO2	0.0440553	0.177323	0.566541	0.0567481	0.882451	-0.151626	0.87383	0.929381	0.901658	0.435589	-0.827094	1.73293	-0.286258	-1.08987	0.494526	0.44126	0.084686	0.41315	1.41911	-0.186195	-0.0959056	0.0911286	1.3065	1.01318	1.59652	-0.523645	-0.339823	-0.440543	1.10869	-0.787309	-0.114922	0.858703	0.100376	-0.238967	-1.71157	1.45237	0.0728141	1.37132	-0.531034	0.606724	-1.18854	0.579893	0.201877	-0.4275	0.983	0.544508	0.807958	2.03784	0.835173
AGO3	-0.536417	0.150757	-0.0666467	-0.0888341	0.307877	-0.236819	-0.0346257	0.0219069	0.406631	0.206942	-1.02956	1.485	2.11693	1.07214	0.327943	0.965382	1.01351	0.0989841	0.713637	0.270415	0.887926	-0.59817	0.951564	1.30166	1.93165	-0.974838	0.425739	-0.758517	1.61499	-0.435982	-1.02586	0.0424743	0.329028	-0.917509	-0.435979	2.87083	0.767542	1.67567	-0.7285	0.823774	-0.743454	-0.0889817	0.161973	-0.672212	1.5087	0.895632	1.15052	1.58138	1.612
AGPS	0.892092	0.200335	0.778601	0.526404	-1.00864	0.922163	0.949654	0.570723	0.788488	-1.20432	0.802786	-1.16139	-0.0981471	-0.277538	0.725319	-1.36806	1.21418	-0.367316	0.713182	-1.99567	0.580656	1.88084	2.65711	0.521105	0.466608	-0.979276	1.41001	-0.462916	1.05516	-0.667757	-1.12726	0.76035	-0.550822	-0.382138	-0.729995	1.44917	0.348416	0.356776	0.13026	1.25045	-0.343375	0.214776	-1.35804	-0.10647	-0.107592	0.574337	-0.317856	0.381794	1.18605
AGRN	1.23261	0.32322	-0.113569	1.14412	-0.242067	-0.624271	-0.781282	-0.498918	2.28755	0.119443	0.0546785	0.340653	0.347431	0.279768	1.4984	0.873841	-1.11092	-0.865277	0.892433	-0.283096	-0.0481224	0.752871	0.0509501	-1.56949	0.611308	-0.924949	-0.516942	-1.61986	-1.99872	-0.875815	-0.132833	-1.0719	-1.14688	-0.253265	-0.561637	0.740229	-0.623325	-1.04111	0.242335	-0.932158	0.110406	-1.43068	-1.26148	-0.309663	-0.86666	0.529024	0.589023	-1.82681	-0.686998
AGT	2.20527	-0.556226	1.16155	-0.760118	-0.339084	-0.945424	-2.20836	-0.441098	-0.348979	-0.96853	-1.24339	-1.4361	-0.707931	1.74308	-0.21398	-0.858432	-1.10284	-0.0891558	-0.069155	-0.813171	-2.10894	-0.521661	-1.50253	-0.283078	0.135487	0.464721	0.499518	0.533018	-0.741114	1.11532	2.71301	-0.841087	-0.275636	0.543698	-0.653958	-0.199836	1.20992	1.93971	0.0767654	0.234154	0.661491	1.51726	3.55042	0.00474413	1.06593	2.341	2.16638	0.0145037	1.96658
AHCY	0.000665836	0.160382	-0.0574981	0.189918	0.615197	-0.0241624	-0.146856	0.436315	0.251052	-0.576124	0.548651	0.467511	0.25694	-0.481684	0.0362604	1.81916	-0.337345	0.30438	-0.310312	-0.0848527	0.346208	0.376579	0.793153	0.581944	1.05774	-0.34772	-0.492701	-0.639821	-0.35087	-0.298912	0.430236	-0.0227888	0.716873	-0.634431	-1.65485	0.689366	-0.108266	0.169482	-0.997847	0.251113	0.0461569	-0.234241	-1.36191	-0.341046	0.280363	0.588433	0.79806	-0.421274	0.745969
AHCYL1	-0.449937	-0.356678	-0.0915299	0.00835432	-1.60241	0.464401	-1.03805	-0.210566	-1.04	-0.162683	-0.800528	-0.389663	1.36122	-0.578247	-0.692623	0.152791	0.155839	-0.284963	0.251052	-0.702905	-0.615958	-0.35519	0.661433	-0.0963863	-0.3118	1.02995	-0.48327	0.930289	-0.401204	0.700171	0.563074	-0.881138	1.02039	-0.595324	0.271379	0.0613204	0.151589	-0.208542	-0.657982	0.403247	1.32977	0.644254	0.256446	0.10615	0.537491	-0.898798	0.779058	-1.23271	-0.55843
AHNAK	-0.828035	-1.30157	-1.54552	-1.2254	-0.691408	0.520374	0.402836	0.284477	0.581496	1.85503	-0.857174	0.855478	1.41607	0.0259474	-0.250462	-0.344674	0.203339	-1.60068	-0.280277	-0.393201	1.41956	0.0941813	0.901634	-1.89581	-2.05429	1.54844	0.814083	-0.0522317	-0.357901	-1.00609	-0.386901	-0.591952	0.586115	-0.824847	0.8905	0.299782	0.601954	-1.55669	1.04576	-0.31685	0.774951	-0.67501	-0.997805	1.58438	-1.45177	-1.17126	-0.818346	-1.43077	-1.2925
AHNAK2	4.62433	1.69805	3.57444	3.76999	0.194739	0.696486	1.71031	0.435359	1.16972	2.18112	0.202815	0.359228	1.3536	0.54583	0.42299	-1.95943	1.19525	0.49864	-0.711489	-1.20493	-0.682051	-1.70058	-0.991377	-2.14688	-3.41671	-0.686668	-1.90538	-0.83129	0.77641	-2.04785	0.0394121	-0.399148	-1.79899	0.0263024	1.6998	-1.17221	0.57975	-1.74046	0.571865	-0.342719	-1.57607	-1.95834	-2.0707	0.527989	-0.75497	-2.16981	-0.306652	-1.26832	0.141686
AHSA1	0.513699	-0.0894459	0.474373	-0.0832887	0.000907643	-0.202016	0.0573636	-0.156518	-0.710654	-0.512059	-0.0158419	0.543292	-1.07067	-1.11788	-0.410651	-0.722755	0.470499	1.69387	1.03282	-1.28343	0.813925	1.00394	0.96539	-0.166363	-0.513825	-0.561154	-1.14479	0.43621	-1.15831	0.0747537	-0.0872504	0.174127	-0.202001	0.0215547	-0.402665	0.408647	0.501721	0.650252	-0.557674	-0.249991	-0.306377	-0.1835	-0.474342	-0.541233	0.489208	0.470385	0.491646	-0.596995	-0.65164
AHSG	1.64811	-0.535607	0.911457	-0.613218	0.135857	-0.835222	-1.96541	-0.915934	1.14878	-0.992847	-2.26646	-1.16904	1.75381	1.06004	-0.262886	-1.13531	-1.09207	-0.306701	-0.531511	0.703282	-1.51957	0.377065	-1.54723	-0.736867	1.00398	1.45039	2.09938	1.2357	-0.210018	-0.504159	2.87138	-2.31408	-0.684268	0.986349	1.30853	-0.383043	0.502068	-0.133841	1.73029	-0.178129	0.114024	-0.0317755	2.77975	1.49954	0.536484	2.27233	1.25	-1.23361	2.30403
AIDA	-1.03586	-1.01331	-0.837931	-0.861795	-0.303281	-0.112024	0.321528	0.518134	0.628681	-0.145109	-0.215943	0.497654	0.0399837	0.173291	0.283481	1.47823	0.1724	0.262586	-0.0771912	1.11691	0.814364	0.123412	0.949558	0.493096	0.638095	0.855618	-0.114612	0.208448	0.787744	-0.696391	-0.404307	-0.901215	0.661523	0.571181	0.421901	0.215801	0.0219217	0.549988	0.505667	0.00829547	1.12734	0.0961262	0.0314045	0.433963	1.10678	0.296347	0.056406	0.213479	-0.0109062
AIF1	0.0709771	0.314086	-0.137701	-0.360272	-0.108459	0.753559	-2.06162	-0.809556	-0.236829	-0.00517133	2.52693	-2.40341	-2.18224	1.09659	-0.417501	2.07297	-0.524293	0.168506	-0.797431	4.28503	-1.02671	-0.489846	-1.19592	1.77246	-0.703882	2.37981	1.8484	3.28494	1.53435	1.19459	1.75214	1.99381	0.511371	1.78539	2.70786	-0.201176	-0.296385	1.60128	2.71652	0.864885	1.69532	2.81984	0.142239	3.02197	1.49474	-0.674264	0.618886	2.22821	-0.483423
AIFM1	2.39715	1.37147	1.55911	2.54346	0.208545	1.71939	-0.103762	1.61617	0.406075	-0.313473	0.0359695	0.0194267	-0.70464	0.354562	0.657663	0.591486	0.862414	-0.143626	0.0335355	-0.923278	-0.636919	0.211621	1.37955	0.171251	0.0513285	-2.39357	0.982776	-1.53866	0.492316	-0.853062	-0.366079	0.804274	0.48143	-1.11518	-2.14287	-0.244537	0.474818	-0.337733	-1.68584	0.455467	-1.55414	-0.104086	-1.02222	-0.239271	-0.768911	-0.178024	0.373433	0.587761	0.0657602
AIMP1	-0.0632205	0.138958	0.218349	0.243975	-0.0615279	-0.0084182	0.224424	0.491818	0.222574	-0.348786	0.155466	-0.144211	-0.0728749	-0.402064	-0.222107	-0.0602194	0.345808	-0.0301261	0.573459	-0.562141	0.291267	-0.240384	0.213325	-0.510632	0.116142	0.146589	-0.322142	0.25187	0.21484	-0.00428893	-0.843357	-0.183425	-0.352341	-0.0445639	0.110914	-0.795669	-0.306349	0.273241	0.201224	0.0501918	0.309978	-0.472864	-0.469217	0.0874561	0.251707	0.0109266	-0.901447	0.100956	-0.103982
AIMP2	-0.0618488	0.220077	0.255725	0.130224	0.129975	0.0480888	0.552922	0.471618	0.361474	-0.223806	0.986858	-0.0460744	-0.196626	-0.590266	-0.134393	-0.360281	0.474694	-0.0995984	0.616028	-1.08451	-0.233628	-0.33177	0.280323	-0.181076	0.893985	0.118781	-1.07639	-0.15308	0.47718	-0.051433	0.0773295	-0.324034	-0.465755	-0.255479	-0.0965453	0.0626357	0.468093	-0.20296	-0.389388	-0.519951	-0.60774	-0.37476	-0.461688	-0.222568	0.542189	-0.341711	-0.759068	0.289067	0.404015
AIP	-0.447713	-0.163394	0.331144	-0.496418	0.0323373	-0.364776	-0.290511	0.560408	-0.112963	-0.359035	-0.296988	0.239084	-0.481153	-0.700979	-0.302299	-1.10028	-0.0618998	-0.512417	0.0134885	-0.188272	-1.09124	-1.2111	-0.293711	-0.326534	0.583426	0.412347	-0.565397	0.242121	-0.118515	-0.358837	-0.757938	-1.05625	0.650232	-0.255629	0.0953467	-0.0134718	-0.195463	-0.488695	0.2408	-0.375764	-0.0220961	0.366574	-0.382179	-0.0391495	-0.576549	0.205818	-0.644651	0.29713	0.00856631
AK1	1.2666	2.9267	1.24853	1.89943	-0.439363	-0.541296	-1.27867	-0.0920987	0.599224	-0.576079	-1.66504	-0.529707	-0.319047	-1.15041	3.43703	-1.60373	0.265436	-0.274947	-0.948643	-0.902359	-1.30596	-0.925751	-0.892142	-0.384224	-0.0638247	2.81633	1.33328	2.52657	0.752392	-0.587119	0.104258	-0.529961	2.44918	0.98119	0.828982	1.73898	-0.516816	0.584957	0.703949	0.32348	0.408175	-0.323165	0.174199	1.71718	0.0480977	-0.469413	1.74777	-0.0385006	0.540847
AK2	0.576507	0.34983	-0.351491	0.46187	0.40563	1.02505	0.114022	0.909434	-0.802932	-0.551599	0.0354864	-0.291196	-0.294158	0.370484	-0.122314	-0.231864	0.280579	-0.871333	0.328567	-1.0845	-0.331355	-0.117673	-0.159726	-0.582016	-1.85696	-1.14265	0.258662	0.0247368	-1.69487	-0.475038	-0.19301	0.605218	0.324348	-0.254221	-0.548488	-1.25669	-0.202705	-1.46816	0.27551	-0.553097	-1.63731	-0.470541	-1.05968	0.796635	-0.903884	0.217677	-0.110678	0.275132	-1.37458
AK3	1.25136	0.845729	1.67596	1.74916	0.15006	0.906489	0.0367538	0.579979	-0.498587	-0.0441758	-1.80336	-0.201626	0.430982	0.0154179	0.944804	0.325148	0.552371	0.0498804	0.394332	0.640532	0.0499702	1.39068	0.299277	0.954233	-0.187445	-0.744053	1.32283	0.39906	0.199824	0.565013	-0.836043	0.0174137	0.486493	-0.832265	-0.503294	-0.355943	-0.204807	-0.291125	-0.118504	-0.882279	-0.487576	-0.620152	-0.506319	0.373201	0.37749	-0.52133	0.157441	-1.31931	0.0764841
AK4	0.928369	-0.852337	-0.559797	-1.4801	-0.0813201	0.819563	0.936007	0.646708	-1.05821	0.0937314	-0.821667	-1.26891	0.21894	0.13872	-0.43419	-1.46304	-0.279221	-0.999542	-0.967032	-0.593023	-0.532698	0.711659	-1.51499	-0.676548	-0.126136	-1.35114	-0.325425	-1.47603	0.0265353	0.0845151	0.0545949	-0.934644	-2.32953	0.498505	-1.50903	0.96549	0.149193	-0.77236	-0.136121	0.663805	-2.87042	-1.43233	-0.138001	2.07677	-0.222296	0.547624	-0.71752	-0.677453	0.839649
AKAP12	-0.166733	-0.830579	-0.528798	-0.106714	-2.56775	-0.208106	-0.27784	-1.88763	0.516451	-0.857532	-1.08551	-1.25094	-1.04609	-1.39844	-0.216938	1.23254	-1.57756	-0.934403	-1.75514	0.614845	0.992487	-0.394823	-0.144404	-1.16163	1.13374	3.70741	1.13023	-1.62866	0.0834278	-0.19795	0.55613	0.184632	-0.276314	2.88398	1.7609	0.20672	0.268089	0.823799	1.33816	1.47802	3.27405	0.967593	2.96072	2.14453	0.585896	0.191771	0.0172722	2.63523	0.383656
AKAP13	-0.0399311	-0.434565	-0.610018	0.207493	-0.780834	-0.546127	0.782456	-0.590554	0.557441	0.174758	-0.29496	-0.555112	-0.484485	0.207986	0.533148	0.256868	-0.169143	-1.05343	0.693653	0.148374	0.927894	0.373718	-0.66463	-0.0258323	0.503264	0.123139	-0.231964	1.40765	0.775235	0.243951	-1.42414	0.720174	0.0939771	0.269391	0.251732	-0.967896	-0.283845	0.857419	0.106909	0.194554	0.265724	0.917008	-1.41238	0.621278	-0.226474	-0.637596	-1.06298	0.796684	0.320198
AKAP2	-0.775816	-0.69674	-0.104765	-0.146578	-0.160101	-0.372284	1.22282	0.946454	0.599609	0.382521	-1.20974	-0.340351	-0.400221	-0.056846	-0.262057	1.15579	0.60301	-0.795668	0.306796	-0.0694672	-1.11663	-2.38926	-1.96038	-1.61311	0.476498	-0.349761	-0.00625755	-1.29279	-1.71014	-0.312196	-1.52447	-0.176105	-1.22188	0.486833	-0.353858	-1.18564	-0.864619	-0.327804	0.758398	0.605678	-1.02748	-0.924972	-1.31064	0.293494	-1.35434	-0.760404	-2.08318	0.423999	-0.381831
AKAP8	-1.02789	-0.562341	-0.114558	-0.923018	0.412493	-1.06094	0.789172	-0.261939	-0.215594	-0.246856	-1.53606	-0.423084	-0.677311	-1.0125	-0.952961	-0.472871	0.351868	-1.26089	-0.105098	-0.368917	-0.352692	-0.134281	-0.795827	0.10037	1.14113	0.0138615	-0.374654	-0.148271	1.17879	-0.46992	-0.00973269	-1.04604	-0.767001	-0.362731	-0.269987	-0.586573	-0.0258163	0.145783	0.812869	-1.18498	-1.85838	-0.685992	-0.470403	-0.742083	0.123757	-0.34722	-0.0824398	-0.961106	-0.236916
AKAP8L	-0.610867	-0.925673	-0.227736	-1.68768	-0.496254	-1.8572	-0.0645935	-0.67711	-2.10233	-0.261316	-1.04694	-0.918205	0.522961	0.287171	-1.33565	-0.822801	-1.31379	-1.80156	-0.459019	-1.56342	0.3952	0.337596	0.850749	-0.65881	0.28595	-0.0727422	-1.18797	-0.141504	0.850773	0.267808	0.0621657	0.458569	0.356803	0.353545	-0.263083	-1.02506	0.216294	-0.17321	0.635792	-0.855975	-1.72773	-0.385657	0.540391	-0.983198	-0.138055	-0.0337053	-0.238309	0.806815	-0.160205
AKR1A1	-0.501685	-0.0187434	-0.624181	0.227167	0.717905	-0.216108	-0.82627	0.336981	0.202468	-0.314786	0.120904	0.477338	0.27022	-0.694651	-0.429165	-0.00744528	0.3053	0.783941	0.0157158	0.830146	0.173541	0.00820446	0.223412	1.41385	1.46317	1.51009	0.119147	0.581167	0.264904	-0.88369	0.347499	-0.922521	-0.285691	0.287355	0.400046	0.24428	-0.185084	0.613236	0.817674	0.342869	0.367796	1.10897	-0.358765	0.604067	0.599	1.47834	-0.0194144	-0.783542	0.852028
AKR1B1	1.80497	2.10015	1.20486	1.76831	1.82353	2.40544	-1.31129	1.74893	0.104884	-0.35931	0.657241	-0.248851	-0.403411	-0.80505	1.41252	0.39035	-0.458014	0.121098	0.486686	1.56166	1.21605	1.08951	0.67575	1.73769	0.744286	1.85558	0.894536	0.595811	1.60472	0.555196	0.746098	-0.153546	1.29761	0.699548	0.305147	0.0525955	-0.175084	1.5492	-0.950135	0.686255	0.656055	1.78774	0.431018	0.508927	1.12459	-1.00359	-0.103425	1.15262	0.779192
AKR1C3	1.7767	1.72865	0.763047	1.63184	1.47685	2.40638	0.316357	1.3997	1.7029	2.63118	-1.32683	-0.439296	1.87007	0.3719	0.762006	1.8152	-1.13425	-0.896876	-0.604224	1.98504	0.482128	-0.851733	-1.10231	2.0762	2.26703	1.9103	2.34043	0.539089	2.4709	2.30412	2.34949	-1.48459	1.70248	1.06359	1.36219	2.13614	0.639686	2.40797	0.538946	2.22792	0.229164	1.73107	3.19142	1.43714	0.993314	2.21924	2.16944	-0.261751	0.55526
AKR7A2	-0.527093	-0.0601572	0.189125	0.196682	-0.414496	0.0374842	-1.18529	0.223299	-0.38638	-0.393564	-0.537608	0.711862	0.012249	-0.666589	-0.0860756	0.00769285	-0.0903982	0.0843372	-0.245163	0.979157	0.465204	-0.87739	-0.157405	1.48186	0.939348	0.625464	0.311436	0.174652	-0.365693	-0.312405	-0.1946	-0.940879	-0.14226	0.125656	-0.0910188	0.24449	-0.575135	-0.287792	-0.0305046	-0.605129	0.889982	-0.0908069	0.177248	-0.0496875	0.0261691	-0.126919	0.374831	0.972995	0.378256
AKT1	-0.176297	-0.207524	-0.172767	0.165659	-1.15344	-0.427475	-0.0353918	-0.692231	0.200531	-0.173125	0.120627	0.04704	-0.321706	0.122276	-0.284543	0.12801	-0.704947	-0.376043	-0.696343	1.10795	1.41645	-0.0745636	0.143293	0.434715	-0.989705	0.147619	0.155704	0.119673	0.603256	-0.103769	-0.678843	-1.15985	-0.286183	-0.394643	-0.529651	-0.858013	-1.05641	0.466207	-0.205663	0.427668	-0.179693	-0.41002	-0.915109	-1.04466	0.664223	1.42354	-0.123033	-0.839618	0.356812
AKT1S1	-1.05119	-0.0430944	-0.618006	-0.646193	0.886889	0.0320784	0.539975	0.935325	-0.16853	0.0643813	0.219734	0.432747	0.0498961	-0.670736	-0.100574	0.169561	0.683021	0.251827	0.643234	0.555023	-0.628101	-0.499683	-0.496184	-0.0818051	0.321008	0.41992	0.748154	0.008987	-0.389838	0.956651	-0.67246	-0.148434	0.46502	0.761907	1.09799	0.22468	-0.299572	-0.253002	0.698149	-0.671759	0.799509	-0.395818	-0.179303	0.149007	0.562126	0.071024	0.0712331	-0.172269	0.231288
ALAD	0.321251	0.357085	-0.377246	0.574021	-0.506521	0.28473	-0.972382	0.687527	-0.02094	0.252062	-0.402288	0.433728	0.469553	0.224693	0.157409	-0.430264	0.390302	2.24953	-0.00754462	-0.052958	-0.888507	0.383818	-0.370079	0.369576	-0.1261	0.604016	-0.43062	-0.0578467	-0.386049	-0.045833	-0.852044	0.326407	-0.116098	-0.62482	-0.489489	0.783741	-0.242111	0.251506	-0.51856	-0.528094	0.334829	0.0598815	0.199149	0.0839533	-0.990547	0.435825	-0.0841496	1.05699	-0.418442
ALB	1.40095	-0.951684	-0.131052	-0.391101	-0.565496	-0.705162	-1.97994	0.0863126	1.49158	-1.12508	-2.0227	-1.22895	0.85331	1.87057	-0.298304	-1.07367	-1.32048	-0.292	-0.273446	0.59185	-1.6953	-0.708266	-0.775723	-1.12421	0.620773	1.86217	1.96565	1.08073	0.334991	-0.302644	1.97093	-1.41806	-0.14028	0.662805	1.62957	0.785363	1.48044	0.967494	1.23215	1.6326	0.234055	0.175089	2.22332	1.98456	0.21361	2.35573	1.64236	-0.803144	1.32047
ALCAM	-1.19417	-1.86291	-1.87145	-1.58467	3.92683	5.04006	0.313348	5.24866	0.913964	0.158111	-0.124858	0.997582	-0.4658	0.510793	0.997754	2.50784	3.69731	2.4509	4.79696	-1.60566	-1.81052	1.71277	0.561956	-1.84556	0.396734	0.304855	-0.0701078	0.556511	-0.195957	0.685418	-2.56119	-0.934998	1.38808	0.0530593	-0.512323	1.10322	-0.129758	0.206837	0.939302	-0.459485	1.84621	-2.29829	1.38262	-0.321213	0.146098	0.149699	-1.97812	-0.754378	0.709329
ALDH16A1	-0.027862	0.352693	-0.112046	0.3887	0.472626	0.410921	0.206543	0.58063	0.485727	0.984064	0.564437	-0.391338	-0.0139878	0.649123	-0.041866	0.8332	0.435659	0.821242	0.237499	1.58089	-1.05984	-0.262006	-0.404678	1.49226	1.4818	-0.0552228	0.949878	0.249673	0.470448	0.519268	0.58816	1.14269	0.512393	-0.521987	-0.403829	0.955883	1.07409	0.854845	-0.262448	0.662276	-0.259712	1.24427	0.142118	0.0638124	0.645509	0.222306	0.0244228	1.15856	0.551187
ALDH18A1	0.310408	-0.0283787	-0.0652909	1.21118	0.748907	1.06611	1.10415	0.77115	1.65427	0.557571	0.37788	-0.560092	-0.144854	0.296248	0.935421	0.579407	-0.404904	1.5275	0.60272	-0.11592	-0.439688	-1.08088	0.247088	0.141398	1.68724	-1.00598	0.0276464	-1.2852	1.04546	-1.12069	1.15272	-0.260946	0.154953	0.108219	-0.267146	1.62543	0.696549	0.42673	-1.21918	1.94112	-0.216943	0.34311	-0.0856777	0.126414	-0.0504187	0.361465	-0.215043	1.22537	1.5881
ALDH1A1	1.50843	1.16909	2.19148	3.34752	-0.313918	-0.135988	-0.105493	-0.172493	2.28766	1.53458	1.46624	-0.86094	1.72951	-0.406865	3.60166	-0.523792	-1.74491	0.480567	-1.92854	0.209886	0.0877755	1.51536	0.90107	0.147585	-1.08705	4.26265	2.158	0.388685	0.706698	0.0835578	1.27406	-1.89713	-0.508475	-0.569406	0.697173	0.189461	-1.24885	1.62109	-0.812419	-0.439125	0.630908	1.71075	1.76172	0.523648	-0.817477	1.04958	-0.567024	0.939746	0.720626
ALDH1A3	-0.0309469	-0.204435	0.242627	-0.548965	-2.67958	-0.380113	-0.651553	-1.18661	0.203149	0.748443	1.1137	-0.273126	-0.436262	-1.65656	1.23243	3.5942	-0.0134875	1.7896	-0.823796	0.555437	-0.97649	-2.0261	-0.70616	1.35865	1.01098	3.71641	-0.0774908	4.28636	4.70468	0.760771	1.21618	3.89248	5.13255	2.17202	2.35326	-1.0167	3.19897	1.92334	2.18824	1.36489	4.25053	-0.174269	0.602285	3.0886	3.6646	0.67486	1.32394	6.42805	0.372012
ALDH1B1	1.44185	1.07392	-0.684061	-0.171203	-0.836875	-1.82728	-0.721832	-0.524302	1.05877	-0.764199	-1.55514	-1.21515	-0.495462	0.0212271	0.491989	-0.208076	-0.4405	-0.268616	-0.129763	-0.986307	-0.756214	-1.52595	-0.504341	-0.104517	-0.492216	-0.722024	0.482097	-0.246644	-1.20059	-2.05569	1.20224	-1.14795	-0.394413	-0.354311	-0.943383	-0.964935	-2.02229	-0.0963498	0.195366	-1.33564	-1.90156	-2.22795	-0.266677	0.121098	-0.234864	-1.31137	-0.751486	-3.0975	-0.0531571
ALDH1L2	-0.0447443	-0.231758	-0.261893	0.0384854	-0.684849	0.38305	1.39281	2.06462	3.29245	1.05571	-0.926971	0.364194	1.33833	0.745122	0.922586	0.997147	0.468965	-0.236396	0.341277	0.926243	-1.09273	-1.27035	-0.219247	-0.646828	0.805187	0.870963	1.23884	-0.49858	2.3671	-0.230991	1.45138	-0.539259	-0.391209	1.77669	1.47523	2.17659	-2.70605	1.51593	-0.59662	1.66464	0.0968903	0.390159	1.13042	-0.624757	1.8366	-1.28869	0.464632	1.11339	-0.388406
ALDH2	0.791605	0.976186	-0.32334	1.15628	0.247101	-0.564783	0.394351	1.87574	1.50606	1.9992	-1.11982	1.68371	1.26471	0.243708	0.607151	0.658169	-0.701723	1.58011	-1.67693	2.2032	-0.370685	-0.639589	0.974652	1.25902	-0.0892336	0.177791	0.772426	-0.521005	-0.549695	1.06535	-0.667002	-0.179801	0.184179	-0.267108	-1.30924	2.19353	-1.24709	-0.170182	0.0385711	0.389516	-0.488617	0.00518729	0.234157	-1.55652	-1.13896	0.102557	1.45812	1.89708	-0.173865
ALDH3A2	0.630739	0.686042	0.456853	0.598236	0.112844	1.52555	0.677422	-0.178658	-0.0598332	2.23227	-0.789321	0.149224	0.983499	-0.39364	0.800879	-0.784453	-0.79679	-0.864252	0.840691	0.0990746	-0.571946	-0.0267935	1.17135	0.0332496	0.350166	-0.878629	0.0299409	-0.302537	1.43333	-0.216544	-0.297097	0.0205395	0.10579	-0.405828	-1.44513	0.904609	0.024584	0.737643	-0.613396	0.0407298	-1.8056	0.414133	-0.355735	-0.322987	0.533315	0.604903	0.808828	0.0242242	1.77264
ALDH4A1	4.49082	2.09902	2.89326	4.12034	-0.131571	2.09956	-0.443626	1.64995	-0.203127	0.224284	-1.38703	0.544575	-0.0802578	-0.066394	1.84935	0.668667	0.74839	1.26395	1.40186	-0.0232758	-0.336458	0.161942	0.508818	-0.653787	1.86171	-0.993867	1.16677	0.677064	0.515703	0.03955	-0.255079	0.215078	0.248152	-0.241412	-0.843857	-0.205687	-0.941705	0.203483	-0.521824	-0.314784	-2.30134	-1.12006	-0.328047	-0.0271927	-0.10309	1.66364	-0.266865	-1.06028	0.271258
ALDH6A1	0.282409	0.701795	-0.607851	1.19489	-0.397564	0.228941	-1.29266	1.99737	0.566685	-0.0362171	-0.922441	-0.00641169	-0.490227	-1.22416	0.21392	-1.50874	0.990066	-1.09872	-0.823259	-0.426267	-0.880844	-0.187819	0.846459	0.395822	1.84892	-0.458258	0.753019	0.40708	0.357815	0.488781	-0.494962	-0.345006	2.10296	0.824382	-1.09899	2.24125	-0.426892	0.74138	-0.567924	1.33843	0.343311	-0.143935	0.196737	-0.996479	0.169916	1.63776	0.899243	-0.123549	0.437362
ALDH7A1	-0.1472	-0.363687	-0.600061	0.400215	-0.144637	0.818186	-0.694836	0.00298242	-0.0374968	-0.472518	0.107742	0.646322	0.217131	-0.489755	0.163129	3.29007	-0.159594	-0.442566	0.299083	0.309734	0.861912	1.29922	0.642568	0.139785	0.808418	-0.527933	-0.392126	-0.588842	0.242938	-0.118546	-0.601444	0.0250865	-0.0905206	-0.626946	-1.51315	0.275878	-0.551218	0.427986	-1.40763	-0.762536	0.670512	-0.582405	0.0556663	-0.772574	0.279724	0.8164	1.69522	0.0466552	0.271977
ALDH9A1	0.396216	0.677765	0.383691	0.801305	-1.25008	0.28537	-0.414734	-0.433506	-0.023421	0.197367	0.146032	0.500913	0.346501	-0.489864	0.549189	1.98752	-0.734842	-0.00899253	-0.661834	1.10658	0.382941	0.264047	1.04264	1.10573	0.678822	0.636463	0.598683	0.702593	0.831158	0.425442	-0.284546	0.447669	1.10295	-0.692116	-0.304692	0.647413	-0.367972	0.259157	-0.815084	0.254092	1.80015	1.36309	1.41096	0.0380518	1.08021	1.57	1.00395	0.351214	0.0278698
ALDOA	1.25257	2.55372	1.23928	1.50461	0.360733	1.2058	0.0360786	0.825844	-0.0988789	-0.860991	0.863477	-0.0475187	0.294013	0.295745	2.47162	-0.644647	1.20253	0.291738	1.34476	-0.772372	-1.39863	-1.80658	-1.16096	-0.29975	-1.1515	-0.855086	-1.00107	0.0521063	-1.36582	0.513826	-0.296294	0.847005	0.0903784	-0.443556	-0.860024	-0.791748	0.512652	-0.161043	-0.602677	-0.434123	-0.705326	-1.06424	-0.973156	-0.184403	-2.06285	-1.2181	-1.09637	-0.507354	0.693753
ALDOC	0.537256	1.35328	0.397459	0.459767	1.44207	1.57291	0.178655	0.323357	1.29776	0.12263	0.827449	0.716735	1.15832	1.667	1.79463	-0.805061	1.12348	0.81463	2.00343	0.357121	-1.29676	-1.76731	-1.13421	-1.25378	1.03959	-0.563189	-0.823491	-1.48506	-1.15598	1.81218	1.1474	1.24497	0.35723	0.574464	-0.92748	2.71968	2.24476	0.00845825	-0.662933	1.34664	-1.6478	-0.109692	-1.17404	1.8158	-2.30007	-0.387573	1.60973	1.40505	0.977252
ALPL	0.201343	-1.74818	-1.60646	0.537039	-0.695581	1.45493	-0.583277	-0.233527	0.753399	-1.26718	-0.0723433	3.53944	-0.269954	1.51425	0.187006	-0.774569	-2.19866	-0.505871	-1.48459	-1.18598	-1.1794	-3.02343	-1.7297	-1.37837	1.99427	2.02073	1.27638	2.06854	-1.26967	0.573486	3.34937	3.79205	-2.45281	3.19319	2.70837	-1.22011	-0.662787	-1.6788	4.07936	3.21186	1.6231	0.515664	-0.934151	1.91918	1.43763	1.29992	-0.62259	-4.53807	-1.2831
ALYREF	-0.869073	-0.244163	0.0955013	-0.76926	-0.278184	-0.981287	-0.332889	-1.0548	-1.63635	-0.120645	0.971934	-0.122045	-1.19598	-0.844475	-1.29398	-1.25941	-0.484865	-0.123651	-0.351744	-0.785785	1.04047	0.890606	-0.154584	0.860924	0.508504	-0.716657	0.113748	0.0283111	-0.434983	0.405959	0.124528	-0.548311	0.888437	-0.0229377	-0.131063	-0.426069	0.914146	-0.910229	1.17685	0.0125645	0.1738	0.811579	0.507477	-0.419409	0.625145	0.233293	0.256425	-0.558126	-0.526732
AMBP	0.854792	0.0275657	0.325147	-0.809116	0.907105	-2.06473	-1.64673	-0.868702	-0.118215	-0.296582	-1.10337	-1.59263	0.338693	1.47192	-0.232292	-1.29808	-1.51118	-0.943174	-0.113805	-0.392381	-1.41996	-0.280867	-2.49887	-0.624187	-0.126253	0.55437	1.62667	-0.0372161	-1.01011	0.517547	2.70877	-1.73555	-1.2626	1.41606	0.0489712	1.42315	2.22197	0.713536	0.858451	0.0824777	0.506527	-0.0405065	3.3205	0.369766	1.15865	1.92069	1.88049	-1.10967	2.201
AMDHD2	0.697698	0.582645	0.0337544	0.785155	0.222518	0.641903	0.954349	-0.0239006	0.660066	-0.0712109	1.73169	-0.436175	0.31855	-0.0324867	-0.0365437	0.687088	2.69889	1.04577	2.5181	1.34834	-1.0953	-0.492535	-0.493283	1.63042	-0.624046	0.0390734	-0.130289	0.324709	0.438497	0.105674	0.194693	-0.0147709	0.0262794	-0.290766	0.492439	0.19693	-0.555693	2.12768	-0.818685	-0.00103974	0.532641	-0.851649	-1.09668	-0.0226078	0.100526	-1.36409	0.384807	-1.30739	-0.198987
AMPD2	-0.69728	-1.04336	-1.24612	-0.747487	0.170799	0.875761	0.744717	0.872449	0.281707	-0.720263	0.23557	1.46662	-0.311248	-0.0169645	-0.223506	0.92339	0.310442	0.704296	0.511077	1.02174	-1.45739	-2.11818	-0.390094	0.167981	1.54473	0.766708	-0.606594	-0.247852	1.27666	-0.484925	-0.424904	0.960778	0.417111	0.117356	0.0546297	1.42369	0.207182	0.851509	-1.48015	0.29671	1.23244	0.274278	-0.327457	-0.311434	1.73851	-0.567097	1.87007	0.469545	1.09502
AMPH	-1.27264	-1.23532	-1.14775	-1.67537	-0.631953	-1.41644	-1.93138	-1.76322	-0.50973	-1.22937	-1.11858	-1.69266	-0.440305	-1.8273	0.107037	-1.55922	-0.859261	-1.2	-1.08905	-1.10419	-2.15247	-3.16193	-1.10211	-2.19464	0.266018	1.36525	-0.326061	0.0948742	-0.0507202	-1.53552	1.35569	0.0659499	0.866835	-0.68901	1.36841	-0.607028	-0.0712743	0.517526	-0.0549271	-1.24497	1.78161	-0.00933249	-1.73202	0.727403	0.883358	0.0641531	-1.91025	0.218646	0.333987
ANG	0.581772	0.156006	-0.189624	0.0897972	1.62599	0.278621	1.47596	0.651039	1.96532	1.23132	-0.90994	0.38106	2.4655	0.880603	0.918331	0.260401	0.690123	0.624413	1.75592	-0.0666441	-1.0483	-0.0980639	-1.132	-1.41737	1.80183	0.0448299	-0.422	0.0161455	0.0478214	-0.48545	-0.517284	-0.171797	-0.596468	1.65147	-0.101679	-0.19836	-0.278013	-0.5234	0.599988	0.614749	0.336584	-0.432353	1.44699	0.848834	0.451841	1.37368	0.939497	0.688983	-0.157036
ANGPTL2	1.42868	0.468144	0.974616	0.627487	0.78466	-0.858502	-0.347484	-0.788003	0.842931	-0.41355	-0.470227	-1.54125	-0.326088	0.815923	-0.501122	0.809377	-1.12421	-1.75114	-0.715051	0.77689	-2.0867	-2.77181	-1.68902	-2.00992	-0.903661	-0.531743	0.595914	-1.12651	0.160598	-2.18368	-1.37757	-0.0983205	-0.83707	-0.246909	0.34817	0.917708	-0.500961	-0.257077	0.172675	1.80752	-0.710105	0.0764717	0.717247	-0.895289	0.835066	0.0951073	0.75206	0.0769549	-0.12742
ANK1	1.3176	0.722324	0.18512	0.907819	1.46554	0.930357	0.126768	1.62914	1.66968	0.992469	-1.64185	-0.195027	0.500636	0.186758	1.80359	-0.195539	0.844335	3.66764	-0.827032	1.17033	0.117374	1.50414	0.534678	-2.05487	-0.218297	-0.92451	-0.409629	-0.000947783	-1.52903	-0.150209	-0.00973269	-0.212645	-0.681955	1.43562	0.32327	-0.885462	0.00611173	0.251947	-0.519418	-0.384287	-1.34035	0.919733	0.10981	0.600922	-0.587116	-0.396643	-0.0528851	0.399282	-1.8201
ANK2	-0.0514977	0.158252	0.293554	0.472117	-0.834586	0.58672	0.667905	0.327733	0.174161	1.08302	0.360018	-1.84656	0.470109	-0.0894782	0.346573	1.10567	1.64742	0.941692	-0.227228	1.01553	-0.0660116	-1.68079	0.279008	-1.23361	2.52008	0.294913	1.93465	0.33684	3.71445	2.34316	-0.505552	0.122727	3.26656	1.13145	0.345981	2.53158	1.26746	1.04412	1.15197	0.592857	1.59996	1.63587	0.507105	0.605082	0.797779	1.96094	4.30458	0.60104	1.79183
ANKFY1	-0.309452	-0.420481	-0.0775938	0.151865	0.0820978	1.07909	-0.00242289	0.252203	1.13065	-0.0587571	0.0454356	0.455749	1.04602	0.302827	0.189539	0.964419	-0.338631	0.926084	-0.223132	1.12173	-0.00867051	-0.69542	1.29017	0.667236	0.272121	0.153719	-0.158372	0.850485	0.800549	0.0115681	0.0681264	-0.48038	1.28956	-0.461681	0.0590342	1.22836	-0.405233	0.636666	-0.249543	0.915662	-0.220224	0.135918	-0.761877	0.285112	1.0408	-0.576983	0.706751	-0.265933	0.946863
ANKRD13A	-0.271025	-0.918865	0.443976	-0.62257	-2.02135	0.0379089	0.0483952	-1.43787	0.0857434	0.786044	0.0580157	-1.67534	-0.0747384	0.575448	0.100576	0.548056	-0.461559	-0.431881	-0.839002	0.781192	-0.839174	-1.14924	-0.476931	-0.34214	0.725605	0.10701	-0.66155	0.123183	0.702532	0.38953	0.476088	0.562713	0.112212	0.373066	-0.0871871	3.18271	-0.0652681	-0.0130596	2.73118	-0.595627	0.226168	0.323172	-1.02635	-0.094751	-0.69675	-0.217185	-0.676241	-1.42839	-1.43672
ANP32A	-1.27242	-1.09607	-0.696518	-1.17537	0.334308	-0.451357	-0.811548	-0.548669	-0.494603	-0.58099	0.128903	1.18885	-0.21835	-0.361435	-0.4272	-0.702995	0.358651	0.0776185	0.33732	-0.166894	2.12845	2.26032	0.116228	0.606531	0.601024	0.665111	-0.107295	0.558887	-0.287476	0.0949615	-0.460302	-0.348192	-0.326006	0.936911	-0.103312	-0.76764	-0.49944	-0.178935	0.863081	-0.879236	0.71412	0.765164	-0.176488	0.818009	-1.71784	0.664282	-0.858635	0.0888548	-0.430971
ANP32B	-1.10942	-0.964404	-0.357129	-0.873204	0.149445	-0.114061	-1.22539	-0.468689	-0.848771	-0.968593	-0.224662	0.271338	-0.174355	-0.426119	-0.702128	-0.408369	0.246583	0.47352	0.449805	-0.566666	-0.0113648	-0.520621	-0.823605	-1.03596	-0.0915367	-0.587565	-0.746362	0.924333	-0.214721	-0.452942	-0.448584	-0.169804	0.339782	0.897956	0.398388	-0.990403	-0.0371615	0.208368	0.712491	0.1031	0.00612737	0.133043	-0.0233045	0.318772	1.52937	0.640212	-0.887397	-0.0868435	-0.976143
ANP32E	-1.91487	-1.27063	-1.02891	-2.06894	0.492662	-1.02905	0.395921	-0.211687	-0.149264	-0.637848	-0.225022	1.22472	-0.200866	-0.777916	-0.530742	-0.94863	-0.494869	-0.143917	-0.0439319	-0.840548	0.976061	-1.87596	1.22531	0.370106	0.351081	0.648179	-0.369113	0.193746	-0.696315	-0.696208	-0.460958	-0.804049	-0.455874	0.166656	-0.040354	0.0391698	0.110365	0.294731	0.832362	-0.81048	-0.411601	-0.0549713	0.000678836	-0.150697	-2.44859	0.373649	-2.23668	0.169252	-0.0526641
ANPEP	-0.729273	-0.668906	-1.8096	-0.0689135	0.232751	1.91142	3.10059	0.149428	2.43706	1.59177	1.19489	-1.72307	1.31105	2.20352	0.195862	-0.906874	-1.08277	1.83876	0.182713	0.444313	-1.38712	-1.48945	-1.17342	-2.31116	-1.04276	0.528768	-0.704775	1.48689	-0.56759	1.81152	0.378843	2.75215	-3.16545	1.11616	2.21166	-0.476547	0.478954	-1.35193	0.925422	0.626429	0.892237	-0.857715	-0.868027	-0.175666	0.587631	-1.19562	-1.61995	-0.702525	1.17273
ANXA1	-0.00596168	-0.203012	-0.125186	0.514531	-0.148356	0.126182	0.105413	0.520573	1.29025	0.573291	0.349898	-0.0316329	1.34347	1.1157	0.577562	1.37343	1.77816	-0.86465	1.11922	-0.0284839	-1.91512	-1.6623	-1.63035	-2.01671	1.2164	0.903058	0.847495	1.6762	1.1659	0.878383	0.408702	1.63424	1.67923	0.658198	1.24474	0.198361	1.17047	0.497489	0.588407	2.07884	1.56487	-0.230663	0.0938432	0.745906	1.18759	0.813991	0.793884	0.865861	0.743323
ANXA11	0.0620338	-0.101543	-0.322583	0.0339513	0.872551	-0.427283	0.0268823	0.847652	-0.406044	0.081937	0.528267	0.171739	-0.262565	0.674405	-0.144679	-0.598359	0.368151	0.317407	0.80308	-0.254874	-1.23168	-0.824529	-0.648558	0.160787	0.327015	0.254188	-0.277898	1.53175	0.227084	0.228212	0.0906018	1.27163	-0.919011	0.0560756	1.36546	-0.193477	1.31212	-0.274424	-0.123651	0.224797	0.351701	-0.0518072	0.0185934	0.742977	1.22704	-0.00067258	0.10046	-0.165164	0.958323
ANXA2	0.565913	-0.807209	-0.778197	-0.366547	1.25273	2.14078	0.783829	2.62809	1.52671	1.02649	1.11356	0.218455	1.54466	0.664236	0.682261	1.44333	2.73919	0.638755	0.614015	0.612757	-0.922749	-0.672976	-0.60376	-2.71239	-0.978844	-0.427628	0.208846	-1.08822	-0.340385	-0.496296	-0.682674	0.399756	-0.572118	-0.398704	0.804122	0.00217931	0.888228	-0.89967	0.551053	0.0702425	0.81398	-0.709723	-0.489705	0.237015	-1.72881	-0.348544	-0.873246	-0.961537	-0.229221
ANXA3	-1.24421	0.293875	-1.61129	0.736332	-1.89726	-0.653084	-0.583309	-0.867598	-1.18156	1.25333	1.52849	-0.54919	0.77367	5.55843	0.334236	0.0135589	-1.5161	4.8119	-1.14303	1.00922	1.52291	5.81065	1.07696	-0.469109	1.62564	0.681609	1.3738	0.683438	-1.51085	5.50231	-0.425912	6.22272	-1.4645	1.7738	1.39938	-0.730039	3.59138	-0.126383	-0.236077	1.08434	-0.156262	0.316625	0.423901	0.685766	-0.155565	-0.0555588	-0.50622	-2.15831	1.37207
ANXA4	0.095469	-0.102976	-0.344658	0.392841	2.72238	1.06074	0.0291682	3.03236	-0.103817	0.502459	0.0402302	-0.75681	0.584655	0.630542	0.424429	-0.23826	3.62412	1.05705	1.90492	0.457837	-1.42814	-0.180888	-0.375223	0.439142	-0.671918	0.389873	-0.5942	1.08124	0.960474	-0.0402922	0.824405	1.07014	2.36325	1.00436	1.19424	-0.932844	0.685668	-0.233341	-0.00545694	-0.129788	1.12593	-0.15579	-0.46402	1.16273	1.33142	-1.54981	-0.461778	-0.339169	-0.521761
ANXA5	-0.0678858	-0.793878	-0.902121	-0.368879	-0.155437	-0.0145795	-0.5916	0.874715	-0.587105	-1.13303	-0.984162	-1.40632	0.363549	-0.542317	-0.341781	-1.40612	0.126229	-0.909834	-0.689758	-0.739508	-1.04832	-1.48524	-1.26037	0.368584	0.588625	1.16325	-0.153862	-0.468816	1.38296	-0.300348	-0.278555	0.442329	-1.04997	0.509096	1.21602	0.642401	0.0313206	-0.0830552	0.561139	-0.396171	0.657974	-0.0294056	0.803015	0.486729	0.610837	0.0698882	0.22404	1.20306	-0.186698
ANXA6	-0.346381	-0.406928	-1.47275	-0.35062	-1.37118	-1.31371	-1.26835	-0.576852	0.465415	-0.778774	-0.66331	-1.08784	-0.344184	0.241799	0.257352	-1.37646	-0.631132	-1.15016	-0.926228	-1.6301	-0.354415	-0.557907	-0.310431	-0.614348	0.393586	1.28302	0.0299409	0.524326	0.829909	1.11589	-0.520808	1.16565	-0.920276	0.50358	-0.357639	0.748752	0.320888	0.505155	-0.397656	1.4074	0.900464	-0.0377959	0.343496	0.216581	-0.211099	0.691422	0.0786049	0.767794	0.775534
ANXA7	0.225714	0.334569	0.346786	0.0296491	0.169611	-0.119018	-0.0308587	0.598164	-0.667018	0.124113	0.201643	0.439535	0.0201698	-0.380822	-0.111138	-0.0946395	0.187679	-0.398599	-0.123657	-0.0199324	-0.673925	0.966148	-0.207624	0.331856	-0.473197	0.305553	-0.302361	0.977968	0.265211	-0.00869159	-0.123749	0.319715	-0.028761	0.262403	1.05978	0.309666	0.884781	-0.155114	-0.279244	0.032294	0.31599	0.133998	0.139429	0.130538	0.0320646	0.0462063	-0.268603	-0.303867	-0.337926
AOC3	-0.52667	-0.178823	-1.33649	0.92868	3.61476	-0.414381	-0.233238	-0.98006	2.08027	1.47894	-1.38572	-1.87012	1.05344	1.05783	0.485684	0.723281	1.76987	0.478584	2.43869	2.26882	-0.160685	0.362664	-0.769959	-3.18058	0.0164933	2.02248	2.74287	-0.0534549	-0.295675	-0.0398173	1.58392	-0.609638	-0.0739961	-0.141199	-1.61112	0.484675	-1.85024	0.366627	1.64532	-2.94834	-1.54823	-0.299327	1.12382	2.44972	0.674524	-0.579141	-0.0363485	2.34596	-2.22203
AP1B1	0.44892	0.132547	0.110974	0.368224	0.129664	0.61252	0.118149	-0.115849	0.310683	0.334172	0.20867	-0.48336	0.0442911	-0.170114	-0.35139	0.634903	0.0650745	-0.0664318	0.0844415	1.13109	-0.269006	-0.572237	-0.16079	0.528807	-0.0219764	0.134586	0.174318	1.15917	0.705285	0.307862	0.524717	1.10696	-1.11423	-0.238691	0.142097	0.407856	0.154085	0.538617	0.122498	0.56582	-0.566781	0.788504	-1.16725	0.752295	0.117916	-0.175877	-0.103113	-0.230489	-0.0595404
AP1G1	0.384283	-0.0531135	0.269776	0.55278	-0.9057	0.588358	0.0217438	-0.139184	0.0460175	0.105125	0.440405	-0.134646	-0.62546	0.562621	-0.320272	1.08611	0.0683791	-0.343768	0.0118952	0.814801	0.331369	-0.0534503	0.577572	-0.715677	-0.131501	-0.33627	-0.414721	-0.653668	0.229577	0.750543	-0.125222	0.923231	-0.258643	-0.857777	-0.361964	2.12285	0.624116	0.217435	-0.666523	0.474416	-0.917995	0.212214	-0.958956	-0.0863091	-0.00885094	-0.459405	-0.111586	0.138806	0.220354
AP1M1	0.681162	0.0798337	-0.0195771	0.778424	-0.0499411	0.707176	0.426454	-0.119235	0.389145	0.0911282	-0.0054612	-0.0976194	0.0496025	0.601193	-0.313451	0.369941	-0.290963	0.340602	-0.391601	-0.0632885	0.00488096	0.392716	0.670208	-0.294144	-0.782593	-0.71375	-0.200562	-0.595682	0.59931	0.653431	0.518342	0.455185	-0.43437	-1.20169	-0.914818	1.43469	0.502894	-0.335016	-0.650337	0.26353	-0.85424	-0.460842	-0.762617	1.0891	-0.0585435	-0.996974	-0.126311	-0.0893334	0.374235
AP2A1	-0.370501	-0.333024	-0.216191	0.330699	0.230416	0.369607	-0.127028	0.166713	0.783956	0.0136565	-0.898627	0.171661	0.0461025	0.0181624	0.239869	0.777816	0.551277	-0.249972	0.0786377	0.560278	-0.0201346	-1.0557	0.77446	0.29948	0.103295	0.539976	0.0636134	0.168598	0.68318	0.826637	-0.143293	-0.0325098	0.376724	-0.487823	-0.0879266	0.49749	0.0950251	-0.174739	-0.123647	0.400696	0.584236	0.188706	-0.328084	0.564593	-0.19477	-0.147914	0.493851	0.225942	-0.419497
AP2A2	-0.0464596	-0.6281	-0.883417	0.441844	-0.367034	-0.178881	0.0708459	-0.00094415	0.66186	0.300128	-0.0242537	-0.133384	-0.693752	-0.533782	-0.321914	0.803095	-0.988821	0.393174	-0.785643	1.11136	0.564123	0.0214128	0.88274	0.543564	-1.03193	0.292641	-0.200377	1.31193	0.825003	0.0897251	-0.625028	0.433235	-0.150888	-0.694582	0.44079	0.408824	0.0776103	-0.0833202	-0.206457	0.585353	0.187301	0.00846707	-0.746791	0.833692	0.67257	-0.428953	0.364958	-0.0738141	-0.188939
AP2B1	-0.208263	-0.615658	-0.328863	0.37248	0.288451	0.25191	-0.29083	-0.0746979	0.443382	0.149049	-0.0692982	0.496121	-0.0580405	-0.142396	-0.243299	0.731506	0.0120241	-0.10106	-0.375064	0.736924	0.23765	-0.491457	0.895863	-0.235088	-0.476456	0.278777	-0.227321	-0.14964	0.702126	0.493273	0.11352	0.013532	0.517632	-0.561282	-0.13622	1.08472	0.254762	-0.108409	-0.43809	0.0815571	0.528843	-0.0611059	-0.328241	0.439727	-0.395055	-0.408648	0.489832	0.714299	-0.429187
AP2M1	0.0837758	-0.511322	-0.613193	0.60172	-0.00552616	-0.0293235	-0.267908	0.231919	1.02452	0.418585	-0.44022	-0.306818	-0.425131	0.150551	-0.210436	0.695957	-0.159084	-0.912093	-0.24616	0.434346	0.475613	-0.710901	0.765324	-0.267977	-0.37286	0.064786	-0.871981	0.669126	1.36126	0.521885	-0.377027	0.628058	-0.00790018	-0.811351	0.743056	0.581752	0.0153385	0.348547	-0.349842	0.653838	0.348648	0.250775	-1.04282	0.451653	0.0548841	-0.406421	0.00473225	0.254941	-0.191152
AP2S1	0.104784	0.100677	0.501975	0.606181	0.588578	0.487477	-0.134487	0.00667627	0.586443	0.36103	0.656699	0.108104	-0.0288512	-0.0690007	0.0710484	0.880241	0.532538	0.183303	-0.0908992	1.14854	0.080127	-0.228491	0.693545	0.583876	0.47747	-0.229621	-0.0801135	0.287838	0.576182	0.356522	-0.666692	0.658301	-0.326235	-1.12869	-1.00993	2.16789	2.05526	0.583668	-0.409018	0.776231	-0.742995	0.578141	-0.725731	0.271312	-0.379802	0.11834	0.117537	0.689535	-0.335245
AP3B1	0.449021	0.0719392	0.396452	0.801914	-0.408299	-0.0876169	0.500452	-0.102054	0.790195	0.200755	0.11829	0.414736	-0.204175	-0.460158	0.0514645	0.816312	0.228604	-0.110294	0.593123	0.320601	-0.214823	-0.494681	0.240063	-0.0935114	0.33528	-0.32113	-1.18815	-0.422206	1.00508	0.301706	-0.0725413	0.471237	0.384081	-0.646185	-0.616126	0.296961	0.847646	1.00924	-0.97559	0.529736	-0.0689702	0.0921392	-0.0767683	-0.437084	0.497126	-0.161731	0.472463	-0.0289648	0.165869
AP3D1	0.145155	-0.624625	-0.119203	0.703277	-0.179772	-0.142297	0.181305	-0.103557	0.793234	-0.355112	-0.714019	0.650655	-0.205374	0.123776	-0.292011	0.647181	0.353719	-0.189997	0.253515	0.179434	0.949187	-0.159244	0.84465	-0.438262	0.118373	-0.529312	-0.634711	-0.643242	0.900222	0.146348	-0.218041	0.353579	0.221056	-0.610315	-0.635983	0.177549	0.265794	0.4302	-1.13888	0.389513	-0.275279	-0.0166644	-0.193564	-0.108115	-0.48694	-0.568913	-0.122	-0.0425226	0.460927
AP3M1	1.51508	0.42092	1.09733	1.343	1.08739	1.01126	1.04522	0.322132	-0.350018	0.733618	-0.154073	0.650748	0.669744	0.0999675	-0.861882	1.50873	0.0794487	0.63996	0.125285	1.19151	0.230118	0.296823	0.852175	0.137353	0.914381	-0.0777743	-0.898675	-0.906936	1.96624	-0.57305	-1.05672	0.917108	-0.385769	-0.70981	-0.828546	0.426304	0.525132	0.585475	-0.595722	1.09691	-1.03538	0.294339	1.15427	-0.411828	-0.0211059	-0.0393206	0.419014	0.824911	0.37055
AP3S1	0.523395	-0.262064	0.591273	0.381158	0.769053	1.00753	0.257269	-0.173636	0.200381	-0.214604	0.120028	0.428414	0.260872	0.257351	0.0537468	0.0718128	0.620348	0.304966	0.379264	-0.0448299	0.629076	0.212651	-0.35699	0.47392	0.324777	-0.59417	-0.578493	-0.20043	1.1192	0.201964	-0.486026	0.56831	0.533437	0.0157768	0.261318	-0.146249	0.351794	0.428885	-1.1583	0.253232	0.506102	0.149689	0.184076	-0.454238	0.27929	-0.276873	0.468849	0.394821	-0.376691
APCS	1.04715	-0.160577	-0.363094	0.0276825	0.372002	-0.282734	0.80315	-0.987511	1.24025	4.72639	-0.56732	-1.76287	1.60165	2.92139	0.4915	0.406163	-0.237853	-0.738006	0.43536	-0.348526	-0.966681	0.49427	-2.78528	-1.92416	-1.20565	-1.35185	-0.557407	3.45367	-1.50869	0.691208	3.13402	-0.205049	-2.33256	3.02887	-2.2351	0.198862	0.607832	0.999173	-0.758067	4.67956	-0.718754	0.309696	2.10981	-0.491083	0.755164	2.1893	1.60276	-0.573237	1.36684
APEH	0.336272	1.02198	0.490061	0.775635	0.0947104	0.885587	-0.263524	0.567057	-0.254987	-0.231439	0.931294	-0.127765	-0.549102	0.218557	0.303699	0.679185	0.308183	1.11941	-0.299744	0.608589	0.167343	0.237413	-0.0388264	0.0184024	-0.0125496	-0.00856252	-0.695558	-0.575371	-1.97708	0.811976	-0.749791	0.421605	-1.86994	-1.47432	-0.350277	-0.636149	-0.48432	-0.0369051	-1.45132	-1.47096	-0.268164	-0.022968	-1.24696	-0.0933517	-1.18732	-0.00949172	-0.568196	0.379857	-0.560398
APEX1	-0.243269	-0.394904	-0.499148	-0.602399	0.117628	-0.509304	-0.443163	-0.458557	-0.131091	-0.732777	0.0181869	1.40473	-0.292155	0.0091054	-0.119983	0.532923	-0.284572	0.518176	0.265722	-0.278125	0.86468	-0.289677	0.625082	0.0409579	0.613037	-1.06526	-0.402021	0.226706	0.334857	-0.236639	0.0709803	0.487652	0.208018	-0.639023	-0.768852	-1.22345	0.0164259	-0.0575279	-0.0769656	-0.214393	-0.709057	-0.299028	-0.817176	0.198868	-0.539852	1.19414	-0.526647	0.000100069	-0.13085
API5	-0.665458	-0.541963	-0.537119	-0.517569	-0.25316	-0.315203	0.672635	-0.134666	-0.272874	-0.0669072	-0.535697	0.400263	-0.550767	-0.40072	-0.0468288	0.25885	0.0772272	0.369974	0.157262	-0.28314	0.77527	0.145829	0.483667	0.0195986	-0.264319	-1.05821	-1.2583	-0.281418	0.489359	-0.590331	-0.0649079	-0.364034	0.557836	-0.414783	-1.54031	-0.978526	0.219377	-0.0405319	-0.289256	-0.0178937	-1.5783	-0.00632646	-0.567191	-0.682065	0.14839	-0.107096	-0.151727	-0.136559	0.110111
APIP	1.28197	1.0854	1.69082	0.762294	-0.687746	-0.949374	-0.691544	-0.59862	-0.512956	-1.17499	-0.46626	-0.365688	-0.792185	0.314221	0.0941078	-2.26063	-0.68132	-0.105823	0.32886	-0.856446	-0.105715	0.86977	-0.282641	1.32436	-0.416735	0.756178	-0.744799	-0.106535	0.862742	0.734956	-0.320666	-0.149232	1.17923	-0.374888	-0.330131	-0.295669	0.285294	0.688255	0.693282	-0.310967	0.468503	0.13079	-0.106006	0.0390845	1.07203	0.339681	0.117435	0.579636	0.131079
APMAP	-0.355358	-0.629881	0.233385	-0.225792	0.272506	1.22279	0.287943	0.352419	-0.193665	-0.729187	1.49419	-0.272125	-1.09722	1.28677	-0.234096	0.533188	-0.409262	-0.0704406	-0.447989	0.470659	0.856636	0.860221	1.28898	0.878237	-0.269113	-0.063069	0.959792	-0.0899571	0.618303	0.212347	0.874767	1.61877	1.29431	0.195226	-1.36452	1.01858	1.45644	0.00378738	-0.0384573	1.66034	-0.565024	0.790457	-0.663518	-0.466051	0.724723	0.754992	2.09534	1.76363	0.955627
APOA1	2.00754	-0.385436	0.208843	-0.603834	1.66834	-1.35096	-2.1945	0.30003	2.64948	-1.38238	-2.21836	-0.964307	0.899133	1.15958	-0.0593947	-1.21962	-0.786191	0.792397	0.372817	-0.120545	-2.13267	-0.855564	-1.78513	-1.49128	0.423621	1.93196	2.19892	0.71056	-0.00220875	0.274892	3.06544	-2.36671	-0.661899	0.140006	0.843302	0.772198	1.6196	1.76496	1.41905	0.430694	-0.409538	0.338037	3.86131	1.45316	0.290064	2.33307	1.42012	0.346093	3.31492
APOA2	2.71621	-0.680093	1.01728	-0.691948	1.54811	-1.31986	-1.84784	0.217446	1.32443	-1.0359	-1.84462	-1.12277	0.87725	1.03704	-0.182377	-1.26906	-0.225163	0.38497	-0.0596126	-0.669324	-2.24405	-0.111104	-2.38516	-0.634417	-0.507641	2.37421	2.74046	1.17771	0.0550068	-0.211899	3.52443	-3.44575	-1.45325	0.303119	1.53918	-0.157933	0.902612	0.640943	1.9602	-0.633138	-0.851591	0.345737	3.82568	1.44413	-0.313097	2.03039	0.615633	-0.76354	2.43343
APOA4	1.34814	-0.335841	0.0755629	-0.151946	1.52978	-1.19811	-1.51296	0.590917	2.15785	-1.1334	-2.20631	-1.26394	0.738964	1.14781	-0.109851	0.652562	-0.780602	-1.03866	0.938917	0.392768	-1.8791	-1.07451	-1.86881	-1.01764	-0.0591535	2.73299	2.01944	0.849687	0.404588	-1.00164	2.20704	-1.73733	-1.13441	0.331041	2.07877	0.977687	0.800447	1.11831	1.60733	0.885164	-0.198582	-0.747308	1.93723	1.64409	0.491483	1.9358	1.56035	0.317967	2.2237
APOB	2.0425	-0.725168	-0.298394	0.197037	0.0322046	0.605866	0.782809	1.22842	2.07102	1.27661	-2.14068	-1.17812	-0.0763547	2.76881	0.0108671	-0.279262	-0.63954	0.23127	-0.931983	1.29444	-1.08695	-0.428122	-0.847598	0.323812	-1.81675	1.2357	0.601198	-1.12486	-1.8068	0.818658	3.80577	-0.489096	-0.463588	-1.15221	0.396712	2.32795	1.34264	4.15799	-0.824213	1.57803	0.28906	0.724235	0.381457	1.2058	0.580975	0.474245	-0.305271	-1.47059	2.53832
APOBR	-0.570263	0.177575	-0.337616	0.229769	0.911422	1.5307	-0.105402	-0.16279	0.385392	0.638141	1.5821	-1.95941	-0.0224506	2.14938	0.0247132	0.225091	0.376756	1.60971	-0.0304643	1.21828	0.102878	-0.358819	-0.18121	-0.477034	0.138617	0.827115	0.598178	0.312	-1.0654	1.84487	-0.664318	2.96261	-0.730752	0.211802	0.515385	-0.735861	2.06396	-0.0884934	0.721745	-1.13615	-0.758827	0.388692	-0.584653	0.375115	-1.97677	-2.30108	-2.24688	-0.78641	-0.231502
APOC1	2.40061	0.135444	0.795934	-0.525855	1.22644	-1.30213	-0.429224	-1.05992	0.632863	-0.742475	-1.21374	-2.37481	-0.431236	1.44802	-0.17721	-1.01831	-1.42205	0.635801	-0.33775	1.45411	-1.64768	-0.443213	-2.33103	-0.154164	-1.02477	3.50341	2.78676	0.900457	0.530781	0.902135	3.78787	-2.71439	-0.161876	1.00366	1.08053	0.623714	0.445903	0.334411	1.36817	0.304649	-1.07415	1.55228	4.48693	0.881962	0.709516	2.19768	1.88345	-2.54837	1.99863
APOC2	1.83222	0.233507	-0.657435	-0.0354663	2.09055	-1.3878	-0.643159	-1.07369	0.298258	-0.259664	-1.70841	-1.53023	1.32842	1.74953	0.164045	-1.85961	0.591496	-0.106082	-0.124946	1.43969	-1.29167	0.718476	-3.48579	-0.270566	-1.51006	4.00413	3.18771	1.73194	0.236005	3.38604	4.16203	-2.20777	1.14717	1.85854	2.12771	0.363293	0.586302	1.86534	1.00196	0.200264	-0.633959	2.17549	4.55772	0.221992	0.427826	1.7203	0.554493	-1.66298	3.13538
APOC3	2.40479	0.240955	-0.485418	-0.526801	1.38675	-1.43479	-1.07296	-1.0436	0.186713	-0.669802	-1.68438	-1.89256	-0.775775	0.946797	-0.0932482	-1.08131	-0.86331	-0.187283	-1.06233	1.95663	-1.73294	0.212599	-3.52556	-0.949489	-1.45054	3.85938	3.64158	1.73469	1.36482	3.33695	4.05243	-2.44392	0.4679	1.54063	2.67706	0.980287	0.995321	0.0480716	1.39361	-0.1282	-0.828909	2.05484	4.9032	1.90588	0.715368	1.67649	0.628035	-2.61714	1.48722
APOD	2.01489	-0.238768	0.261043	-0.398036	0.769415	-1.44128	-1.03508	-0.586348	1.59588	-0.00580731	-1.73539	-1.41935	0.626464	1.59722	-0.206852	-0.540431	-0.715776	0.3919	0.323158	-0.135191	-0.901584	0.38594	-1.27542	-0.778039	-1.27496	4.95118	2.12095	0.977763	-0.56511	0.753971	3.71011	-1.07587	-0.215446	0.269975	0.184818	-0.279584	0.147533	0.745584	0.666236	0.112801	3.90915	0.524927	3.51284	0.709071	0.14939	2.16552	1.38595	1.66145	1.68408
APOE	3.19457	0.584639	0.655585	0.473613	4.64093	-0.304266	-1.40485	-1.49013	-0.436939	-1.48963	-0.499459	-0.348242	-1.21664	0.792465	-1.25865	-0.642861	-1.00882	0.354112	0.294217	0.588618	-1.57217	-0.462818	-0.378885	2.28797	1.55474	2.57702	1.98626	0.715524	-0.317373	1.96276	1.93303	-0.472381	-1.00988	0.253766	1.53539	1.52581	1.1251	2.37076	1.9646	2.85114	-0.87776	1.67566	2.7784	1.7205	-0.0179768	2.59496	0.969497	0.129004	2.8069
APOF	1.98781	-0.423162	0.94999	-1.08326	0.518752	-2.2256	-0.33877	0.927887	0.978571	0.197662	-0.419577	0.402457	-0.105757	1.7806	0.0925096	1.00418	-1.52347	-1.62839	1.00288	1.12695	-2.07081	0.427239	0.759291	-0.558458	-2.31536	0.944664	1.75507	0.679184	-0.19683	2.02771	3.51971	-0.921832	-0.948632	1.28763	-0.287543	0.732081	0.847864	1.65455	0.937733	0.357209	-0.387009	2.9948	5.20845	0.403298	2.44043	2.31649	2.19402	-1.92699	3.94697
APOH	0.811915	-0.589088	0.146186	-0.299286	0.361492	-1.4402	-0.777294	0.654089	0.91441	-1.02542	-1.40934	-1.48337	0.0184559	0.231338	-0.321283	-0.754179	-0.788303	-1.44104	0.628011	-1.19735	-1.95584	-0.514262	-1.32054	-1.35499	0.919352	-0.234596	0.0189553	0.299863	-0.947485	1.41041	1.85099	-0.450881	-1.13692	0.367732	0.15704	0.626369	1.64464	1.63288	0.408507	0.410756	0.431761	-1.39083	2.29849	-0.779645	0.592691	2.19384	1.31604	-0.899648	1.64096
APOL1	2.25466	-0.47049	0.358047	-0.939258	1.19585	-0.190228	-0.786799	-0.250755	2.14187	-0.750827	-0.978741	-1.83255	-0.226234	1.48797	0.282591	-1.34082	-0.644547	0.383461	0.701886	0.82046	-1.36447	0.513601	-1.91537	-0.584411	-0.934107	1.07566	1.66742	-0.566011	-0.966641	0.11843	3.55956	-0.747221	0.249372	-0.665237	-0.406627	1.14644	1.51211	2.57982	0.254961	1.25431	-0.511091	0.818185	3.41479	0.433954	2.11497	2.6979	1.04246	-0.269145	2.24524
APOL2	1.45283	2.2499	1.69224	1.23779	0.612322	0.712787	0.835054	0.0717069	-0.0244379	0.124077	0.0779522	-1.93034	-1.51811	-0.524029	0.431529	1.10791	1.10462	0.434675	0.0356874	1.05025	1.2932	2.03086	-0.080756	2.73743	-1.30572	0.870985	-0.160346	0.504837	-1.04624	0.13499	0.364453	-1.08312	-1.13457	0.341233	0.764901	-0.266616	-0.865959	-0.0672393	0.359689	0.0709292	0.331403	0.812223	-0.97943	0.208317	-0.0562372	-1.25034	-0.307447	-1.93047	0.348661
APOM	2.22437	-0.172581	0.962972	-0.706193	0.866733	-1.00109	-1.04668	0.0237479	1.36468	-0.564711	-1.52062	-1.12938	-0.421949	1.91372	0.0507021	-1.56581	-1.04194	0.100178	-0.27648	0.0625596	-1.77251	-0.133485	-1.18724	-0.202994	-1.34097	1.19076	1.6239	-0.15203	-0.763978	0.565957	3.07704	-2.90647	-0.350939	-0.362664	-0.418185	1.41229	1.68209	0.688293	0.46428	0.325036	-0.446578	0.726915	3.52792	0.268521	0.0469225	2.5138	1.1679	-1.61941	2.42522
APP	1.11542	-0.323502	0.854489	0.972689	-0.479089	0.42747	2.04244	-0.188367	-0.0383275	-0.0946028	-0.568978	-0.50178	0.234227	0.63885	-0.738736	1.03765	-0.917959	-1.08682	-0.0497157	-0.746846	-0.227423	1.76203	1.15575	-1.13841	-0.0615522	0.279224	-0.50527	-0.0930162	-0.270602	-0.277561	-0.289726	-0.101116	0.0630292	0.589181	-0.0480076	-0.664688	0.207805	-0.448367	3.046	-0.949479	1.13662	1.19359	-0.145027	0.279789	0.52024	-0.611102	1.0029	-1.19578	-0.215143
APPL1	-0.804336	-0.462099	-0.934479	-0.288338	0.305482	-0.47925	-0.383541	0.389715	0.310235	0.247443	-0.176975	0.974777	-0.0226739	-0.083512	0.0295728	0.888731	-0.162191	0.219609	-0.214019	1.31488	-0.466314	0.644006	1.03803	-0.0367571	0.00876807	1.21454	0.0109274	0.940975	0.432117	-0.0149184	-1.21631	-0.00114112	0.596844	-0.393737	0.906525	0.656022	0.454288	0.644758	-0.176327	-0.268302	1.63469	-0.0497827	0.289579	0.372586	0.771921	0.0897151	0.370283	1.54853	0.467041
APPL2	-0.346412	-0.585011	-0.0525431	0.0689473	-0.145181	-0.0870027	0.44411	0.22153	1.11017	-0.0515186	-0.0389295	0.0486764	-0.111317	0.101448	-0.244293	0.629743	-0.30268	-0.108863	-0.260722	1.2263	0.63105	0.356832	-0.194202	2.63749	-0.128878	0.438194	-0.0313016	1.03983	0.531237	0.329088	0.492642	-0.100916	0.66637	0.140499	0.35172	0.521646	0.0783829	0.852332	-0.0810583	0.97817	-0.547291	-0.141935	-0.039301	0.122956	0.888786	-0.671379	-0.0622305	0.256239	-0.495663
APRT	0.516573	0.189283	-0.0795883	-0.15503	1.55325	1.55751	-0.837113	1.06771	-1.04617	0.582913	1.92789	1.43755	1.56081	0.170092	-0.359559	1.16569	1.38597	0.73428	1.91492	1.5629	0.00480547	0.0957421	-0.831198	0.971763	-0.175426	0.477852	0.68957	0.885709	0.309871	-0.492493	-0.0388267	0.874335	-0.14286	0.204225	0.464339	0.0124057	0.258047	-0.190875	0.00646066	-0.398227	0.583863	0.902587	-0.0802117	0.607407	0.205297	0.462403	0.466853	1.05619	0.556021
ARCN1	0.00958521	-0.352113	-0.0474095	0.0352994	-0.145442	0.128765	0.700621	-0.0608151	0.098521	0.0385633	-0.517999	-0.350225	-0.118733	-0.157654	-0.294268	0.177416	-0.192856	-0.327043	-0.358113	0.117961	-0.156874	0.0539049	0.553722	-0.00346181	0.51767	-0.281517	-0.104659	-0.659911	0.65314	-0.069319	0.0248651	-0.224281	-0.741802	-0.0155332	-0.062394	-0.226887	-0.197214	0.0125213	-1.15777	0.541708	-0.00819777	-0.100872	-0.374829	-0.105794	0.387738	-0.205323	-0.0904681	0.622191	-0.10844
ARF3	0.642021	0.404367	1.07876	0.466099	0.683312	0.252737	-0.153053	0.163138	-0.128805	-0.171004	0.708981	0.827888	0.822282	-0.469507	-0.304049	-0.515658	0.209709	-0.302931	0.37236	-0.32379	0.0105453	1.14724	-0.0224604	0.422436	-1.37766	0.00630938	-0.233548	0.0250887	-0.284009	0.17937	0.4931	0.300653	0.71406	0.0141263	0.156358	-0.201619	-0.198606	-0.704709	-0.615183	0.449914	0.789705	0.77166	0.203435	-0.600489	0.237631	-0.342868	-0.14888	1.55026	-1.23274
ARF4	0.706392	0.352424	0.364289	0.0868597	0.198646	0.100964	0.0285499	0.419024	-0.166725	0.239917	-0.106339	-0.932864	-0.520324	-0.949153	-0.429688	-0.145136	-0.329502	-0.193336	-0.965771	0.303087	-0.461332	0.237164	-0.598994	1.30632	0.129656	0.353819	-0.302504	-0.835168	0.230808	-0.950791	-0.63738	-0.28381	-0.056738	-0.179944	0.505345	0.334633	0.101259	-0.551857	-0.899087	0.580041	0.798719	0.123262	0.623692	-0.959869	1.09267	-0.0150641	0.39166	0.527708	-0.163043
ARF5	-0.0193714	-0.22935	0.189636	-0.0248157	-0.00992627	-0.545681	-0.304034	-0.254187	0.471482	0.228808	0.170526	-0.317013	-0.308161	-0.305746	0.0913259	-0.0580245	-0.372601	-0.375815	-0.388342	-0.115171	0.45959	0.935328	-0.603501	0.539765	-0.293341	-0.482447	-0.29249	-0.659118	0.14425	-0.00966222	0.235394	0.375082	0.214906	0.0790381	-0.468502	-0.471647	-0.691257	-0.528182	-0.784094	0.378032	-0.35744	0.256979	0.144974	-1.05798	0.418329	-0.0238954	-0.786709	0.0526808	0.026383
ARF6	1.13552	-0.0666332	0.545712	0.500538	-0.090188	0.0362506	0.584721	0.700479	-0.147153	0.920654	0.155765	-0.640334	0.295993	0.0692238	-0.250522	0.288836	-0.717401	-0.118335	0.185069	-0.423773	-0.105623	0.378868	-0.557793	0.624455	0.593736	0.0575711	-0.227917	-0.246009	-0.00714888	-0.75813	0.349081	-0.053971	-0.431929	-0.143105	0.310871	-1.01152	-0.687573	-1.06827	-0.156721	0.742451	0.0329016	0.428324	-0.650418	-0.842413	-0.0796852	-0.679505	-0.66738	0.254538	-0.51767
ARFGAP1	0.142408	0.108609	-0.153039	0.280071	0.412546	-0.44175	-0.0372252	-0.0546971	-0.276159	-0.269167	-0.778604	0.139937	-0.652632	-1.07812	0.566296	-0.803407	-0.978042	-0.908541	-0.778982	-0.327746	0.420675	-0.658991	0.0861542	-0.733116	0.19446	0.525287	-0.528094	-0.419901	0.204049	-0.511584	-0.5887	0.101359	-0.102466	0.448412	0.494746	-0.152661	0.390306	-0.154816	0.0619124	0.359243	-0.00127564	-0.636924	-0.0980171	-0.376769	0.632741	-1.30657	-0.110741	0.401006	0.0103081
ARFGAP2	-0.671952	-0.568159	-0.35908	-0.746474	-0.562303	-0.287183	0.32975	-0.596287	-0.0905137	0.328157	-0.639904	0.733663	0.969388	-0.414985	-0.0933777	0.294716	-0.768611	-0.231979	-0.530052	0.267927	0.72986	0.460095	0.330573	0.121769	-0.63935	-0.129775	0.451773	-0.026956	0.0589854	-0.595233	-0.29203	-0.464071	0.162088	-0.274348	0.0492577	-0.0318691	0.159394	-0.20757	0.0381435	0.161857	-0.226862	0.398478	-0.354315	-0.982997	-0.678985	0.0933834	0.00493345	0.766034	-0.450271
ARFGAP3	-0.0513403	-0.20939	-0.439175	0.247867	-0.130744	0.75133	0.104923	0.572436	-0.11872	-0.605066	-0.322904	-0.627155	-0.78455	0.125216	-0.833747	-0.441099	0.728684	-0.347212	0.120571	-0.556303	-0.20203	-0.517729	-0.34365	-0.765641	-0.349488	0.0448299	-0.325345	0.0783322	0.629542	-1.07333	-0.686306	0.103489	-0.840262	-0.151968	0.32076	-0.469542	-0.0701817	1.35108	-0.448054	-0.29193	-0.240525	-0.11433	-0.915915	-0.21425	1.21416	-0.313208	0.00434017	0.218732	0.0794293
ARFIP1	0.143303	-0.121927	0.486531	0.126611	-0.224753	0.0206129	0.210146	0.167218	-0.0354462	-0.217356	-0.326324	0.574669	-0.205631	-0.422565	-0.42731	0.161569	-0.279547	-0.493141	-0.066109	0.480412	-0.517374	1.08035	-0.486207	-0.249984	-0.625636	0.206274	-0.520168	0.179171	0.54139	-0.393731	0.0238664	0.072733	-0.513513	-0.220361	0.638957	0.0153357	-0.318831	0.175869	-0.20473	0.530826	0.543252	-0.731403	1.52617	-0.533977	0.156531	-0.424708	0.118279	0.0985231	-0.414672
ARGLU1	-1.75059	-1.0978	-1.03985	-1.25708	-0.249602	-0.935423	-0.408644	-0.273981	-1.4198	-0.861853	-0.734535	0.585872	-0.241315	-0.775201	-1.81936	-0.288679	-0.70108	-0.908399	-0.0495411	-1.40575	0.754476	-0.123501	0.265897	-0.711988	-0.149975	-0.136406	-0.763783	0.148961	0.129716	-0.208176	0.372149	-0.36026	-0.733359	-0.434117	0.196586	-0.385268	-0.229502	0.253415	0.829838	-2.10121	0.00449756	-0.321963	-0.495834	-0.32692	-0.48062	-0.044845	-0.928344	1.15971	-0.660794
ARHGAP1	1.09505	-0.303861	1.05095	1.35796	-0.514166	-0.601004	-0.119219	0.412887	0.97875	-0.11219	-0.966113	-0.456666	0.0410062	-0.138047	0.154987	-0.721136	-0.0419915	-0.622562	-0.785689	-0.038017	-1.43126	-0.631995	-0.64445	0.293915	-0.277817	-0.0295969	0.184287	0.950912	-0.391406	-0.684178	-0.441174	-0.727633	0.111032	-0.289658	1.07445	-0.739373	-0.648909	-0.206184	-0.770324	-0.503517	0.105927	-0.578161	-0.0525399	-0.417555	0.219338	-0.187013	-0.5826	-0.127417	-0.479483
ARHGAP17	-0.0561315	-0.419734	0.065458	0.170205	-1.25962	-0.205486	0.347094	-0.222287	0.0254674	0.284585	0.0430261	-0.92855	0.242124	0.155019	-0.471157	0.414515	-0.819239	-0.79602	-0.123254	0.624324	-0.283581	-0.877113	-0.416142	-0.160975	-0.587893	-0.354544	0.205873	1.20071	-0.356666	-0.290409	-1.00813	-0.331292	1.95337	0.541731	0.663833	0.641071	0.220098	0.0441002	0.0620668	0.799417	0.301619	0.416617	0.214651	-0.539385	0.107144	0.268648	-0.783824	-0.848757	0.338794
ARHGAP18	-0.12559	-0.388688	-0.662827	0.0601327	-0.807326	1.16804	1.91041	-0.727958	1.90202	0.406724	2.25504	0.785991	-0.614132	0.616074	0.366672	1.94984	0.275707	0.6475	-0.678563	2.19049	-1.01236	-0.611784	-1.27615	-0.416274	-0.303987	0.320203	0.874536	1.15621	1.45095	0.734815	-0.154155	1.09658	0.161662	1.35793	0.577756	0.368703	0.248531	2.02593	0.243981	0.799917	0.135674	2.34996	-0.0156759	0.614399	0.28712	0.64198	-0.299621	1.37638	0.28679
ARHGAP4	0.224481	0.212915	-0.654731	-0.325256	-0.011594	-0.132794	0.400515	-0.394258	1.0322	-0.880213	1.68821	-0.553902	-1.14144	1.44571	-0.445137	0.468354	-0.958022	-0.252079	-0.231762	1.03451	-1.5069	-2.14506	-0.346773	0.751066	0.255418	0.317018	0.0589754	1.99084	0.412326	0.444391	-0.635583	1.00636	-0.386637	0.676393	1.17171	-0.0117247	0.723022	1.51171	0.348839	0.838675	-0.291868	2.00589	-0.234508	1.5907	0.92844	-0.721116	-0.610547	0.0532979	0.179082
ARHGDIA	0.127996	0.143905	1.26687	0.311435	0.208031	-0.250609	-0.63261	0.0363305	0.416404	-0.482106	-0.130454	0.483592	0.203409	-0.0211085	0.185009	-0.484511	0.450911	-0.0739815	-0.204126	-0.212407	-0.140998	-0.247975	-0.210819	-0.72481	0.0449734	0.342596	0.380012	0.194647	-0.209386	0.749344	-0.105047	0.739944	0.432453	0.276109	0.0303495	-0.97037	-0.344505	-0.222065	0.0568693	-0.383836	0.558649	0.307581	0.227705	0.391664	0.0382755	0.109856	0.1951	1.17523	-0.312007
ARHGDIB	-0.0446446	0.423109	-0.147572	0.217802	1.13581	0.41248	0.215091	0.874553	0.545995	1.13098	0.81447	-1.45	-0.0174436	1.83359	-0.228627	0.89557	0.576842	0.745941	-0.937134	2.70041	-1.10923	-0.438742	-0.595692	0.0551345	0.449283	1.87807	1.75784	1.06884	0.473787	1.26473	-0.273226	2.21066	-0.38086	0.895987	1.65019	-0.883088	0.336251	0.216031	1.18244	0.595673	0.19742	2.392	-0.229646	1.39749	0.259878	-0.773791	-1.14699	2.60776	-0.497064
ARHGEF1	-0.524906	-0.576664	-0.558829	-0.129372	-0.624505	-0.190938	0.882664	-0.249279	1.05022	0.746153	-0.0966139	-0.651741	-0.382322	0.860079	0.0794683	0.0812494	-0.478783	0.165399	0.36472	0.794108	-0.188306	-0.927693	-0.0812317	0.133495	0.805384	-0.289103	-0.0830123	-0.409085	0.372058	0.575301	-0.945685	0.224053	-0.224207	-0.216825	0.2902	-0.280011	0.490375	0.265073	-0.4655	0.586217	-0.521476	1.1789	-0.325548	-0.459165	0.122836	-0.293839	-1.00367	-0.860136	0.331043
ARHGEF2	0.245244	-0.214267	1.37172	-0.0409586	-0.588161	-1.11501	-0.125067	-0.631351	-0.470273	-0.451714	0.359137	0.125418	-1.27722	-0.288595	-0.149096	-0.118716	-1.30633	-0.49801	-1.30235	0.16149	1.85696	-0.565751	2.19048	0.447691	1.30841	-0.424878	-0.370209	0.113898	1.01937	0.192214	-0.0283116	-0.60404	0.217715	1.1591	0.239751	0.0573288	0.363965	0.959073	0.234582	0.201439	0.633742	0.765164	-0.701743	-0.336328	1.48299	0.153054	-0.00191486	-0.980644	1.25881
ARHGEF6	0.0703865	-0.0236666	-0.306844	-0.133568	-1.03534	-1.37975	0.567635	-0.760483	1.25096	0.754573	0.26509	-1.51247	-0.989157	0.302897	-0.337525	2.51468	-1.19069	-0.633374	-1.35656	2.23001	-1.72611	0.204358	-0.911123	0.698785	0.280255	0.0722946	-0.584617	-0.282888	0.815857	-0.254375	-0.323262	-0.142265	0.0483131	-0.334574	-0.224595	0.419905	0.660753	0.974239	0.210445	0.565231	-0.333557	0.911515	-0.265494	-0.560762	-0.0354465	-1.27125	0.248138	0.800297	1.11678
ARHGEF7	-0.756915	-0.681818	-0.919815	-0.296568	-0.66411	-0.893235	0.54312	-0.283537	0.739807	-0.204056	-0.957642	-0.371478	-0.25655	-0.398528	-0.337849	-0.202218	-0.539114	-1.08044	-0.284779	-0.425267	0.315927	0.461824	0.849007	0.0992775	-0.646519	-0.125933	0.0542991	0.0948928	-0.378753	0.0158705	0.629041	-0.18903	0.394404	-0.0335555	0.0806239	-0.690039	-0.906895	-0.53203	-0.101464	-0.705073	0.927041	-0.52732	0.0734322	0.50945	-0.585011	-0.602893	-0.464504	-0.593151	-1.22334
ARID1A	-0.731941	-0.656504	-2.05623	-0.855776	-0.192948	-0.495134	0.276806	-0.19518	-0.0657332	-0.0594438	-0.34186	-0.323108	0.595384	-0.882976	-0.886121	0.69602	0.0225097	-0.443152	-0.243845	0.180996	1.6562	0.921565	0.874699	-1.27759	0.520246	0.107302	0.416178	-0.169889	0.868635	-0.2562	-0.172859	-0.274005	-0.226883	0.0991244	-0.215308	0.311364	0.847054	0.330968	0.854729	-0.341843	-0.966136	0.434227	0.0190127	-0.121336	-0.42268	0.729576	0.466806	0.258394	1.2026
ARIH1	-0.0613343	-0.136453	-0.244171	-0.246213	-0.218583	-0.242818	0.266975	0.409727	-0.601668	0.0448021	-0.830475	-0.430814	-0.0558687	-0.542282	-0.691417	0.377574	0.545319	-0.720621	-0.271153	0.328386	1.11397	0.547307	1.15661	0.532225	-0.755141	-0.096007	-0.602054	-0.294319	0.381897	-0.0977679	-0.810382	-0.639675	0.20395	-0.060297	-0.0800937	-0.93936	-0.125167	0.398769	-0.0626469	0.182478	-0.26661	-0.287439	-0.0804489	0.542252	0.335335	-1.04544	-0.616514	-0.360428	-0.0824435
ARL1	1.53652	1.09421	1.85909	1.19142	0.119549	-0.332525	0.634427	0.55225	-0.841699	-0.149291	0.761213	0.212088	-0.834765	-0.461141	-0.234608	0.287781	0.592792	0.481845	0.129708	0.533416	0.405051	1.79058	0.668628	1.35958	0.64463	0.150413	-0.508911	-0.580742	0.252337	-0.130526	0.374785	0.377859	0.961949	0.101613	-0.295245	0.361721	-0.00563786	0.489551	-1.29898	1.36212	0.0318016	0.60393	-0.519695	-0.0458561	0.439766	-0.198941	-0.462962	0.03247	-0.248382
ARL2	0.1021	0.219424	0.395476	0.112071	1.07363	-0.209385	0.506878	1.14959	-0.116424	-0.943577	1.69292	0.675642	-0.363689	-0.769816	0.0400403	0.118579	0.942214	0.411616	1.42921	-0.277008	0.807498	0.453411	0.632269	0.203465	0.435701	-0.13005	-0.658984	-0.646272	-1.09288	-0.107492	-0.671048	0.185126	0.699279	-0.691698	-0.695176	-0.698667	0.474548	-0.863485	-0.656194	-0.38557	-0.471241	0.580284	0.178476	-0.959737	-0.0303439	0.0892429	-0.569849	0.0525389	-0.0922853
ARL2BP	-0.532558	-0.586657	-0.175964	-0.698618	0.34995	-0.474858	-0.362158	0.256461	0.195027	-0.260853	0.840803	1.40747	-0.828692	-0.0415631	0.584242	-0.733031	0.499895	0.290198	0.699751	-0.329961	0.481718	-0.315292	-0.496184	-0.518764	0.187649	1.59624	1.9042	0.185579	1.14761	-0.817506	2.39422	0.329943	1.67842	1.38281	1.29624	3.07032	0.859711	0.303787	1.3161	0.0382942	1.65802	0.159339	0.4368	1.31075	1.46816	0.0170238	0.895097	1.02163	0.717496
ARL3	-0.96584	-0.295743	-0.320338	-0.692534	-0.587548	-0.942488	-1.68833	-0.709152	-0.520631	-1.09283	0.535157	0.0575541	-0.622485	-0.585608	-0.188256	0.103557	-0.617668	-1.48156	-0.391676	-0.0415906	-0.163241	-0.34818	-0.311759	0.203058	-0.790042	-0.147733	-0.911639	0.256099	-0.780793	0.0146063	-0.741949	-0.543656	-0.910813	0.351057	-0.298325	-0.579508	-0.625521	-0.299659	-0.483598	-0.747081	1.44509	-0.734283	0.00725716	-0.347676	-0.15686	-0.369488	0.14113	-0.643751	0.158431
ARL6IP5	0.644914	0.598526	1.1692	1.36015	0.772676	1.95095	0.0393391	3.12863	1.23032	0.978967	-0.725483	-0.304996	0.111003	0.268427	1.05068	1.59028	2.80875	0.898558	0.97053	1.74306	-1.01795	-0.304253	1.31684	0.451795	-0.978378	0.552719	0.171216	-0.636981	0.0439915	-0.811082	-0.859786	0.268694	-0.886093	-1.49065	0.748281	1.56074	0.484113	-0.48577	-0.70519	-0.227184	0.941665	0.173536	-0.855147	0.77156	0.299508	-0.0472194	0.600348	-0.0290438	0.522247
ARL8A	1.08935	0.360066	2.09919	0.810605	-1.73107	-0.361313	0.640244	-0.40769	2.679	0.344727	-0.290325	-1.59995	-0.247944	0.177525	1.53642	-2.7742	0.222568	-0.817957	0.540905	-2.36348	0.898896	2.15929	1.36054	2.09754	-0.550557	0.756976	0.141215	0.148182	-0.0712421	-0.404756	-0.786993	0.592227	1.18635	0.240761	-0.819502	-0.3395	-0.255117	0.824558	-0.859784	0.592259	-0.773829	0.588959	1.70935	-0.164928	1.03221	0.108756	0.27925	-1.51231	1.0156
ARL8B	2.65027	-0.261381	1.77759	1.30475	-0.680276	-0.311625	0.205234	-0.167613	-0.765483	0.602092	0.708359	-0.864215	0.315897	0.212516	-0.44418	-0.219866	-0.344318	-0.605285	-0.478011	0.524347	-0.339117	1.14107	0.376791	1.65912	-0.54561	0.144597	-0.28484	-0.429534	0.0405119	-0.186061	-0.511043	0.839693	-0.491517	-0.543018	-0.668235	0.730249	-0.020664	-0.411341	-0.46506	0.358091	-0.394212	0.373846	0.436543	-0.476842	-0.0224104	0.0413426	-0.298696	0.603823	-0.0804075
ARMC6	-0.989974	-0.18939	0.083233	-0.399206	0.0561162	-0.872158	1.02431	-0.169565	0.251245	1.05804	-0.233296	0.590569	-1.12121	-1.56493	0.165028	-2.97386	-1.03627	-0.104844	-0.447945	-2.9532	0.57191	0.155414	0.676889	-0.688128	-0.0360672	0.103994	-0.172198	-0.737113	0.996624	-0.109184	-0.117811	-0.585565	-0.102612	-0.263748	-0.0499072	0.340295	-0.0326273	-0.980755	-0.231964	-0.57147	-0.560899	-0.846158	0.51811	-1.08965	-0.513879	0.456388	-0.146813	-1.4914	-1.10573
ARMCX3	1.42655	0.311286	0.547277	1.5445	0.997284	-0.692712	0.369575	0.723599	-0.473645	-2.87775	-0.267091	1.32693	-0.405042	-1.12199	0.685457	-1.30633	0.507341	-0.15149	0.588952	-1.36898	-0.435719	0.321204	0.52417	-0.502671	0.0127304	-0.0616112	-1.88386	-0.345295	0.600832	-0.0772613	-0.624732	-0.48008	-0.153064	-0.616834	-0.265028	-0.710962	-0.488793	-0.0178903	-1.14911	0.659912	0.0146995	-0.798223	-1.65484	-0.910228	0.886964	0.57741	-0.00756248	-0.560049	-0.0630371
ARMT1	-0.178264	0.316012	-0.0508736	0.246641	-0.358696	-0.0941358	-0.393934	-0.0523616	-0.132399	-0.676086	-0.199276	0.431448	-0.620987	-0.101017	0.0228115	1.15591	-0.0159416	-0.201562	-0.548033	0.876801	0.659471	0.667516	1.24934	0.443875	-1.24341	-0.216603	-0.200263	0.61967	-0.125087	0.663842	-0.0885846	0.726155	0.840253	0.407334	0.0794341	-0.352122	-0.0837028	-0.00489626	-0.273432	-0.208056	0.304362	-0.403738	1.29917	0.51741	-0.36406	0.0677824	-0.810754	0.51906	-0.267986
ARPC1A	-0.405594	-0.264688	-0.279755	-0.0206953	-1.42268	-1.61031	-0.829881	-0.731678	-0.369847	0.387468	-0.318351	0.970608	0.304877	-0.492675	-0.0206016	0.0689265	-0.544734	-0.44395	-1.0071	-0.658238	1.63521	0.278077	1.30227	1.21199	0.0627344	-1.02142	-0.849137	-0.749316	0.533834	-0.644107	-0.0318177	0.215289	0.528705	-0.386299	-1.42082	0.417441	-0.946809	0.835546	-1.87411	0.72803	1.08599	0.381225	0.786536	-0.95488	-0.253576	1.15126	1.45474	-0.0385721	1.71597
ARPC1B	-0.0132137	-0.0759761	0.0730209	0.312284	0.253132	0.481623	0.512526	0.740897	1.39831	0.109435	0.988748	-0.706526	-0.303999	1.08191	0.475386	1.12607	0.841566	1.35314	0.819172	0.970726	-1.23636	-0.735743	-0.590057	0.0910992	0.245176	-0.566473	-0.403376	0.00771828	0.125488	0.990538	-0.0844865	1.69184	0.169985	-0.647597	0.299355	-1.28923	-0.00802165	0.755939	-1.24821	0.455058	0.561701	1.10774	-0.658249	-0.402927	0.224043	-1.2634	-0.167977	0.631645	-0.200643
ARPC2	-0.240897	-0.332354	-0.00998306	0.143669	-0.299634	0.127525	0.0112068	0.427561	0.707794	-0.137879	0.787844	-0.613779	-0.267878	0.65407	0.0964548	0.376755	-0.317719	1.08837	-0.329694	0.395238	-0.369077	-0.426972	0.00534018	0.467125	-0.389512	-0.537064	-0.396887	-0.00345962	0.0571734	0.623055	-0.470327	1.61334	0.0166834	-0.679151	-0.194834	0.0405516	0.445942	-0.0544351	-1.49415	0.222422	0.39743	0.800411	-0.584006	-0.661861	-0.198068	-0.239021	0.10071	0.188819	-0.0440243
ARPC3	-0.344634	-0.213959	-0.169758	-0.300624	0.263869	0.0114609	-0.199572	0.4077	0.479831	-0.278932	0.617631	-0.363259	-0.292187	0.181547	-0.223172	0.257291	0.355939	0.682107	0.155465	0.298192	-0.552424	-0.298314	-0.315654	0.444654	-0.479484	-0.429733	-0.656575	0.123523	-0.18605	0.143168	0.0964457	1.04658	-0.668157	-0.423012	0.499644	-0.720442	-0.222487	0.455367	-0.354308	-0.331463	0.755545	0.765164	-0.367175	0.0754252	-0.317013	-0.686106	-0.368925	0.659095	-0.275747
ARPC4	0.030016	-0.0435704	0.205266	0.22018	0.2197	0.548982	0.297742	0.114168	0.682744	0.363046	1.14943	0.0481185	0.0418938	0.941885	0.200761	0.63867	0.32383	1.30036	0.120284	0.804112	0.566579	-0.0640643	-0.159062	1.00405	-0.297504	-0.890602	-0.728372	-0.065912	0.168799	0.458332	-0.365145	1.56507	0.0982613	-0.66595	-0.509864	0.113352	0.485136	0.530029	-1.95818	0.412052	0.591529	1.35765	0.446678	-0.737411	-0.481456	-0.141829	-0.0512428	0.358675	-0.0419123
ARPC5	-0.64057	-0.55045	-0.118417	-0.614252	0.246905	-0.0978711	-0.448312	0.229495	0.387451	-0.45524	0.754542	-0.574162	0.0217627	0.238792	-0.202056	-0.234661	0.338531	0.696398	0.251727	-0.324102	-0.923974	-0.837371	-0.735134	0.336351	-0.763568	0.245194	0.222033	0.893242	-0.694437	0.620447	-0.0585756	1.08222	-0.350221	0.462179	0.519245	-0.599033	0.262014	0.374992	0.534884	-0.202311	0.901247	0.90394	-0.0990511	0.604884	-0.0194436	-0.773336	-0.335697	-0.100405	-1.16119
ARPC5L	0.291037	-0.189075	-0.512262	0.164916	-0.15085	0.236593	-0.329716	-0.416118	-0.0923548	0.209433	-0.10528	-0.124119	0.53102	0.399288	-0.285382	-0.978069	-0.565937	0.931572	-0.766481	-0.771388	-0.445283	0.192276	-0.819117	-0.640083	-0.751085	-0.125134	0.0967829	-0.0997815	-0.473037	0.411852	1.57323	0.225418	-0.0839151	0.889066	0.0694548	-0.207843	0.124015	-1.14869	0.412343	0.29803	1.69124	0.757282	0.0648553	0.824854	-0.844478	0.251511	1.04062	-0.238548	0.589733
ARPIN	-0.917729	-0.643335	-0.750714	-0.672062	-0.641045	-0.861257	-0.993449	-0.42613	-0.40976	-0.353018	0.358325	-0.00511969	-0.72529	0.242782	-0.210504	-0.588426	0.392512	-0.627105	-0.0965252	-0.240475	-0.393846	-0.31549	-1.11905	-0.0366184	-0.126465	0.776679	0.385453	0.527512	-0.352663	-1.26008	-0.526514	-0.572311	0.465819	-0.31289	0.084607	-0.506269	-0.492404	0.0269281	0.992929	-0.356145	0.737721	0.592904	0.286083	0.671581	-0.84177	-0.12448	-0.280257	0.683448	-1.1952
ARPP19	-0.769401	0.138051	-1.00946	-0.614962	-0.634152	-0.271635	-0.810747	-0.480359	0.204732	-0.619342	-0.280987	0.406612	0.784392	-0.771445	0.768484	0.350375	1.20943	1.13571	0.74035	-0.331801	1.87873	0.851821	1.13515	-0.0272827	-1.26236	-0.488644	0.215099	-0.308894	-0.73052	-0.866684	-1.69389	-1.08051	-1.11513	-0.217929	-0.435978	-1.53973	-0.992766	-0.0723904	0.767055	-1.33043	-0.0744519	-0.405925	-0.609877	0.0959084	-1.57085	-0.644935	-1.68862	-0.376888	-1.86538
ARRB1	0.305387	-0.00311724	0.897178	0.833197	2.28525	2.96913	1.1275	1.98448	2.00304	0.667273	1.73539	-0.631	0.305566	1.25694	1.16137	2.86745	2.9751	1.66657	2.22014	2.74642	0.248754	0.503862	1.3102	0.0660691	0.441544	2.04508	1.128	0.668134	0.709984	0.451887	1.04185	0.681064	1.62138	0.0117056	0.612769	0.31596	0.990402	0.710825	0.807275	0.315104	0.0742778	0.914296	0.863502	0.742336	0.448593	-0.0776676	0.255135	0.154035	0.471564
ARSA	1.24477	1.29121	-0.808041	0.947029	0.024608	-0.427303	-0.52497	0.120293	1.01526	-0.64888	1.78253	-0.705669	-0.613389	-1.06728	-0.0590993	-0.903805	0.889491	-0.222633	0.444652	-0.0492496	-0.22834	1.89241	-0.782038	0.315092	0.363231	1.5197	1.19426	0.773117	-0.31406	0.49058	-0.0518025	0.298137	-0.905121	-0.781866	2.33846	1.59189	-0.643143	-0.0535891	0.377669	-1.4131	2.85014	0.596654	0.655703	1.7485	-0.957959	0.133666	0.260451	0.5499	0.284811
ARSB	0.35709	-0.566215	-0.151532	-1.04229	-1.32926	0.202244	-1.04905	-0.317219	0.403452	-0.766759	0.121926	-0.608418	-0.642619	0.0482421	0.154144	0.662508	-0.00678969	0.813081	3.95776	-0.84021	-1.29703	0.198527	-1.04166	1.60071	0.363231	-0.287094	-0.416577	0.218226	-0.0345819	1.1648	-1.8247	1.11449	0.334319	0.365416	0.761651	0.018935	-0.823504	0.271238	0.121831	-0.434934	1.56828	-1.15476	-0.388458	0.597506	-0.402721	0.800401	0.548802	0.878436	-0.451609
ASAH1	3.29961	1.74042	0.637713	0.941029	0.310002	0.0487355	-0.796687	-0.157851	-0.504539	-0.396442	0.37788	0.711467	-0.180381	-0.129863	-0.250946	0.461791	-0.478884	1.33969	-0.907494	0.000484504	-0.288091	2.28916	0.802333	1.57288	-1.29857	0.869719	-0.0594087	0.799428	-0.586235	2.4258	0.269531	0.886126	0.440159	0.116408	0.208676	-0.680672	-0.170696	-0.213784	0.610846	0.308459	0.419122	0.119024	0.941952	0.278947	-0.26832	-0.991416	-0.65545	0.54713	-1.06877
ASH2L	-0.863335	-0.895089	-0.664791	-0.792314	-0.0767971	-0.782285	-0.0167393	0.224253	-0.716087	-0.754665	-0.819614	1.34495	-0.184755	-1.01232	-1.20999	-0.451555	0.040828	-0.521407	0.0548408	-1.02692	0.747446	-0.0524933	0.938871	-0.340394	0.0348851	-0.984572	-1.00356	-0.13189	0.338307	0.0407921	0.563823	-1.11881	0.64874	-1.01896	0.0534505	0.846616	1.01724	0.256709	-0.212861	0.246016	-0.251083	-0.303339	-0.207332	-0.679983	0.0177605	0.0565257	0.00306517	-0.565684	0.704502
ASL	0.000521746	0.242267	-0.0827716	0.228124	0.447882	1.06999	0.479053	1.36533	0.622891	-0.0841663	1.04548	-0.84726	-0.0518906	1.32768	0.4304	-0.330076	1.6512	-0.101953	0.418052	0.369163	-0.705593	3.36809	1.03455	0.429914	0.159739	-0.463566	0.270309	-0.77522	0.00367228	0.397726	-0.199441	1.25389	-0.101005	-0.247447	-1.34552	-0.510566	0.397441	-0.306318	-1.07105	-0.226929	0.489702	-0.409754	0.976851	-0.0365235	-0.671644	1.11467	1.65063	-0.724	0.469635
ASMTL	-1.0348	-0.532158	0.78358	0.031728	-0.135261	1.25687	0.300087	0.476553	0.118881	-0.113141	-0.332003	0.38149	0.0153546	0.44028	0.275275	-1.0805	0.15569	-0.893412	0.502764	0.653223	1.0692	1.50186	0.096986	-0.999989	-0.684426	-0.920162	0.512028	0.225351	-0.0788486	-1.27633	0.778133	-0.796516	-0.384392	-0.708943	-0.705721	-0.993511	-0.111294	0.227142	-1.5007	-0.402352	-0.34335	-0.189651	-0.542907	-1.5841	-0.281158	0.707161	-0.410235	-0.847853	0.0333863
ASPH	0.838241	-0.551745	-0.40503	1.02806	-0.65511	-0.577354	0.506806	-0.337089	1.01021	-0.453714	-1.26261	-0.111627	-0.580169	-0.141623	-0.311961	0.128415	-0.366736	-0.971015	-0.67477	-0.283243	-1.633	-2.1098	-0.0530072	-0.387852	0.502805	0.800543	-0.211346	0.55524	0.809641	-0.768551	-0.243133	-0.184933	-0.335282	-0.210244	1.01913	1.86646	-0.541433	0.201719	-0.0447585	0.510912	0.0980923	0.0556796	-0.112639	0.830042	0.869856	0.173537	1.4039	-0.866998	0.254722
ASPN	1.23836	1.66545	1.39645	1.58532	-0.494487	1.57554	0.0972986	2.87695	4.08188	3.46626	-1.9157	-0.89641	3.76471	0.195375	2.52354	1.23709	0.455443	-0.654479	-0.359688	0.773357	-1.04617	0.471488	0.662941	-1.49479	-3.79842	-0.225563	1.64301	-0.455186	-1.16106	-3.61797	-1.75781	-1.77727	-1.961	-1.64459	0.800408	1.87112	-2.31154	-1.97895	-0.891003	2.38187	-0.170971	-3.16607	-1.50668	-0.386293	-0.646425	-0.851797	-1.06077	-3.7393	-2.57363
ASPSCR1	-0.289781	-0.0255238	0.729899	0.080017	-0.0873965	-0.225834	-0.65798	-0.0819414	-0.665482	-0.560137	0.262938	0.344516	0.0285783	-0.37175	-0.537971	-0.336638	-0.0789556	-0.454934	-0.0979713	-0.634149	0.104548	0.276316	-0.222794	-0.0525309	0.316403	0.487934	0.00323132	0.537636	0.537794	1.08474	-0.197037	0.504509	0.396709	0.193993	0.749509	-0.0770715	1.17417	0.381745	0.556674	-0.474188	0.63177	-0.656238	-0.552319	0.399763	-0.391449	-0.202608	-0.52322	0.441538	0.644291
ASS1	-0.376088	-0.0155071	0.106669	0.0652529	1.67685	0.851524	0.149164	0.265365	0.254128	1.72426	-1.38757	1.23585	1.18539	0.668237	0.457539	-0.708903	-1.54325	-0.273999	2.00386	0.558103	-1.3598	1.45347	-0.118993	-3.1326	1.9673	0.749293	1.76021	0.393081	0.999413	1.88614	0.549113	0.346328	-0.124393	1.14414	-0.169992	1.78773	0.492383	1.75163	0.576847	1.10502	1.64347	-0.318561	2.08876	0.503899	0.938501	1.63798	0.646397	1.46722	0.135387
ATAD3A	-0.00207918	-0.58333	-1.31597	0.791417	0.505186	0.940086	1.16297	1.3492	0.739486	0.664388	-0.502293	-0.295771	-0.137133	-0.112732	0.225634	0.901498	0.621793	0.256623	1.41409	-1.02099	0.754965	0.0224857	1.12061	-0.774485	1.01137	-1.27949	-0.889381	-0.937251	-0.223188	-0.86038	-0.843501	0.559675	0.485879	0.000859489	-1.37139	0.418301	0.346987	0.152896	-1.21235	-0.049008	-1.59924	-0.359049	-0.738653	-0.888236	-0.692791	0.835387	1.38617	-0.117538	0.830197
ATG3	-0.107186	-0.401108	0.0648787	-0.276855	-0.134921	-0.65066	-0.50415	-0.582863	0.193377	-0.0919599	0.251171	-0.815136	-0.436507	-0.0274304	-0.229762	-0.34209	0.276586	-0.320262	0.0770922	0.715708	-0.891645	-0.737321	-0.118775	0.22157	0.415587	0.299319	-0.200637	0.332998	0.0595428	0.533501	0.153429	0.135612	-0.305516	0.0977131	0.696269	0.919108	0.547843	0.644951	0.0721435	-0.355966	0.0106082	1.21686	0.385957	-0.714746	-0.00874494	-0.321764	-0.393847	-0.494589	0.357744
ATG4B	-0.150486	0.380311	0.417888	-0.308122	-0.868374	-0.0694718	-0.197762	-0.648877	-0.350252	0.533274	-0.211303	-0.11089	0.988968	0.217959	-0.192188	-0.826016	-0.118818	1.22352	-0.747862	-0.321158	-0.12582	-0.265363	-0.5281	0.628849	-0.347851	-0.711362	-0.460118	-0.229485	-1.02574	0.30295	-0.100478	-0.463011	-1.19706	-0.463142	-0.236952	-0.808303	-1.38628	-0.844327	-0.271235	-0.903974	-0.600274	-0.528206	-0.389907	-0.988385	0.0849487	0.691512	0.227915	-0.56296	-0.311823
ATG5	0.253023	-0.0703676	-0.14238	0.171192	-0.213844	-0.390871	-0.164473	-0.349802	0.352415	-0.0353102	-0.555575	-0.0843428	-0.457594	-0.0308565	-0.0717525	-0.103681	0.0198904	0.174622	-0.150009	0.342321	0.291843	0.181059	-0.2133	0.0940858	0.597338	0.740951	0.148734	0.0777244	0.140722	-0.540321	-0.000559601	-0.281615	-0.300181	0.0468785	1.02706	0.0189856	-0.755256	0.595674	0.261485	0.0532401	-0.206716	0.772431	-0.192267	-0.571307	-0.169731	0.261141	-0.699015	-0.703434	1.05978
ATG7	-0.456008	-0.178751	-0.159632	-0.0361281	0.330448	0.392483	0.540091	0.119748	0.655862	0.194251	1.22114	0.738251	-0.3372	0.708082	-0.272553	0.901029	0.466526	1.09335	0.255584	2.05753	-0.240621	0.299442	0.0117517	1.14763	0.677196	0.239106	-0.166694	0.231214	0.299093	0.631835	-1.11248	0.786727	-0.00924	-1.16775	0.146495	-0.294859	-0.0910644	0.736427	-0.98731	-0.0473779	-0.267725	0.729769	-0.29287	-0.214906	0.113892	0.297421	-0.212311	-0.798562	0.520674
ATIC	-0.328743	-0.0958915	-0.106583	0.158367	0.553684	0.156819	0.0321995	1.00412	-0.632882	-0.317985	0.959914	0.650219	-0.324255	-0.676131	-0.496786	0.456148	0.368831	0.442644	0.727327	-0.103254	0.712519	-0.25405	0.00640978	-0.0173936	0.281991	-0.14033	-0.945704	0.160873	-1.36592	-0.737451	-1.59566	-0.798777	-0.739318	-0.507338	-0.00264547	-0.0321434	-0.233476	-0.685656	-0.658486	-0.883945	0.102365	-0.497961	-1.33881	-0.80626	-0.567444	-0.700949	-1.23587	-1.20026	-0.845714
ATL3	-0.571597	-1.12331	-0.181816	-0.305335	-0.619925	0.0823337	0.730494	0.962559	-0.266533	0.571573	-0.707124	-1.0553	0.142569	-0.145367	-0.248387	-0.238137	0.0863854	-1.15797	-0.679931	0.659828	-0.854498	-0.600818	0.413516	-0.450699	-1.57815	-0.291195	-0.532784	-0.98705	-0.15615	-1.17799	-0.596583	-0.752988	1.03869	-0.251809	0.240766	0.634776	-0.0825159	0.79672	-0.708607	1.01799	-0.0661537	-0.464504	-0.175941	-0.330639	-0.919667	-0.361674	-1.02686	-0.687472	-0.717506
ATOX1	0.0574773	0.0440738	0.161187	-0.0252297	0.0335558	0.328114	-1.64521	-0.329067	-0.833041	-0.428123	1.16776	-0.279698	0.716461	-0.590769	-0.730316	-0.522584	0.133065	0.0389039	-0.743631	-0.395008	0.996858	0.418502	-0.349472	0.607804	-0.896278	0.281538	0.768712	0.642358	-0.547133	0.52403	-0.2751	-0.140375	-1.34915	0.0999238	1.04578	-1.32959	-1.15329	-1.72016	0.269919	0.359902	0.94168	0.0892714	0.950846	1.01894	-0.435353	-0.832637	-1.01641	-0.983367	-1.3142
ATP1A1	0.168828	-0.667178	-1.22214	1.25163	-0.7858	0.35249	-0.719835	-0.23319	-0.368048	0.726324	-1.00532	-0.521106	0.324346	0.120492	-0.560774	1.30357	-0.412627	-0.924209	-0.175369	-0.490031	-0.113756	-1.22479	0.506246	-0.624056	-0.575166	0.590466	-0.861651	-0.277334	-0.169171	0.573295	-2.02882	0.445902	-0.362739	-1.11864	-0.156613	0.133019	-0.224951	-0.446421	-0.8531	0.458641	0.801732	-0.652426	-0.445102	0.275806	-1.48886	-0.810888	0.540669	0.273283	0.00708937
ATP1B1	1.83384	1.46355	1.51333	2.02591	0.793131	0.991445	-1.46698	0.640131	-0.727662	0.617253	-1.24763	0.741018	0.841286	-1.52653	1.61375	-0.29729	1.03803	-1.41596	-0.0798048	-1.03659	-2.14828	-1.64458	-0.81715	0.000717265	0.014686	1.38461	-1.45154	0.43211	1.54487	0.297813	-1.58528	-1.3106	-1.65988	-1.31097	-0.262012	0.346468	-1.80793	0.534327	-1.52272	3.44076	0.0380447	0.126082	0.458056	-0.206445	-0.434042	0.479023	-1.57231	1.74284	1.70982
ATP1B3	-0.0902876	-0.862671	-0.256145	1.02463	-1.0317	0.19383	-0.238245	-0.290664	0.0786373	0.706396	-0.726723	-1.91981	0.476661	0.355977	-0.523233	1.73801	-0.378251	-0.300977	0.744504	0.139687	0.226911	-0.565164	0.693939	-1.0065	-0.34211	-0.80204	-0.956157	-0.578431	-0.158994	0.412829	-0.0108839	0.453606	-0.758487	-0.81728	0.222599	-1.2727	-0.541024	-0.553333	-0.326303	-0.177754	0.651549	-0.811643	0.794173	-0.312965	-1.23404	-1.44274	0.893815	-1.53523	-1.09155
ATP2A2	0.277201	2.83363	0.218325	1.38058	-1.61857	-0.589305	0.223123	0.273606	-0.433051	-0.337117	-1.28797	-1.02792	-0.934802	-0.22224	1.82832	-0.903192	-1.39152	-1.65143	-1.6893	-1.46347	0.543431	-0.187571	2.18782	-0.561669	-1.88959	-0.266459	-0.393032	0.164872	0.0652149	-0.381164	-0.269296	-0.127226	-0.050658	-0.200094	-0.792143	1.11271	-0.576852	-1.11539	1.52817	0.400363	-1.54361	-0.292328	-0.339526	-0.485277	0.117911	-1.45662	-0.232896	-0.0684809	-0.203538
ATP2B1	-1.09294	-1.61265	-1.05274	-0.780179	-0.0582084	-1.50441	0.473895	0.118549	0.560056	8.41111	-0.50155	-0.0410715	-1.26951	0.132412	-0.479415	0.127994	-1.93562	-0.707346	-0.463094	0.322712	0.701997	0.846313	0.851794	1.19311	-0.71127	0.572654	0.0563078	0.969426	0.780412	-0.190124	0.229747	1.50904	0.217042	3.68169	0.949526	1.45835	0.557759	1.3464	-0.179284	-0.0921942	-0.454973	-0.194264	1.33271	0.215321	-0.0673214	-1.11954	0.165454	1.66352	-0.397569
ATP2B4	-1.27825	-1.84314	1.25623	-0.399703	-0.329736	-0.406829	0.702984	0.0783908	0.0110406	0.135549	-2.14468	0.847824	-0.371399	0.387259	-0.148484	0.540591	-0.627854	-0.564398	-0.000854504	-0.834604	-0.597731	-1.67009	0.615741	-0.148247	0.189515	-0.109584	-0.415374	0.331281	-0.276726	0.476933	0.275412	0.39764	1.6956	-0.875769	0.674023	0.873083	-0.544114	-1.28073	-0.049715	-0.330313	1.31724	-0.505907	-1.05433	0.294096	-0.283495	0.113786	-0.0177591	0.285145	0.110084
ATP5F1A	1.83304	2.08853	1.6194	2.2533	1.28561	2.76391	8.84166e-05	1.63673	0.805359	0.0290751	0.0992213	1.11318	0.779132	0.690447	2.26715	1.53174	1.8117	1.7224	1.30161	-0.702761	0.178932	0.862631	0.846729	0.527792	0.899209	-1.90502	0.609839	-1.43869	0.0606823	0.0121794	-0.259928	1.05168	-0.209196	-1.36146	-1.94948	0.612901	0.226306	0.841496	-2.63659	1.06454	-0.0352927	0.546863	-0.589778	-1.34738	-0.872103	0.610383	1.16654	1.42637	0.0343872
ATP5F1B	1.73282	1.94925	1.66306	2.16919	1.11747	2.28641	-0.285506	1.47198	0.279511	-0.153703	0.157727	0.606775	0.561601	0.51931	2.04116	0.784036	1.62805	1.07714	0.937268	-1.22363	0.145688	0.803603	0.751435	0.0252374	0.844135	-1.44252	0.40635	-0.906024	-0.137025	0.172128	-0.220678	0.7678	-0.421204	-1.03244	-1.36885	1.02255	0.745519	0.364059	-2.11322	1.22984	0.0853136	-0.104232	-0.414778	-1.1749	-0.978395	0.280325	1.09052	1.05927	0.0703521
ATP5F1C	1.76689	1.91633	1.72496	2.20815	1.20197	2.58029	0.0573677	2.13429	0.989501	-0.0822671	-0.306139	1.01239	0.651535	0.527212	2.35153	0.967418	1.55327	1.07127	0.709266	-1.18	0.848534	1.43789	1.24806	0.185505	0.976989	-2.28692	-0.0145604	-1.99808	-0.0422966	-0.32088	-0.369892	0.770778	-0.522022	-2.15444	-1.95095	0.761693	0.344784	0.425573	-2.99919	0.552329	-0.60332	0.244251	-0.491983	-2.22077	-0.992421	0.405861	0.945961	1.00494	-0.147874
ATP5F1D	0.634678	1.76644	1.45335	1.02931	1.67311	1.64986	-0.169433	-0.04243	-0.383314	0.167966	0.979559	0.635396	0.468372	-0.130791	1.55247	0.126657	1.65945	0.382071	0.480621	-0.473768	0.28284	0.63182	-0.856138	0.801578	-0.55312	-0.216394	1.36356	0.377003	-0.719535	0.261405	-0.243122	0.289336	-1.4814	0.161054	0.344269	0.023346	0.000539786	0.200935	-0.263534	-0.81648	0.0356131	-0.102586	0.121633	0.825989	-1.65366	-1.3062	-0.6333	0.258862	-0.935295
ATP5IF1	0.416619	0.114714	-1.08548	0.133184	0.978194	0.780254	-1.04186	0.155297	1.11291	-0.933342	-1.36589	2.20305	0.943767	-0.340328	1.62898	1.39884	0.0627779	1.22546	0.789138	-0.718802	0.513757	1.73889	0.0370184	-1.37634	-1.76601	-0.663246	0.67924	-0.106457	-1.54732	-1.14428	0.171522	-0.316873	0.877551	-0.339633	-0.458538	-0.397303	-1.0082	-0.811162	-0.550553	-1.71596	-0.685639	-0.103646	0.137656	0.0616611	-2.08809	1.02072	-0.8436	2.36154	0.107096
ATP5MG	1.2131	2.2511	1.57091	1.80428	2.22799	1.86776	0.111001	1.00709	0.188502	0.299946	1.35856	1.07403	1.06821	0.575975	2.06221	0.946832	2.00749	0.41746	1.10424	0.385993	0.238478	1.08203	0.801408	0.882817	-0.670485	-1.31858	0.116245	0.513649	-0.0266641	-0.316663	0.0777284	0.904829	-1.16309	-1.46829	-1.21164	1.33835	1.24617	0.10545	-1.40722	-0.168019	-0.933165	0.187597	-0.0857368	-0.816445	-0.70232	-0.056401	0.231322	0.113244	-0.297882
ATP5PB	2.23813	1.83373	1.32457	3.02975	0.793206	1.77882	0.36741	2.82177	1.86873	0.0676679	-1.00836	0.423964	-0.093523	0.80383	2.34469	1.73201	0.724487	-0.316921	0.535348	-0.58889	-0.398848	0.71756	2.47416	-0.6207	0.0392687	-1.60145	0.252502	-1.97246	0.101303	-1.17418	-0.573292	1.32888	-0.293898	-1.32123	-1.88217	1.83086	0.932877	0.155682	-2.55087	0.126879	-0.970003	-0.313436	-0.472902	-1.3116	-1.10117	0.118941	0.183597	1.01143	0.23596
ATP5PD	1.65814	1.9284	0.914597	2.02227	0.684674	1.4609	-0.0471093	1.29799	0.778853	-0.469898	-0.444818	0.245292	0.902639	0.175922	1.68818	0.478458	1.01519	-0.156227	0.0676898	-0.976413	-0.181531	0.277369	0.864443	-0.848814	-0.48784	-0.582153	0.882388	-0.0133082	-0.270491	-0.0924084	0.0381734	0.215876	-1.3137	-1.18332	0.0133798	-0.648471	-0.393615	-0.415643	0.414727	-0.237651	-1.20381	-1.09116	-0.314263	0.553245	-1.30117	-0.734905	-0.0468949	-0.244258	-0.194004
ATP5PF	0.553964	2.14391	1.31122	1.49129	0.677109	1.44585	-0.112975	0.406774	-0.85871	0.0748666	0.37788	0.180813	0.126769	0.0572666	0.87505	-0.170901	0.950274	-0.5661	-0.0616955	-0.802222	-0.0416778	1.03732	-0.18757	0.0977084	-1.16592	-0.00237691	1.58621	0.470577	-0.75039	0.119096	0.399017	0.316366	-1.56201	-0.291757	0.959169	-1.23967	-0.778699	-1.28797	0.12427	-1.17659	0.16695	-0.414865	0.193095	0.665113	-1.28884	-1.0924	-0.465659	-0.654298	-1.51427
ATP5PO	0.998096	2.08971	0.887183	2.01603	1.41346	2.04835	-0.114553	1.62515	0.512036	-0.408725	0.0888702	1.06046	0.722931	0.188448	2.10071	1.07385	1.05133	1.49311	0.66521	-0.541266	0.0889105	0.740145	0.620848	0.433962	0.252882	-1.45515	-0.309938	-1.27677	-0.190619	-0.113168	-0.290769	0.502268	-0.502917	-0.661416	-1.05313	0.568023	0.0593887	-0.147228	-1.82088	-0.0253176	-0.137096	-0.0989359	-0.432409	-1.54937	-0.841281	0.0891275	0.785167	0.918143	-0.452993
ATP6AP2	0.218908	-0.771111	-0.421926	-0.841529	1.90217	-0.142529	-0.0092893	-0.48333	-0.462661	-1.1003	0.411206	-0.140442	-0.226123	0.756266	-0.794646	-1.0657	-0.168062	-0.885162	0.748602	-2.05382	-0.127289	0.314729	-0.524835	-1.19238	-1.0319	0.259647	-0.0274984	0.519092	-0.76758	0.207744	0.175656	0.679012	-0.637963	-0.269695	-0.677597	-2.23483	0.272597	-1.03085	1.98811	-0.780588	-0.368303	-0.647744	-0.551813	-0.0728193	-0.015427	-0.630288	0.0604639	-0.209279	-0.241991
ATP6V0A1	2.42435	0.986935	0.2717	2.47379	-0.66404	-0.324359	0.642283	-0.0518552	0.472148	0.231841	0.377261	0.563586	-0.240579	-0.0123228	-0.133807	-0.752672	-0.519532	-0.00464627	-0.101532	-1.23191	0.346789	-0.355901	0.73907	0.88734	-0.0780054	-0.519602	0.0327233	-0.350562	-0.0735272	0.888962	-1.50625	1.70118	-1.19388	-0.20267	-0.409183	-0.103492	0.573345	0.227938	0.0567355	0.533681	-0.801069	-0.346069	0.365843	-1.28379	0.132883	-1.20506	0.408776	1.26701	-0.0363947
ATP6V0D1	3.02552	1.10197	2.91208	2.46863	0.172764	0.488883	0.449307	0.0969792	-0.106927	-0.082069	0.0218217	0.143608	-0.469137	0.94277	-0.360911	0.25477	-0.49118	-0.217423	0.0813937	0.159033	-0.634619	0.943962	0.191039	0.726579	-0.370324	-0.980452	-1.11363	-0.702086	0.315534	1.102	-0.965312	1.82845	-0.177641	-0.803617	-0.854786	-0.690986	0.068585	-0.276107	-1.30181	0.632419	-0.683823	-0.197831	0.036508	-0.107803	-0.350081	-0.760486	-0.331009	0.310458	0.0829067
ATP6V1A	1.74719	0.855752	1.45563	2.08755	-0.562428	1.02575	-0.530822	0.359124	-0.0838161	0.0130991	-0.0884382	-0.642586	-0.355794	0.103084	-0.480045	0.241559	-0.182253	0.588188	-0.340802	-0.360292	-0.423427	0.158153	0.439424	0.72792	-0.414973	0.0212915	-0.437276	0.571718	0.110755	1.12935	-0.773007	1.30379	-0.590802	-0.173405	0.00638282	-0.234058	0.183057	0.427106	-0.692447	0.220078	0.264331	0.387555	0.00481549	0.120015	-0.414606	-0.337281	0.431585	0.391984	-0.489019
ATP6V1B2	2.04902	1.27895	1.54507	1.92269	0.230699	1.43453	-0.599296	0.38507	0.2278	0.0355676	0.400496	-0.043556	-0.0754212	0.401193	-0.300775	0.271117	0.29311	0.959849	0.0244111	0.144899	-0.396045	0.168085	0.476209	1.00192	-0.218093	0.118834	-0.420747	0.517279	0.191197	0.956637	0.0638457	1.23897	-0.813944	0.173076	0.167651	-0.192576	0.491657	0.241691	-0.677695	0.193134	0.295223	0.357705	-0.156787	-0.0524553	-0.507102	-0.528451	0.268456	0.991723	-0.263684
ATP6V1C1	2.32085	1.31564	1.54375	2.1104	-0.397006	-0.195989	0.802697	0.633874	0.39603	0.0982844	0.0397864	-0.393267	-2.01299	0.781812	-0.421835	0.123648	-0.443566	2.08409	-0.00630206	0.0654801	-0.161209	0.662126	1.02444	0.666789	-1.02448	0.702506	-0.358981	0.32886	0.241934	0.93953	-0.736964	1.36593	-0.624301	0.142985	0.289792	-0.509226	-0.382237	0.0168068	-0.112015	0.466266	-0.571349	-0.426486	-0.306929	0.122154	0.0726076	-0.226998	-0.148451	0.543999	-0.408768
ATP6V1D	2.45724	1.19716	1.30623	2.31837	0.0960968	1.38977	-0.364996	0.572359	-0.269388	0.318335	0.0528156	0.497005	0.121317	0.403914	-0.380059	0.703222	0.202727	1.17056	0.243123	0.158028	0.195174	0.602211	0.46266	1.19968	-0.476351	-0.601347	-0.624226	0.139683	0.43373	1.33507	-0.356329	1.64143	-0.395415	-0.688737	-0.485946	-0.17367	0.254628	0.255958	-1.04894	0.552653	0.0906393	0.219482	0.021873	-0.754432	-0.738626	-0.193289	0.162288	0.538942	-0.564187
ATP6V1E1	2.0008	1.08826	1.26412	1.89606	-0.452662	0.877909	-0.862281	0.286882	-0.118626	-0.478898	-0.0155981	-0.462503	-0.397785	-0.260726	-0.595457	-0.850142	-0.422835	0.130318	-0.457982	-1.28595	-0.681515	0.278124	0.243859	1.11974	-1.54124	0.264717	0.275879	1.08515	-0.334998	0.915157	-0.524777	0.938513	-1.11356	0.240091	0.705759	-0.517912	0.142308	-0.54097	0.539813	0.107374	0.165348	0.133839	-0.226899	0.731751	-0.546601	-0.597366	-0.0970881	-0.111405	-1.00124
ATP6V1F	1.70808	1.0412	1.30697	1.34112	-1.01755	0.729042	-0.865576	-0.915016	-1.78202	-0.449807	0.675248	-1.30541	-0.655648	-0.0526722	-1.05108	-0.459004	-1.13371	-0.155215	-1.39856	-0.489357	-0.173983	0.435363	-0.869242	1.45277	-0.817382	0.554669	0.543665	1.08041	-0.606059	0.984609	-0.00978783	1.01263	-0.813839	0.667592	0.291281	-0.751635	-0.136101	-1.06478	0.696893	-0.324891	0.444403	0.409366	-0.0199933	1.14019	-0.647226	-0.277329	-0.0256279	-1.02837	-1.92841
ATP6V1G1	2.06833	1.12174	1.30836	1.7983	-0.104987	1.08969	-0.607443	-0.40681	0.283488	-0.00353453	0.342943	-0.00641169	-0.332554	0.194134	-0.051333	0.345147	0.128763	0.344358	-0.206253	-0.388703	-0.684139	-0.164377	-0.171844	0.858182	-0.183384	0.384026	0.39713	1.16857	-0.293149	1.30718	-0.869031	1.1627	-1.419	0.0706401	0.724657	-1.3052	-0.673278	-0.0330632	0.948049	-0.291088	-0.0608848	0.454391	-0.722802	1.2221	-0.443585	-0.52257	0.195675	-0.269607	-1.66474
ATP6V1H	2.26798	0.994279	1.64307	2.41307	0.0829825	1.61344	-0.431947	0.438121	0.477088	0.453364	0.159163	-0.0694483	0.0660217	0.249312	0.0520004	0.864268	0.0645428	0.964862	0.00960001	0.594648	-0.22948	0.179341	0.667607	1.327	-0.481191	-0.618877	-0.534857	-0.022999	0.145381	0.477465	-0.385687	1.20382	-1.21962	-0.620032	-0.520416	0.207218	0.592729	0.0128581	-1.20296	0.529139	-0.332946	0.239226	-0.0300665	-0.0542681	-0.427334	-0.202976	0.336663	0.450407	-0.22396
ATRN	0.465618	-0.740352	-0.396027	-0.37333	-0.432715	-0.721947	-0.325372	-0.190821	0.534408	-0.219843	-1.25938	-0.819017	-0.252252	1.76774	-0.378855	-0.948912	-0.95376	-0.386246	-0.364337	0.644226	0.160194	0.237376	-0.852046	0.361717	-0.224717	-0.425434	0.966492	-0.389921	-0.145137	0.00301711	2.43596	-0.575326	-1.00357	-0.338705	-0.0962135	-0.720416	0.335014	1.31866	-0.607905	0.341383	-0.150129	0.83069	2.02729	-0.502732	-0.0278898	1.6185	0.153765	0.740207	1.97518
ATXN10	-1.33615	-1.05738	-1.28967	-1.60246	0.408515	0.0942704	0.122722	0.150809	-1.32287	-0.825961	0.0862004	1.01386	-0.170366	-1.00458	-0.953058	0.0510188	-0.221703	-0.299163	-0.274299	-0.306543	0.615339	0.630829	0.548695	0.647208	-0.107047	0.306417	-1.04099	0.35299	-1.23835	-0.560733	-1.19817	-0.253	-0.30909	-0.456819	-0.363589	-0.439448	-1.2694	0.149087	-1.11603	-1.32971	0.0357604	0.1553	-1.31104	-0.695536	1.02336	-0.408769	0.194592	-0.362924	-0.118592
ATXN2L	-0.568608	-0.186986	-0.739346	-0.245074	0.00943859	-0.55674	1.25666	-0.153827	-1.72004	0.476143	0.233423	0.259774	-0.482641	-0.905612	-1.32399	0.0849877	-0.996229	-1.23323	-0.526994	0.163686	0.571117	0.14616	0.380994	-0.56399	-0.25612	-0.877077	-0.695475	-0.221965	-0.182658	0.247321	-0.48756	-0.732835	-0.649484	-0.0504682	0.153533	-0.439429	-0.00283939	-1.29038	-0.261592	-0.162137	-0.160585	-0.453535	-0.654242	-1.1214	-0.519261	-1.05019	-0.600738	-0.5093	-0.510006
AUP1	-0.872935	-0.0970931	0.437443	0.711327	-0.288393	0.464959	0.361371	0.72985	-1.4707	-0.502428	0.73219	-1.0598	0.101207	-0.430141	-0.934998	-0.468425	0.649133	-1.4149	-0.818065	-1.17557	-0.652645	1.74484	1.25213	0.0867393	-1.62234	-0.580686	0.349728	-0.278839	-1.16411	-0.315391	0.0985132	1.22568	-0.389137	-0.149318	-0.475575	-0.38548	0.76652	-0.532845	-0.274954	-0.46146	-0.778507	-0.815561	-0.348427	-0.356324	-0.141654	-0.631463	-0.0290574	-0.822619	-0.137914
AZGP1	1.31169	-0.647499	0.244297	-0.626847	-0.4986	-0.886826	-1.52231	-0.783856	-0.298211	1.51319	-1.2664	-1.56149	2.20414	2.25574	-0.664206	-1.50663	-1.42552	-1.08781	-0.774938	-0.0371902	-2.08789	-0.331117	-1.65761	-1.14797	-0.278535	1.24019	2.16734	0.799718	-0.0762373	0.366329	2.40711	-1.26838	-0.0345969	1.99326	0.853651	0.438783	1.1174	1.11987	1.67816	0.347162	0.192699	1.25604	2.99892	1.41022	1.21609	2.05282	1.69036	-0.743285	2.0965
AZU1	-2.01117	-1.65975	-1.52139	0.516025	0.774414	0.637181	-0.69817	-0.104438	-2.72491	-0.0913761	4.62961	-0.104629	-1.01613	6.72326	0.531537	-2.37594	-0.0546691	2.2919	0.570629	1.87622	2.90747	0.77758	-1.25777	-0.240082	2.25465	0.767377	1.18889	-0.833107	-2.78457	5.88793	1.00944	5.91407	-1.17247	4.03223	1.28811	0.702137	6.62394	2.05974	0.241942	1.76428	-0.599698	1.05125	-0.013614	-0.62185	-0.0408903	0.163857	0.370786	0.40295	2.49272
B2M	0.795924	0.517983	0.630259	0.241061	2.15351	-0.0352909	-1.02866	-1.01007	0.314394	0.18749	1.38723	-2.13371	0.486851	0.508793	0.068046	-0.625792	-0.368311	0.122996	0.703752	0.0275813	-2.24948	-1.70203	-1.98016	0.00452486	-1.49083	1.00236	1.13498	1.49198	0.245635	0.166101	-0.407771	-0.017598	-1.09467	1.53906	1.99296	0.365478	1.52781	-0.00395384	2.82322	-0.115068	0.233975	1.58086	-0.529052	3.43577	-1.34228	-0.339556	-1.22362	-1.47672	-0.494723
BABAM1	-0.682513	-0.161453	-0.183321	-0.306363	-0.401796	-0.514565	0.223646	-0.158605	-0.677977	0.760167	-0.0915214	0.44646	-0.0266937	-0.906056	-0.391479	-0.83573	0.209249	-0.40456	-0.254238	-1.4522	-0.179837	-0.13108	-0.109959	0.0236373	0.0425066	0.797916	0.602016	2.09581	-0.000822679	-0.390579	-0.393322	-0.682508	-0.392863	0.792348	0.554739	0.0142823	-0.194062	-0.799091	0.625528	-0.233796	0.537209	0.00980398	-0.720029	0.0783879	-0.29404	0.2792	-0.683577	-0.184143	1.11362
BAG2	-0.900887	-1.05802	-0.652802	-0.666036	-0.331683	-0.567392	-1.03354	-0.333512	-1.77356	-1.37998	-0.65978	-1.91929	-1.15633	-1.80056	-0.7474	2.45656	0.615747	0.906209	-0.285308	1.27941	-1.78726	-2.11303	-1.22427	0.270806	1.68194	-1.13687	-2.15551	0.867233	1.59634	-1.06085	0.0806917	0.61514	-0.845872	1.24837	1.13184	-2.71634	-2.14246	1.47594	1.11759	1.9892	1.10327	-0.85049	1.61633	0.61158	2.82571	-0.256031	-0.00700525	-1.1689	-0.8941
BAG3	1.28223	1.29233	1.29977	0.736788	0.170734	-0.301168	-0.81612	1.57453	0.063295	-0.243851	0.0214879	-0.653484	0.163998	-0.578617	1.24314	-1.12136	1.13723	-1.05973	0.137576	-0.851668	-1.87471	-1.52866	-1.21563	-1.3081	0.341652	0.0784863	-0.127958	0.4189	0.268853	-0.00108007	-0.122787	-0.0336856	-0.692095	0.254176	1.14469	-0.228507	0.468407	-0.16113	0.435572	-0.0762503	-0.392583	-0.882232	0.019394	0.753202	0.78773	-1.83445	0.158135	0.665822	0.0978609
BAG6	0.181699	0.489787	0.275959	0.41106	-0.515528	-0.0990692	-0.0951031	-0.40288	-1.23602	-0.345238	0.933166	0.0257394	-0.697925	-0.548127	-0.68246	-1.44744	-0.0726573	-0.765724	-0.543703	-1.0997	0.4263	0.590868	-0.24477	0.523045	-0.226798	0.455564	-0.100496	0.132491	0.0569376	1.45046	-0.128657	0.0361073	0.0870461	0.673465	0.661682	0.786961	1.37576	-0.199701	-0.12453	-0.180901	0.246063	-0.197331	-0.289905	-0.0368572	0.57584	0.0511221	-0.141443	-0.0747455	-0.0541204
BANF1	-0.852831	-0.190769	-0.0638734	-0.726299	0.868666	-0.44543	-0.994771	-0.666503	-0.622458	-0.455612	-0.409497	1.78263	0.178779	-0.524843	0.0667865	-0.856533	0.863559	-0.263842	0.980622	-0.0554974	0.485583	0.324679	-1.04842	1.55851	-1.33515	0.270827	0.871687	0.0488427	-1.47511	-0.819165	-0.976213	-0.83246	0.125062	-0.300343	0.133124	-0.569721	-0.974358	-1.01414	0.861531	-1.63925	0.893449	-0.0942973	-0.00299346	0.163839	-1.54453	-0.587564	-0.575045	0.300716	-1.09839
BAP18	-0.803559	-0.349067	-0.168951	-0.232984	0.0593184	-0.226189	-0.360358	-0.720825	0.504377	0.326896	-0.499098	1.2706	0.598345	-0.210379	-0.34978	-0.467066	0.0609584	1.02478	0.331216	0.156288	-0.147868	-0.266529	0.441396	1.0968	-0.206281	0.289096	-0.0732332	0.983074	0.665324	-0.540799	-0.188574	0.541257	-0.489414	0.26377	0.639074	-1.10566	-1.79047	0.221892	1.27196	0.420235	1.6842	0.908215	-0.567494	0.791905	0.194885	0.748179	0.211745	-0.377247	-0.628613
BASP1	-1.41317	-1.93539	-2.56295	-2.67999	-1.51433	-0.142252	-0.702053	-2.45921	0.803206	-0.453191	-1.52867	-1.82516	-0.229353	0.463432	-0.0469241	0.453929	-2.37113	-1.97039	-3.33807	-1.11781	1.02559	0.139694	-1.20512	-1.15754	-1.23949	0.227213	-1.4245	-1.45282	-0.336155	0.314146	-1.57195	1.26601	-2.28809	-0.320076	2.98513	-1.42969	-0.143454	0.142713	2.77533	-0.275113	-0.904551	-0.924263	-0.810232	0.344487	-2.2741	-0.194468	-1.83558	-1.27706	1.66218
BAX	-0.178639	0.174532	0.465352	0.0719961	0.502951	-0.03391	-1.09966	-0.115317	-1.48782	-1.60987	0.573133	0.0224209	-1.21837	-0.625226	-0.834577	-0.792148	-0.364672	0.548616	0.0317493	-1.3542	0.199583	1.18874	1.38066	1.40949	0.0317415	0.313999	-0.195534	0.239512	-0.472509	0.402383	0.101624	-0.313164	-0.550822	0.72331	-0.0120657	-0.128408	-0.0371997	-0.737437	-0.03548	-0.563914	0.74955	0.662535	0.0144346	0.724916	1.02762	0.10808	-0.235279	-0.584635	-1.16882
BCAM	0.208562	0.22036	-0.935329	1.65703	-1.87213	0.146969	-1.15604	-0.30165	0.921752	0.54256	-0.350613	-0.711201	1.21189	0.712448	1.43211	0.806068	-0.609452	2.86787	-1.04246	-0.120472	0.675738	1.25179	1.98913	-1.46897	0.515966	-0.311145	0.955872	-0.546309	-1.23558	0.147841	0.0592382	-0.533214	0.545821	0.055539	-0.590361	-0.0965201	-0.264903	-0.308312	1.26923	-1.33941	-1.61362	-0.627105	0.618444	2.03807	-0.816219	0.226699	0.194737	-1.69563	0.458631
BCAP31	0.947059	-0.634274	0.977954	1.21298	-0.636297	-0.0537557	0.604115	1.1129	0.481023	0.104221	-0.943393	-0.27323	-0.0866923	0.425871	-0.347029	-0.345771	-0.118102	-1.4787	-1.18356	-0.630564	0.42885	0.384542	1.76402	-0.717967	-1.64397	0.132333	0.0158603	0.199304	-0.177057	0.00179882	-1.41446	0.606584	-1.6711	-0.112894	-0.300171	-0.0922527	-0.157521	-0.281282	-0.325613	0.054173	-0.936302	-0.370522	-0.492769	0.297912	-1.5477	-1.1871	-0.577687	-0.101249	0.179368
BCAS2	-0.751606	-0.181199	-0.510771	-0.874802	-0.665733	-0.925876	-0.135384	-0.748179	-1.44629	-0.497551	0.0986686	-0.346157	-0.629618	-1.03997	-0.876877	-0.965191	-0.244784	-0.64699	-0.03016	-1.42731	0.28213	-0.507595	0.090733	0.202581	0.403936	0.102535	0.00715874	0.0350872	-0.348141	-0.26884	-0.232814	-0.682733	0.0930177	0.0588577	0.111249	-0.688509	0.127848	-0.832396	0.856155	-0.175786	-0.0386983	0.308183	0.258008	-0.0272524	0.0148669	0.12031	-0.388223	0.370218	-0.829343
BCAT1	-0.266708	-0.97284	-1.07552	-1.89939	2.11855	0.894582	7.07913	1.64785	4.50379	-0.259658	0.474712	-2.33573	2.47769	3.22718	3.11319	0.60887	1.33889	0.652675	0.660606	0.369443	-2.62724	-2.14616	-0.90422	2.21322	0.585124	0.704038	0.103868	2.09276	1.96063	-0.467819	0.310068	2.03843	2.38001	1.346	1.18634	-1.11585	-0.276498	-0.148977	0.211602	-0.458942	1.24996	0.284739	0.495835	1.06092	0.786154	-1.19597	-1.66582	-3.1321	-1.78405
BCAT2	-0.946934	0.648011	-1.17531	-0.137413	0.322162	0.660816	0.101395	0.804467	-0.890065	-0.0601062	-1.01645	0.819628	-0.454141	0.134626	0.735956	-0.163877	0.325117	-1.10017	1.07763	-0.962581	-1.41255	0.0456537	0.12931	0.299957	2.72972	-0.93713	0.0528382	-1.14114	0.274774	1.69517	-0.600103	-0.409786	-0.0813329	-0.0895296	-0.874201	1.05208	1.32595	-0.161156	-1.09309	-0.562146	-0.296275	-0.19574	-0.238069	-0.212052	-0.789285	0.936157	2.01364	-0.735609	-0.462515
BCCIP	-0.0979426	0.0745824	-0.264538	-0.21176	0.159673	-0.30951	-0.153318	-0.29342	0.547956	0.356003	0.507806	-0.150051	0.625557	0.32574	0.0557793	-1.80785	0.370782	0.201502	0.355686	-2.28222	0.152081	-0.706199	-0.329093	-0.929348	0.862365	0.000147382	-0.965852	0.383707	0.00838743	0.117206	0.25329	0.444002	-0.298676	0.113824	-0.688233	-0.943429	0.247446	0.23908	-0.635155	0.36561	-0.865524	-0.10588	0.0895792	0.231469	0.158962	0.248881	0.348138	1.01184	0.867226
BCKDHA	-0.591613	-0.0188948	-0.383876	0.297938	0.402647	0.531853	-0.511431	0.82251	0.918371	0.0245892	-0.522202	0.447094	-0.04474	-0.575001	-0.0915747	0.104576	0.151888	0.324135	0.364323	-0.0772061	0.0173227	0.0303851	0.86856	-1.13943	0.929695	-0.262697	0.708225	-0.911199	-0.697349	0.00119013	-0.3105	-1.27667	0.471879	-0.802718	-0.452977	-0.159998	-0.586837	-0.329534	-0.575595	-0.147151	-1.14972	-0.263149	-0.204481	-0.345194	0.349068	-0.300393	0.0465507	-1.19399	0.614412
BCKDK	1.1028	1.66361	1.45328	1.06545	-0.0920803	0.647113	-0.47149	0.0775418	0.414528	-1.07594	0.984349	-0.774813	-0.440248	0.343783	0.157767	-0.417714	0.230966	-0.291703	0.344504	-0.578654	-1.60002	-0.910325	-0.734235	-0.144813	0.299551	-1.0959	0.44347	1.22728	-0.464644	-0.389111	-0.241198	0.171831	0.078945	-0.0249474	-0.0346683	1.23189	0.944257	0.446863	-0.355975	0.300592	-0.598718	-0.601529	-0.910717	-0.445758	-0.00533276	-0.845719	-0.363049	-0.943508	0.272581
BCL2L13	1.16893	1.35331	0.348008	1.21846	0.455739	2.50979	1.4769	1.42356	0.802607	-0.0860233	0.230414	-0.367593	-0.221116	0.878301	1.41374	0.506088	1.19088	0.715013	1.92866	0.106776	0.969764	1.07378	0.4243	0.447296	-2.06605	0.0995082	0.187215	-0.129812	-0.059244	0.926221	-1.93168	-0.19816	-0.388099	-0.029054	-0.746786	-0.208951	-0.952354	0.140213	-0.03972	-1.34064	-1.4666	-1.23205	-0.946361	0.32845	-2.4347	-0.378816	-1.00667	-1.28513	-0.544006
BCL7C	-1.29159	-0.780788	-1.10258	-0.926297	-1.34222	-0.733805	0.125417	-1.25401	0.35439	0.340791	0.443659	-0.437613	-0.736702	-0.878307	0.091901	-0.549387	-1.24021	-0.0688904	-0.733595	0.29175	0.55125	0.220069	-0.722664	0.492068	0.404057	-0.341264	-0.151127	0.432906	0.383112	-0.944284	0.123704	0.776335	0.272746	0.241473	-0.0332659	-0.3361	0.0524224	-0.63402	0.566247	-0.0658457	0.71968	0.309147	0.552161	0.299391	-0.206873	1.31733	-0.210063	0.747314	0.448905
BCLAF1	-1.33885	-1.32704	-1.26285	-1.32859	-0.15755	-1.13454	-0.404765	-0.395777	-0.58158	-0.35639	-1.24589	0.692927	-0.721749	-0.906555	-0.0792972	-0.697515	-1.07839	-0.758741	-0.812149	-1.61741	0.661949	-0.935295	1.40303	-1.21832	0.0929339	-0.0135047	-0.271282	0.309762	0.910022	-0.368012	0.404745	-0.290988	-0.931173	0.420963	0.244192	-0.66204	0.493368	-0.770761	0.918252	-1.37504	-0.292564	-0.45876	-0.756049	0.666857	-0.891586	-0.575748	-1.32922	-0.469693	-0.0938015
BDH2	1.03214	0.597616	1.42498	1.93542	-0.64234	1.11673	-0.623064	-0.730173	0.613029	1.06255	-0.191508	1.15636	1.05618	-0.414184	0.410266	0.0150762	-0.851123	-0.000435942	0.0631417	1.00471	1.56699	1.1104	0.895898	2.1695	0.363474	1.09945	-0.0714402	0.229584	1.52364	-0.348772	1.44924	-0.61344	0.683585	-0.70866	-0.678536	1.14375	-0.0360422	1.74598	-0.822804	0.815161	-0.263569	0.741992	1.47492	0.618691	1.18257	0.72562	2.2457	2.3214	0.33303
BET1L	-0.152946	0.206666	-0.261089	0.227215	0.460465	1.49822	-1.47421	0.121401	-0.874755	-1.0399	0.677682	0.220299	0.98557	-0.403453	-0.742267	-0.31901	-0.148815	-1.4895	-0.342772	0.0892491	-0.104345	-0.0780365	-1.31213	-0.515237	-0.126355	0.95518	0.0419608	0.255732	0.9526	-0.758678	1.22109	-1.8064	1.73071	0.443668	1.11617	-0.375283	-0.698155	-0.964743	1.83705	-0.661377	0.840221	-0.0106213	1.86419	0.401849	2.96041	0.217617	1.30409	-0.082957	0.410288
BGN	0.250781	0.376988	0.010949	-0.0393345	-1.57097	-0.483432	0.699138	0.367958	3.65067	1.16738	-2.36108	-0.400137	1.98544	0.763481	0.732657	-0.436904	-0.127602	-0.776317	-0.626501	-0.467366	-0.968933	-0.368659	-0.0421741	-1.79324	0.799994	0.645212	-1.7132	-0.947236	-1.59749	-2.35116	-2.88611	-2.91865	-2.92243	0.0394604	0.472502	1.23099	-1.43825	-2.30783	-0.0593885	1.66579	0.171333	-2.74648	-0.88196	0.768573	-1.24436	-0.000189294	-1.96734	-1.59632	-1.08789
BID	-0.784786	-0.314782	-0.790719	-0.620588	-0.0779583	-0.000556442	0.0777778	-0.443632	-1.05046	-0.848067	1.46649	1.0648	-1.56428	-0.0637404	-1.10167	0.316207	-1.18522	0.202511	-0.199724	0.628743	-0.529552	-0.209919	-0.754618	-0.644084	-0.25035	0.422317	0.218687	0.61716	-0.041755	0.729369	-1.27748	0.786185	-0.530166	0.915849	0.749148	-0.8625	0.409692	-1.56683	0.96827	-0.435747	0.0814157	0.576493	-0.0378975	0.87251	-0.390779	-0.373953	-0.203582	-0.203114	-0.523189
BIN1	1.56622	2.47467	1.5551	1.93699	-1.04789	-0.517516	-0.659475	-1.11557	-0.199383	-0.868223	0.636873	-1.13009	-1.22562	-0.610867	2.30597	-0.598838	-0.667608	-1.00652	-0.852398	1.29865	1.6668	-1.85847	-0.674696	-0.338769	0.196809	1.4323	1.63103	2.41271	2.019	-0.280461	1.89757	1.40391	2.50293	0.343428	1.43296	-0.144915	0.192924	0.892178	1.23945	0.671887	2.16613	0.53955	0.772584	2.06616	1.14337	-0.0298005	1.6141	0.389736	0.512862
BIN2	-0.530906	-0.471867	-0.877219	-0.718877	-0.0516643	1.1127	-0.219686	-1.08627	0.942494	0.271753	0.248064	-2.56717	-0.87956	1.94589	-0.272352	0.333054	-0.434288	-2.01728	-0.462109	0.639908	-0.929372	-0.750365	-1.15263	-0.0304614	0.115737	0.64691	1.27048	0.495927	0.500232	1.70269	-0.286034	3.00773	-0.362298	0.745259	1.05013	-2.20778	-0.519836	1.42018	0.973013	0.0864499	0.405096	2.25773	-0.214307	-0.113553	-0.141628	-0.942488	0.098805	1.30499	-0.217382
BLMH	-0.664336	-0.107467	-0.562844	-0.362604	-1.85948	-0.938106	-0.460807	-0.891167	-0.793803	0.30455	-0.604141	-0.894786	0.969098	-0.245415	-0.152624	-1.00064	-0.538767	-0.877975	-0.860795	-0.984633	0.0984399	-0.34139	0.618836	0.23177	0.969711	0.287419	-0.675072	0.288918	0.69042	0.99359	-0.108554	0.898807	0.376039	0.308708	0.342955	-0.0384984	-0.770636	0.518876	-1.41171	-0.190784	1.28037	0.163067	-1.18878	0.0659175	0.567562	0.72195	0.766011	0.968014	-0.35539
BLOC1S1	0.645132	0.408245	1.19738	0.569735	0.362144	0.395033	-0.537176	0.240287	0.326084	-0.643062	0.554713	0.927609	-0.176306	-0.601158	0.12663	-0.0981594	0.512698	-0.650887	0.235815	0.415458	-0.970486	0.181248	-1.12588	0.688089	0.0292429	0.774254	0.180879	0.618705	-0.0662983	0.967053	0.119963	0.248611	0.132845	0.124675	0.362637	-0.667167	-0.218053	-0.231066	0.345398	0.0826218	0.594998	0.556621	0.53395	0.489115	-0.0668146	-0.206214	-0.169163	0.864368	-0.242592
BLOC1S3	0.00603603	0.0705525	0.956826	0.322292	0.638741	0.317438	-0.983001	-0.497506	0.510053	-0.915828	1.08455	0.55372	0.0689239	-0.529195	0.0115897	0.102494	0.0523876	0.449527	0.0275994	0.115652	-0.713526	-0.516031	-1.06479	0.715689	-0.0920544	0.170585	0.0162193	0.642075	-0.183986	-0.284654	0.18036	0.453206	0.18096	0.0395384	0.677785	0.269711	0.847714	-0.541104	0.67963	-0.442277	0.106616	0.543636	0.00162553	2.10854	-0.047122	-0.441596	-0.906883	0.76699	-0.441488
BLOC1S4	0.225075	0.0238354	0.57271	0.536047	0.874672	0.301216	-0.913214	0.127089	-0.0918925	-1.14105	0.96966	1.34717	0.768577	-0.54412	0.22603	-0.222996	-0.677848	1.16571	-0.548191	-0.612637	-1.01478	-1.19138	-1.25754	0.113489	2.1271	0.792215	-0.0838972	0.478364	-0.0402613	0.338583	1.08546	-0.911172	0.157192	0.199056	0.861808	-0.34345	0.40481	-0.94115	0.473077	0.113349	0.769085	0.200429	0.79417	0.179313	-0.563141	-0.337375	-0.99326	-0.10135	-0.298589
BLVRA	-0.165601	-0.0818907	0.00578542	-0.251248	0.115503	-0.272255	0.938188	0.531112	-0.0843533	-0.274892	1.16586	-0.698572	-0.166176	0.276608	-0.0164985	-0.229394	-0.0702941	0.44295	-0.219956	-0.60708	-0.235652	0.49438	0.47118	0.48351	-0.339379	-0.148619	-0.633882	0.465901	0.425111	-0.316102	0.247293	0.280051	-0.175182	-0.491627	0.56129	-0.518393	1.00843	0.351991	-0.296749	-0.183672	0.0394777	0.791166	-0.107863	-0.0041777	-0.621566	-0.722096	-0.456806	0.336104	0.247959
BLVRB	0.676635	1.89024	3.38234	1.13612	0.427265	0.948637	-1.38817	0.779482	-0.294436	-0.985732	0.316921	-0.0150371	-0.21154	-0.449936	0.133097	0.270619	0.601034	2.08467	-0.508459	0.32329	-0.952712	0.687092	-0.361148	-0.188092	0.994178	0.569086	0.816347	1.76044	0.0624601	0.486013	0.0809886	-0.75632	0.902799	0.815212	1.24316	0.094377	0.66674	0.155215	0.402899	0.261166	0.020103	1.11003	0.0237495	0.849758	-0.359011	-0.529931	-0.595864	-1.0251	-0.437366
BOD1	-0.260178	-0.238741	-0.0282776	-0.508734	0.452878	0.368022	0.467658	0.270373	-0.586187	0.511668	0.910276	0.787067	-0.195437	-0.147844	-0.19963	0.496917	-0.482896	-0.882818	-0.827184	0.893543	0.529138	0.170584	0.110437	0.826307	-1.89472	-0.230107	-0.491402	-0.224294	-0.327848	0.412063	0.402129	-0.672835	-0.803296	-0.365231	0.183173	0.376735	0.306518	-1.14485	0.613226	-0.408675	0.514328	-0.670202	-0.699631	-0.422014	-1.29329	-0.634209	-0.578763	-0.628844	-1.05597
BOD1L1	-1.25827	-0.619764	-1.76848	-1.01815	-1.16359	-1.94081	-0.854481	-2.01361	-0.45583	1.43919	-1.99131	-0.410562	2.49251	-0.145151	-0.0682045	-1.49222	-1.22958	-0.983856	-0.476788	-1.16265	0.257293	-0.678404	-0.96266	-0.721888	1.98717	2.81677	6.49494	1.52256	1.17458	1.35597	1.73527	-0.600837	-0.474411	1.21379	0.291755	2.62643	-0.7384	-1.58552	1.58467	3.64763	0.464266	3.99555	4.26473	1.6437	-0.261053	0.654643	0.177329	0.346329	-0.517452
BOLA2	0.0473973	0.215603	0.632357	-0.050595	0.968298	0.690286	1.16412	0.373311	0.436549	-0.378073	0.872611	0.538272	0.0511983	0.16833	0.541146	-0.0625658	0.223615	0.57324	1.01527	-0.207974	-0.688534	-0.0109318	-0.805824	0.680131	0.347933	-0.323436	-0.186473	0.67029	-0.554455	-0.651376	-0.215275	0.30802	0.834479	0.741631	-0.0569467	-0.671594	-0.318671	-0.111378	0.347177	-0.710243	-0.12086	0.565988	-0.13276	-0.220825	-0.507119	-0.73783	-0.338609	0.273283	0.612291
BORCS5	0.607584	0.235716	0.757758	0.363478	-0.629987	-0.145848	0.150965	0.117074	-0.0469482	0.00915143	0.744194	0.424507	0.202779	-0.137642	0.169396	0.527818	0.356382	0.358745	-0.156098	0.664129	-0.656531	-0.138325	-1.04756	1.05045	-0.41959	0.77944	0.66673	0.777324	-0.514394	0.805672	-0.665033	0.130092	0.118007	-0.0114803	0.547415	-0.611034	-0.376653	0.103921	-0.154748	-0.779824	0.946739	0.0109486	0.459422	0.578023	-0.274195	-0.235819	-0.316268	0.311196	-0.299246
BORCS6	0.442509	0.365487	0.597994	0.0774725	0.434374	0.717934	-0.358384	0.216696	2.06215	0.491487	1.25094	1.06331	1.29333	0.124057	1.39476	0.18317	1.79268	1.69066	0.416871	0.502477	0.0768948	-0.649297	-0.920438	0.511967	-1.32747	0.336427	0.14909	0.541034	-0.00347919	0.59594	0.49533	0.339576	-0.176839	-0.401235	0.428716	0.518744	0.905453	0.456825	0.13736	-0.404073	0.022847	0.205491	0.786833	0.435211	-0.128641	-0.235495	0.219358	0.696955	0.734069
BPGM	1.44391	0.553622	0.0437915	0.412205	0.328355	1.55839	-0.385713	0.732161	1.00963	-0.146869	-1.2774	-0.550457	0.726148	-0.176045	1.27965	-0.868233	0.687958	3.71814	3.39704	-0.763263	-0.152744	1.09586	-0.117081	-0.373354	-0.194672	-0.685404	-0.412206	-0.51855	-1.14109	0.4835	-1.83695	-0.225411	-0.762774	0.846789	0.270347	-0.545985	-0.193234	1.75604	-0.737489	-0.350749	0.358814	0.930943	-0.314915	0.560841	-0.713228	-0.513354	-1.08097	-0.0876398	-0.937923
BPHL	-0.0296389	0.678863	0.460966	1.55727	0.14202	-0.193247	-1.15262	0.871857	-0.275409	-1.72544	-0.407233	0.588434	-0.485273	-0.935934	0.303404	-0.166209	0.348845	-1.06206	0.724693	-0.750143	1.00283	1.26911	0.0615191	0.143969	0.972347	-1.62833	0.993354	-0.673651	-0.429313	-0.359981	-0.269892	-1.30897	2.0609	-0.858775	-0.823003	1.3563	-0.340339	-0.521601	-0.866556	-0.23786	-1.77719	-0.824243	-0.625542	-1.67064	-0.292198	0.0811215	-0.245105	-0.914701	-0.484818
BPNT1	-0.800996	-0.257987	-0.216791	-0.181034	-0.738975	-0.542215	0.578316	-0.265719	-0.402381	-0.18562	0.583461	1.90705	0.100345	-0.55029	-0.353936	0.374792	-0.450678	-0.360852	-0.31818	0.418972	0.71454	1.45542	1.60628	2.09966	0.761391	0.410651	0.223286	0.259226	0.447351	1.20451	-0.999714	-0.294052	-0.329489	-0.040138	-0.434368	0.801108	-0.172129	-0.255265	-0.524747	-0.180545	0.153105	0.574114	-0.271577	-0.156062	0.75087	1.59457	-0.167785	0.273768	0.70858
BPNT2	0.726564	-0.549085	0.308333	0.462208	-0.314376	0.4623	-0.0321179	0.0908644	-2.11218	-0.0119592	-1.325	0.426085	-0.077836	0.102973	-1.56164	-0.437365	-2.17797	-0.926672	-1.13135	-0.976222	-0.271095	1.25485	0.0247059	-0.708501	-3.22649	0.218267	-0.528296	-0.694922	-0.992526	-0.79176	0.107866	0.400468	1.14173	0.054726	-0.238961	-0.543266	-1.40941	-3.29441	-0.397926	0.0517002	0.428481	-1.70746	0.609819	-1.35784	-0.91313	-0.141903	0.136468	-0.860922	-1.18837
BRCC3	-0.0249849	0.0596654	0.342882	0.0694671	0.165195	-0.0332159	0.242372	0.397498	0.965542	0.34483	1.10051	0.487126	0.529945	-0.0266215	0.559209	0.58883	0.627475	-0.136162	0.332698	1.04341	-0.308567	-0.965689	0.279776	0.301195	0.796801	0.0999862	-0.0189759	-0.440163	0.29717	2.5049	0.185138	0.133419	-0.439437	-0.514673	-0.425133	-0.0668906	-0.368902	0.351019	-0.41375	0.274594	-0.684428	-0.121665	-0.633369	-0.118353	0.210027	0.419328	0.299116	0.462408	0.346826
BRD4	-0.974917	-1.36521	-1.51449	-1.3521	-0.437908	0.143822	-0.625024	-0.579193	-0.423509	-0.668231	-1.21075	0.631392	1.65956	-0.977421	-1.05243	0.220675	-1.43798	-0.947974	-0.691593	0.45875	0.911842	0.522135	0.795599	-0.186856	0.142226	-0.0533298	-0.592974	-0.361827	1.62557	-0.51142	-0.0453732	-0.442458	-0.40971	-0.491202	-0.716064	-0.406925	1.03899	-0.0988891	-0.305523	-0.892928	-0.677002	0.530232	-0.755987	-0.785943	0.253303	-0.757084	0.590042	-0.263006	0.583219
BRK1	-0.757934	-0.261381	-0.464356	-0.579973	1.23002	-0.306804	-0.16878	-0.15871	-0.542426	0.0715488	1.57481	0.916525	0.447936	0.16184	-0.33286	-0.517684	0.381487	0.436332	0.859887	0.495267	-0.147534	0.36234	-1.10197	1.34154	0.573016	0.612862	0.643328	0.466222	-0.52327	0.0873702	0.257207	0.033558	0.00871982	1.32056	0.480922	-0.0741732	0.264132	0.0300958	0.663146	-0.484628	0.432854	1.10508	-0.0201709	0.836558	-0.399855	-0.566627	-0.536561	0.937257	-0.668796
BROX	-0.477251	-0.123485	0.575347	-0.0309161	-0.827076	-0.336387	1.27588	0.172336	0.340517	0.352819	-0.0356456	0.459005	0.368941	0.302132	0.681829	0.115309	0.191421	0.172319	0.034111	0.925639	0.813009	1.31685	1.84213	1.53729	0.176883	-0.106916	-0.321254	-0.23449	-0.228196	-0.204632	-0.817613	0.172561	-0.637259	-0.41306	-0.868955	-0.291517	-0.900305	-0.144396	-0.485627	0.41362	-0.703265	0.234514	-0.750596	-0.178443	-0.0182799	-0.0231826	-0.749566	0.153835	0.277119
BSG	-0.36695	0.185655	-0.632005	0.106886	-0.306771	-0.739423	-0.289592	-1.06391	-0.0727756	-1.32871	-0.423172	-0.15927	-0.223081	0.300747	0.272869	1.16811	0.0163452	-0.201387	-0.0932538	-0.496884	-1.4517	-0.102111	0.495457	-1.35864	-0.469771	-0.353039	-0.264005	0.134954	-0.498175	0.654397	0.439155	0.43987	0.881365	1.5845	-0.0388161	-0.633575	0.757907	0.324499	0.0449076	0.249603	0.33101	-1.02709	0.136254	-0.101095	-0.725776	-1.23657	0.541286	-1.43816	-0.281927
BST1	-0.391624	-0.423324	-1.03692	-0.71738	-0.511753	0.135509	-0.957735	-1.66617	0.185422	-0.317167	0.434872	-1.75661	0.0981755	2.19076	-0.203451	-0.723442	-0.693904	1.11161	-0.904252	0.494157	0.0566539	-0.188998	-0.903645	1.44195	2.77188	1.80984	0.723472	0.275242	1.33781	3.14951	1.43173	2.35519	0.12881	1.83067	1.91868	-0.733251	3.66912	0.140439	2.12638	2.02534	1.79628	0.848437	1.43292	1.73504	0.00648372	-0.593115	0.429146	-0.24254	1.31767
BTF3	-0.543748	-0.29358	0.481108	-0.628345	0.584528	0.0974428	0.856332	0.0740272	-0.311475	0.592562	0.874718	0.765544	1.33906	0.14707	0.091887	-0.00584283	0.528457	1.6746	0.757142	-1.33499	0.194426	0.532867	-0.865894	-0.734658	-0.942584	-0.739596	0.172549	-0.126489	-1.59925	-0.0167759	-0.589307	0.0780059	-0.617142	-0.603302	-0.00684427	-0.742805	-0.906466	-0.771459	0.0196505	-1.09133	0.135676	-0.0657219	-0.634191	-0.172116	-0.256661	-1.06629	-1.10787	0.248826	-1.6412
BTF3L4	-0.324346	0.0603349	-0.194171	0.103691	-0.623965	0.27646	0.131567	-0.546229	0.317142	0.0881918	0.337183	0.77288	0.429755	-0.200368	0.597943	-0.0078313	-0.569799	1.68361	0.20894	-0.399862	0.144528	0.339265	-0.547703	0.0872443	-0.0801266	0.153827	0.261127	0.0442516	-0.738819	-0.360126	2.15936	0.189183	0.401908	0.348952	-0.00552595	-1.06622	-0.738699	-0.314604	0.721123	0.464138	0.0729442	0.212662	0.0452776	0.162604	0.209156	1.45769	1.20443	0.617384	-0.442293
BUB3	-0.927296	-0.662051	-0.273084	-0.914686	0.453025	-0.600871	0.629633	-0.442235	-0.360152	-0.240597	0.37788	0.581037	-0.380553	-0.500696	-0.671901	-0.0924822	0.12661	-0.0914792	0.398856	-0.311646	0.597561	0.580082	0.422378	0.928339	0.759158	-0.540991	-0.53523	-0.073311	0.594186	-0.0772487	0.172121	-0.578658	1.13362	-0.0605056	-0.226216	-0.31884	0.126437	0.247867	-0.611592	-0.109578	-0.384662	0.517812	0.0866386	-1.39428	0.266154	-0.11935	-0.0692511	0.357622	0.118707
BUD31	-0.833186	-0.536579	-0.478144	-0.828511	1.27561	-0.889922	-0.0440439	0.256707	-0.198528	-0.74372	0.583188	1.37897	-1.5024	-0.70451	-0.634221	-0.362148	0.746821	-0.44136	1.41235	-0.673452	0.468627	0.149826	0.521269	0.482152	-1.61801	-0.941595	-0.379434	-0.735902	0.342361	0.096299	-0.339259	-0.447883	0.403577	-0.951461	-1.14179	-0.185841	1.05636	0.608171	-0.230834	-0.338289	-0.905014	0.140031	-0.171822	-0.354131	-0.0370544	-0.431861	0.113657	-0.10904	-0.581923
BZW1	-0.167527	-0.323023	0.186153	0.825021	-0.662966	0.135918	0.917528	1.12913	0.417043	0.370241	0.931207	-0.340373	0.037417	0.14607	-0.167285	-0.0994273	0.320118	0.114965	-0.0924015	-0.537758	0.574004	0.259512	0.501767	-0.634848	-0.812269	-0.939816	-0.701724	0.0567706	-0.280649	0.3141	-0.132785	-0.152634	-0.253496	-0.91733	-0.276486	-0.729747	-0.928332	-0.0356012	-0.901414	0.108596	-0.144457	-0.454158	-0.579149	-0.817187	-0.082995	0.0758898	-0.893996	-0.701259	0.0384543
BZW2	0.737149	0.331099	-0.00422429	0.146027	-0.831173	-0.430094	1.22854	-0.426152	-0.091166	0.238983	0.420606	1.0783	0.0251907	0.052858	0.275354	-0.749573	-1.02817	0.505843	0.366758	-0.928185	-0.371414	-0.370797	0.319918	-1.01132	-0.0628841	-0.754599	-1.20315	-0.720835	-0.211295	-0.225418	-0.806821	-0.327857	-0.215036	-0.358323	0.263417	-0.723699	0.24577	-0.387568	-1.41693	0.198182	-0.0481424	-0.864026	-0.496456	-1.15358	0.503337	0.776754	-0.09342	-0.582994	0.351467
C11orf54	-0.426013	0.175952	-0.971265	0.183356	-0.848506	1.2792	-0.917386	0.840732	-0.983748	0.0894148	-1.08175	0.447585	-0.209657	-1.67128	-0.135034	-0.512894	-0.962516	-1.18387	-0.48889	-1.41977	-1.21566	-0.693942	-0.156465	-0.0934703	-0.464757	0.843146	0.746336	0.902815	0.219122	-0.340347	-0.212727	0.38431	0.44395	-0.0164997	0.788962	0.229971	0.224037	-2.37876	2.16944	-0.232331	0.768053	-0.728036	0.859975	0.763712	-0.997267	0.29857	0.476625	0.0204415	-1.26049
C11orf68	-0.487294	-0.17762	-0.59503	-0.586187	-0.18936	-0.794222	-0.520676	-0.234457	-0.346315	0.041237	1.12525	0.746911	-0.22685	-0.673872	0.0223977	-0.1756	-0.118354	-0.399278	-0.0667606	0.913126	-0.463338	-0.201767	-0.667122	0.517151	0.122869	0.460065	-0.344536	-0.5503	0.338095	-0.716024	-0.677074	-0.190185	0.264278	-0.501202	0.76508	0.075477	-0.125523	0.0422411	0.556754	-0.609065	1.51956	0.193806	0.346436	-1.00292	-0.58738	0.405913	0.100478	0.617171	-0.0994722
C11orf96	-1.03444	-0.729099	-1.32589	-1.2667	0.553693	0.473624	-1.33075	1.64159	1.92538	-0.365798	-0.990755	-1.10581	-0.292724	0.0212848	1.12407	-1.86101	2.91388	-1.45095	-1.02	-2.03749	-2.4783	-0.84367	-1.28662	0.144831	0.163598	0.303669	-0.699075	0.0892183	-0.679748	-1.04436	-0.182424	-0.108424	0.820657	0.508729	0.88105	-2.66489	-1.94241	-0.25071	2.38296	-2.91098	1.79385	-2.59244	0.626529	-0.0680069	-1.2185	-1.52826	-1.63053	1.43413	-0.451064
C12orf57	-0.637117	-0.692983	-0.224651	-1.04028	-0.178052	-1.07849	-1.04741	-0.462876	-1.43552	-0.873619	0.868163	0.91941	0.179732	-1.62063	-0.765489	0.134513	-0.185847	-0.691941	-0.366958	0.332485	-0.297077	-0.29139	-0.226797	-0.61766	-0.354935	0.258851	-0.231997	-0.717514	-2.22744	-0.753202	0.690352	-1.44522	-1.69969	-0.363513	-0.230294	-3.18059	-1.83559	-1.9815	0.234862	-1.98436	0.152389	-1.81795	-0.899341	-0.570061	-0.699504	-1.2222	-0.892382	1.1975	-0.898366
C19orf25	-0.606284	-0.0180517	0.115439	-0.720096	0.634685	0.0440565	0.35352	-0.568102	-0.787915	0.575813	-0.249431	-0.108953	-0.0247322	-0.896269	-0.317684	-0.0771706	0.786883	-0.0999717	0.309374	0.221318	-0.0373516	0.25797	-0.509089	0.134199	0.253481	0.485638	0.938914	0.324401	-0.546426	0.951886	0.129588	-0.998444	-0.427367	1.08009	0.71772	0.126945	-0.36626	0.0792309	0.82474	-0.941264	1.03913	0.279172	-0.664204	0.3515	-0.922424	0.140561	-0.132381	0.696073	-0.611122
C1orf198	-0.218497	-0.583187	-0.718687	-1.11777	0.945163	0.130281	-0.870914	1.20311	1.85862	0.0917656	-1.7351	0.149727	0.402695	-0.139285	0.635356	0.31095	1.38255	-0.797767	0.895436	0.402553	-0.0581625	-0.165568	-0.136721	1.76427	1.4687	4.60416	1.73064	-1.11525	-0.487481	-0.885312	-0.0291807	-1.17342	-2.28781	-0.148277	-0.586553	0.124324	-2.03645	-0.597882	-0.0013076	-0.910183	1.28849	-1.92826	0.833559	-0.793249	-1.21985	-0.499866	-1.26314	0.955557	0.32276
C1QB	1.50182	0.809996	1.05229	-0.414002	2.30629	-0.785859	-0.0771403	-1.00335	1.48239	-0.124025	0.416946	-1.39017	1.00316	1.36327	0.0408348	-0.54491	-0.774402	0.974945	0.019276	0.460518	-0.785003	-0.30319	-0.968592	0.127194	-0.11551	-0.0760132	0.438981	-0.274408	-0.274427	-1.10262	1.92948	0.105818	-2.26772	1.28946	0.269328	1.26153	1.42606	1.76663	-0.763502	2.87306	-0.0831826	3.29261	0.991301	0.0598904	0.473733	0.745589	-0.679231	0.556412	1.33569
C1QBP	0.368152	0.0977923	0.471887	0.421156	0.449446	0.625109	1.28933	0.792106	-1.51298	-0.235925	0.933687	0.181175	-0.600916	-0.119455	-0.653278	0.139486	-0.344697	0.0460664	-0.0534825	-0.587082	0.0731644	-0.134407	0.827028	-0.682915	-0.905029	-0.451752	1.37664	0.338103	-0.709153	0.530425	-0.73023	0.261082	0.714596	0.472373	0.120866	-1.07364	-0.610224	-1.17057	0.373021	-0.558829	-0.369863	-0.582629	-1.12816	0.755072	-0.779522	-0.490172	-0.174776	-1.15751	-1.24726
C1QC	1.54669	0.565901	0.727144	-0.283779	1.89417	-0.774303	0.813413	-0.992125	1.33678	-0.0546949	-0.131092	-1.2101	0.316918	1.15755	0.0120311	-0.0114979	-0.77382	-0.290783	0.195032	0.501691	-1.20048	-1.11384	-0.772331	0.162788	-0.232255	-0.00427839	0.19014	-0.490189	-0.0348153	-0.562828	1.87813	0.11814	-2.39798	0.669161	0.332649	1.36637	1.50832	1.91826	-1.09297	2.69776	-0.11131	2.6316	0.636102	0.58011	-0.075117	0.0730347	-0.938325	0.0441583	1.11401
C1R	0.782722	-0.458203	-0.51653	-0.23587	2.58167	-0.151274	-0.390158	0.249445	1.06843	0.00857313	-0.453247	-1.28593	0.33581	2.37807	-0.20051	-0.0225424	-0.604682	0.0267392	0.389824	0.468512	-1.55785	-0.981626	-0.868946	-0.722932	-1.24398	-0.492468	0.555999	-0.00863804	-0.334971	0.151655	2.25815	-0.442311	-1.56465	-0.0985981	1.09509	0.176953	0.428449	1.06249	-0.296844	1.30944	0.528449	-0.285382	-0.171805	0.131299	0.376793	-0.138745	-0.71653	-0.126774	0.0657382
C1RL	0.783109	-0.552666	0.0578904	-0.597561	2.32744	-0.34508	-1.54811	-0.143871	-0.870243	-1.21494	-0.29282	-0.968559	0.604451	1.27618	-0.734963	-1.10999	-0.0745525	-0.433244	0.568019	0.217556	-0.645105	0.221427	-1.5061	-0.114054	-0.55444	0.386006	1.63508	0.204671	0.0598582	-0.335376	2.40788	-0.490524	-1.791	0.905661	-0.123787	0.0302441	1.40115	0.851202	1.33239	-1.09557	-0.505428	1.362	2.09186	1.50693	0.432158	1.97119	0.62599	0.471271	1.67783
C1S	0.282006	-1.07486	-1.07694	-0.590586	1.83271	-0.229402	-0.360509	0.159542	1.21853	-0.144334	-0.553876	-1.94851	0.206915	1.81953	-0.0944132	-0.0357512	-0.77972	-0.586308	0.431641	0.546294	-1.3372	-0.782278	-0.744288	-0.748662	-2.39736	-0.0630613	0.929159	-0.18025	-0.542662	-0.116148	2.28584	-1.1325	-0.988811	-0.226257	1.06381	0.285188	0.217809	0.845965	-0.394149	0.940265	1.01923	0.0632354	0.00159778	0.528258	0.136468	0.0896982	-0.473525	-0.113403	-0.270009
C2	1.22162	0.342095	1.11691	0.166885	0.174039	-0.795319	-0.764609	0.363482	1.21917	-0.282302	-0.692814	-1.25575	0.566101	0.956541	0.0581978	-0.573626	-1.0285	0.231272	0.463152	-0.520206	-1.82132	-0.942925	-1.11942	0.276685	0.0705165	-1.37728	-0.35843	-0.576635	-0.322187	0.959303	1.95639	0.00223759	-0.089145	0.686287	0.347042	0.903003	1.9271	2.06225	-0.51301	1.11797	0.19639	1.31162	1.67088	-0.242566	0.22975	2.67846	1.50036	0.961189	2.41388
C3	1.42023	-0.590661	-0.237256	0.292527	0.1214	-0.42216	-0.982981	0.876427	1.02097	-0.753251	-0.811527	-1.18407	-0.255473	3.43874	-0.23454	-0.693791	-0.728643	0.0229682	0.374495	0.373729	-1.37201	-0.362278	-1.18111	-0.0907212	-0.755521	-1.43807	0.861285	-0.856816	-1.11983	1.18192	2.97284	-0.119944	-0.358506	-0.0414293	-0.437615	1.61098	2.20215	3.39892	-0.349321	1.56881	0.510146	1.50014	2.75775	-0.224048	1.60523	3.5091	2.78115	0.191635	3.7468
C4A	1.24299	-0.11366	-0.708562	-0.308986	1.90344	-0.195686	0.237214	0.601452	0.87162	-0.611726	0.0264263	-2.20253	-0.495243	2.92105	0.480992	-5.13777	0.174388	1.32181	0.980123	-1.55643	-2.78481	-0.993026	-1.11282	0.575409	0.220279	-0.881229	0.924361	0.637873	-2.40363	2.23238	3.28509	-0.23656	-1.17434	1.67573	-0.496888	0.629082	3.12161	1.93251	0.502705	0.173622	0.566771	-0.0769025	1.3522	-0.132898	1.00723	3.84814	3.66762	1.4758	3.44515
C4B	0.676572	-1.11412	0.297643	-0.697181	1.04097	-1.29095	-1.74432	-0.568698	-0.888327	-1.30718	0.277513	-2.55696	-0.612695	2.7593	-1.20042	-1.47032	-1.67572	0.138792	-0.859395	-0.764909	-0.752182	-0.377976	-1.24954	0.66532	-1.862	-1.31103	0.659899	1.04146	-1.61523	0.491522	3.49853	-1.37552	-0.531396	0.121522	-1.81743	2.41022	3.76168	0.502406	-0.606206	2.24782	-0.0260925	1.52182	2.39387	-0.148439	0.0980127	3.16117	0.900519	-0.557753	2.30329
C4BPA	1.04245	-0.789319	-0.738321	-0.387034	0.139236	-0.234975	0.178861	0.781711	0.644138	-0.247208	-1.24933	-2.15167	-0.471672	3.06785	-0.285941	-1.06955	-1.16715	-0.129718	-0.409485	0.800459	-1.33337	-0.540782	-1.54205	0.760765	-2.2136	-0.97588	0.770351	-1.65201	-2.03986	1.63473	3.08503	-0.464149	-1.65148	0.188247	-0.288305	1.56482	1.36165	2.64288	-0.881524	0.845741	-0.347223	1.42845	1.56905	-0.405434	1.50167	1.40181	-0.123166	-1.23402	2.60687
C5	0.517895	-0.82318	-0.351219	-0.24384	1.79791	-0.674908	-0.81232	0.661696	1.04184	-0.967788	-0.672073	-1.43502	-0.453308	2.96294	0.07022	0.590775	-1.27638	0.1112	0.216377	0.555437	-1.59618	-0.912148	-1.42931	-0.664196	-1.17136	-0.72552	0.464291	-0.708485	-1.21418	1.37539	2.99584	-0.0326526	-0.340387	-0.384452	-1.10272	1.95424	2.39456	2.97907	-0.39734	1.06851	0.114234	0.743109	2.06667	-0.931525	0.575558	2.84827	1.87657	-0.685608	3.63078
C6	0.896802	-0.618312	-0.406564	0.084428	1.39588	-0.634358	-0.722652	1.04016	0.739173	-0.578154	-0.943451	-0.867565	0.557506	2.36143	-0.300687	-0.0179666	-0.924025	-0.255597	0.359652	0.093377	-2.02706	-1.13214	-1.33179	-0.798562	-1.06832	-0.475016	-0.407114	-0.206471	-0.861744	1.35944	3.03082	-0.825654	-1.13383	-0.0504401	-1.36533	1.03317	1.99713	2.34249	-0.610328	1.07508	-0.140708	-0.305901	1.79991	-0.599771	0.488119	2.80871	0.145941	-0.549525	2.41021
C7	0.725781	-0.158144	-0.585694	-0.00145022	0.904685	-1.62078	-0.997158	0.619663	0.246864	-0.59042	-2.05545	-1.3285	-0.616798	1.59416	-0.674514	-0.300866	-1.55016	-0.961174	0.16968	1.20949	-0.902075	0.762146	0.698932	-0.430807	3.91534	1.95783	2.9317	-0.571916	-0.331648	2.97394	2.23991	-0.32622	-0.576448	-0.402072	-1.2212	1.8109	1.46227	2.14486	-0.0672758	1.23124	0.438892	0.175315	4.22646	0.532092	1.48966	2.1105	1.53309	2.04087	3.28907
C7orf50	-1.35155	-0.495452	-0.841737	-1.18076	-0.336153	-0.17024	0.825152	-1.30473	-0.335374	-0.266217	1.45096	0.423722	-0.126644	-0.539377	0.340435	-0.0303612	2.2739	-1.34611	1.76633	-0.439079	1.41184	0.470474	0.343273	0.0462473	0.634155	-0.912458	0.0308965	-0.767048	-0.670196	0.175435	0.366818	-0.767546	0.035368	-1.49425	-1.05252	-0.799149	1.91859	1.77441	0.413777	-0.405394	-0.766038	-0.803199	-0.443119	-0.146823	1.2163	0.146101	-0.174489	0.391467	0.997627
C8A	0.927969	0.10829	0.409246	-0.0401134	1.32399	-0.754912	-0.554313	0.643271	1.0784	-0.0965317	-0.415114	-1.3897	0.180187	2.23752	-0.274234	-0.849733	-1.08153	-0.78736	-0.118785	-1.1201	-1.82097	0.11728	-1.37999	-1.11725	-0.429409	-0.9785	-0.293798	0.247642	-0.302515	0.975728	1.90105	-0.263182	0.368139	-0.0416403	-1.46277	1.69397	2.54707	1.73264	-0.72493	0.740979	-0.395749	1.06092	3.02713	-0.151196	1.60427	2.70668	1.95148	0.556311	2.2839
C8B	1.21504	-0.070083	0.18705	0.0998277	0.762265	-0.328145	0.326574	1.0267	1.36652	0.317746	-0.454661	-1.22396	0.517281	1.6236	-0.0329372	-0.319279	-0.370793	-0.460155	0.517926	-0.970296	-1.68741	0.0014313	-1.0094	-0.440574	-1.02601	-0.752586	-0.404818	0.166098	-0.277074	0.698055	2.48652	-0.533938	0.026014	-0.39415	-1.32899	1.99954	3.01201	2.32596	-1.06012	1.24615	-0.39916	0.0928173	2.17028	-0.850302	1.4094	1.9723	2.06114	-0.536058	2.57668
C8G	1.93907	0.656391	1.33007	-0.0261928	2.25707	-0.994462	-0.394434	0.363418	1.01125	-0.124721	0.736125	-0.807353	0.18961	1.89925	-0.135175	-1.24841	-0.0538573	0.142324	0.695514	-0.892744	-1.34679	0.748651	-1.65131	-0.366306	0.0151873	-1.76183	0.0715011	0.260609	0.403441	0.764251	2.81704	-0.555557	0.404154	0.0720597	-2.02369	1.74226	2.91715	2.24877	-1.0029	1.22171	-0.543423	1.57046	2.92056	-0.960618	1.80258	3.16538	2.1375	0.37884	2.91062
C8orf82	0.915442	0.231085	0.0106871	0.582963	0.485526	0.831112	0.0350262	0.513569	0.600876	0.369514	0.00959258	2.10254	0.260708	-0.251133	0.469554	-0.385987	0.512586	0.839983	2.52461	-0.0918955	0.0480148	-0.103353	0.870571	0.15703	0.0203	0.288613	1.06853	-1.96284	-1.36759	0.694451	-0.25427	-0.467591	-1.31772	-0.350784	-0.967938	0.445947	0.000413722	0.149046	-0.753031	-1.67758	-0.925414	-0.864038	-0.581768	-1.90125	-0.507337	-0.32267	0.734633	0.730941	-0.359128
C9	0.69959	0.296428	-0.457803	0.0602186	0.832615	-0.668122	-0.814387	0.427893	0.295392	-0.454353	-0.136702	-1.53035	0.28752	3.22487	-0.829096	-1.40823	-0.950158	-0.504157	0.0149333	-0.704028	-2.1794	-0.907863	-1.36267	-0.607501	-0.0926711	-0.839472	0.357565	-0.433577	0.921839	1.33325	2.75088	0.358265	0.410034	1.95469	-1.48619	1.63776	2.37437	1.8955	0.356202	1.28493	1.01421	2.14935	3.69037	0.087665	1.87235	3.25238	2.72747	1.01166	2.54043
C9orf64	-0.143338	-0.379623	-0.167467	-0.381716	0.905502	0.202961	-0.285344	0.452097	0.402892	-0.721763	0.111677	0.429393	-0.96062	-0.321219	0.346759	-0.0673984	0.857558	0.440696	1.2121	0.141673	0.862357	0.106556	0.482521	-0.360853	-0.205821	0.168358	-0.279889	0.148062	0.808219	-0.699573	0.214557	0.255378	1.1268	0.304993	0.183666	0.287885	0.131733	-0.127548	-0.297936	-0.0981127	0.339584	-0.24333	0.347317	0.0118095	0.0581491	0.167388	0.518818	0.267071	0.295494
CA1	1.66322	0.702841	-0.514997	1.41084	-0.786631	2.30361	0.194168	1.71859	1.3614	-0.0291909	-1.49303	-0.374819	-0.0788752	0.594171	1.15297	-0.345796	0.86059	4.67292	-0.468428	0.00337702	0.382128	2.61719	0.131773	-1.98612	-0.371857	-1.10314	0.0921411	0.113481	-1.75172	0.529271	-2.96863	0.580911	-0.737698	0.406376	0.239888	-0.58736	0.372446	1.8925	-0.233307	-0.789333	-0.397942	0.979792	0.106669	2.56405	-1.45304	-0.599682	-3.10983	0.241676	-1.98918
CA2	1.78581	1.22537	0.280637	1.25484	-0.742987	3.09849	0.518237	1.40211	1.68063	0.351847	-0.82917	-1.23886	0.964139	1.16804	1.62869	1.07649	0.793076	4.47498	-0.36156	-0.100086	-0.441953	1.82157	0.00999127	-2.59602	-0.637414	-1.27403	-0.919854	0.0492261	-1.83119	0.276181	-1.55459	0.766479	-0.748193	0.194956	-0.552957	-0.964949	-0.417582	1.52541	-0.62162	-0.820782	-0.696224	0.288099	-0.290859	1.17426	-0.844242	-0.31896	-1.46258	0.466278	-1.44749
CA3	3.60385	6.22946	2.28585	4.03345	-3.18596	-1.60183	-0.687988	-2.59304	0.724655	0.579011	-0.65861	1.39553	0.641124	-1.67026	5.82104	-0.487892	3.31322	0.715215	-1.39605	0.645543	-1.29713	1.05048	-1.67923	-1.14244	0.0140947	0.388195	2.79335	4.17143	1.09634	-0.803094	0.326235	-1.40001	-2.20375	0.88072	0.0339382	-0.977958	-0.4549	-1.45795	-0.9952	0.447284	-2.66862	0.152765	2.63646	0.609982	-1.0675	5.68269	1.43256	-2.71988	2.80159
CAB39	-0.0744368	0.318524	-0.462199	-0.000260067	-1.23632	0.207978	-0.12026	-0.268588	-0.486576	0.205541	0.466882	-0.666827	-0.432389	0.283343	0.0920788	-0.0574276	-0.67153	1.36128	-0.784509	0.095013	0.138791	0.19448	0.0636975	0.292947	-0.735756	-0.0844842	-0.0776488	0.761493	-0.210135	0.203766	0.0926871	1.36925	-0.0160061	-0.38717	0.286176	0.0311669	0.251815	-0.301224	-0.052649	0.386993	0.182965	0.67935	-0.285588	0.314802	1.12873	-0.142988	0.64907	-0.292567	-0.212825
CACNA2D1	0.594972	1.76274	-0.62178	1.16587	-2.08516	-0.908924	-0.635657	-1.33466	-0.562049	-0.061918	0.765284	-1.54396	0.129957	-0.122924	2.09311	0.910569	-0.761284	-0.925619	-1.28596	1.04326	-0.969858	0.824736	2.18316	-1.41224	-0.890192	0.199513	-0.0332205	0.178332	0.684357	-1.74902	-1.12879	0.0462383	2.62047	-0.823469	0.762766	1.05643	-0.894264	0.226468	1.03932	0.971593	2.65037	-0.486374	0.185903	0.465317	-1.73491	1.85357	0.662509	1.42953	0.713305
CACYBP	-0.16283	-0.890472	0.369838	-0.254747	-0.574853	-0.195504	0.272758	-0.105756	-0.806574	-1.1693	0.277848	-0.340202	-0.34658	-0.678667	-0.926704	-0.511629	-0.580851	0.100742	-0.544347	-0.916175	1.30501	0.589898	1.38983	-1.4778	-1.06504	-0.839356	-1.07969	0.314409	-0.413802	0.64825	-0.651248	0.275744	0.175877	-0.290454	-0.201613	-1.13679	-0.580598	0.0917315	-0.16642	-0.262295	-0.00528374	-0.0631811	0.558775	-0.488778	0.578709	-0.137245	-0.247608	-0.144374	-0.439038
CAD	-0.845385	-0.909075	-0.868954	-0.165444	-0.781251	0.212242	0.982186	-0.406025	0.192405	0.211732	0.289455	0.0985467	-0.511431	0.00747782	-0.220677	0.509314	-0.187803	-0.322814	-0.392285	0.922636	1.27528	-1.24694	0.245945	-0.287684	0.588878	-0.145558	-1.11231	-0.335346	0.693978	-0.715254	-0.870953	-0.00522648	0.0181899	-0.831998	-0.970589	0.854347	-0.436514	-0.299386	-0.710894	0.45652	-0.53505	0.800075	1.45355	-0.447928	0.614073	0.281039	-0.940836	-0.296449	0.623079
CADM1	-0.835158	-0.490651	-0.167186	-1.35116	-1.60965	-2.11799	-2.78777	-0.508421	-0.374669	0.166906	-1.10218	0.766642	-1.40208	-1.56711	1.48065	-1.30874	-1.21314	-0.217187	-2.10627	0.037781	0.748774	1.59492	2.93036	-0.41642	0.283201	0.477764	-1.33322	-2.66564	-1.77129	-1.34007	1.76079	-1.61234	-1.86007	-0.338879	-0.120804	2.09395	-0.96167	-0.782623	1.44154	-2.15155	4.03721	-3.12868	-0.50185	-1.69957	-4.07301	-1.10605	-0.601448	1.23221	1.33193
CALB2	-1.36322	0.574779	-1.59825	-0.962305	-1.30009	0.0701474	0.859104	-1.39797	1.2027	0.817602	-0.344542	-2.28843	1.54452	0.605128	-0.784871	-0.686157	0.116533	1.12981	-0.209134	3.30686	-0.357534	1.81723	1.73798	0.138091	-1.42491	1.3906	3.41157	-0.593206	-0.697913	-0.408807	-1.29384	-1.24627	-0.310763	-0.566183	1.22967	-1.6667	-2.81689	0.826994	0.457827	1.9544	1.82009	-2.77161	-0.00447624	2.59565	-2.06352	2.40384	-0.315436	-3.88611	0.839979
CALD1	-1.3144	-1.41859	-1.86092	-0.82572	-2.2261	-1.81565	-1.06567	-1.12812	0.751461	-0.879927	-2.51167	-0.590666	-0.435905	-0.631073	-0.375659	-0.309293	-1.81478	-0.616824	-1.48609	-1.46359	-1.90228	-1.82586	-0.685641	-1.40915	-1.62637	0.0959697	-1.05871	-0.634355	-1.33858	-1.21431	-0.772749	-1.49905	-0.7358	-0.0295472	-0.339589	-0.548485	-2.39398	-1.30789	-0.477159	-1.25248	0.870264	-2.56861	-0.930222	0.237443	-0.381697	-1.5279	-2.11362	0.276413	-1.68166
CALM3	-0.631859	-0.324228	-0.342195	-0.859886	0.323925	-0.240723	-0.696349	-0.326827	-0.509311	-0.00123423	0.17591	-0.121578	0.686207	-0.163538	0.0485471	0.0748848	0.138653	-0.529127	-0.137598	-0.168051	0.451941	1.36755	0.310555	-0.158373	-0.428877	1.5053	2.45371	0.940496	-0.541017	-0.0919063	-0.229309	-0.0651382	-0.786466	1.0415	0.703747	-0.587199	-0.920532	-0.860029	1.82681	-1.3019	1.18547	0.0856375	0.259809	1.19945	0.252978	-0.834143	-0.0106316	0.188464	-0.736521
CALR	-0.40275	-0.662356	-0.254797	-0.251824	-0.232483	0.0228196	-0.631212	0.200857	0.348082	-0.997746	-0.536572	-0.297246	-0.692903	0.237344	-0.618094	-0.684292	-0.336442	-0.119732	-0.467301	-0.835199	-0.982523	-0.875163	0.252359	-1.20711	1.21966	0.462015	-0.232237	0.262539	1.54656	1.5238	0.196653	0.745135	-0.550822	0.837291	1.01051	-0.650663	0.101354	0.18215	0.688761	-0.210101	0.434939	-0.380399	0.548842	0.436918	-0.349672	0.689438	0.945414	0.555771	-0.47252
CALU	0.0203401	-0.384511	-0.103683	-0.336997	-0.966014	-0.357945	-1.08401	0.0726569	-1.05833	-0.832209	-0.672177	-1.34367	-1.30539	-0.732195	-1.12553	-1.58835	0.341286	-1.18173	-0.476433	-1.76291	-1.66196	-0.837899	-0.121351	-0.793471	-0.938032	0.424143	-0.375489	0.602355	0.390664	-0.4205	0.14946	-0.0102541	-0.212483	0.990067	0.80176	-1.53937	-1.26999	-1.11543	1.88939	-0.0920391	-1.05769	-1.39702	0.413651	-0.0285943	-1.56284	-1.09936	-1.05929	-1.72165	-0.431906
CAMK1	0.281649	0.305488	-0.851421	0.232098	-0.457331	-0.00356428	0.32217	0.0798595	-1.46306	0.17134	-0.919928	-0.625944	-0.973073	-1.13826	-1.42133	-1.48275	-0.92956	-1.04008	-0.725121	-1.59739	-0.689255	0.133395	0.268915	-0.1064	-0.380907	1.56719	0.504473	0.0305212	0.752848	0.987764	0.114669	0.16912	-0.692202	1.92989	-0.924452	-0.175636	-0.98211	-1.15148	0.593283	0.430494	-0.0784795	-0.826556	-0.0162016	-0.584755	-0.0123626	0.708765	-0.140186	0.0875602	0.298788
CAMK1D	-0.743229	-0.987	0.806841	-1.14922	0.65225	-1.17079	-0.808171	1.48615	1.59606	1.50793	-0.532444	0.0809393	0.662391	0.232421	0.281123	-0.320172	0.406353	0.468917	0.164062	0.477912	0.40842	0.385842	0.139945	0.89174	0.600806	0.0290036	0.386514	1.03239	1.83545	-0.387322	0.0493258	-0.748565	1.17886	0.197948	1.42384	-0.339165	0.415056	0.233158	-1.08389	0.901856	0.755803	0.969995	-0.959352	-0.30729	3.45567	-0.485491	-0.0740509	0.887643	-0.0950796
CAMK2D	-0.664265	0.501305	-0.582657	-0.0315922	2.09324	1.45896	-0.255154	1.5256	-1.10195	-0.983595	-0.602343	-1.11343	-1.35266	-1.0295	-0.100612	-2.40472	0.742631	-1.78349	1.6942	-1.04705	-0.719312	-0.939675	1.10301	-0.0991131	1.09333	1.10304	0.996135	1.36876	0.794069	0.503931	-0.0723507	-1.24813	-0.854589	0.159309	0.517178	0.416129	-0.778874	0.116815	1.06765	0.423566	0.307916	0.338454	1.20852	0.346176	1.72928	0.711013	1.67183	-0.542442	2.01811
CAMP	-1.17838	-1.2701	-1.63848	0.49039	0.425095	0.669999	-0.0733653	-2.60465	-2.07139	1.09696	4.02234	-1.01121	-1.49397	6.5021	1.06646	-1.6575	0.134868	1.80098	-0.0337931	2.63727	2.8671	2.28646	-2.03713	0.481419	2.86661	1.49891	2.20503	0.44836	-2.40415	6.68451	1.28478	6.07085	-1.08076	4.1502	-0.00501226	1.63698	6.146	1.62414	0.205142	1.24031	-1.11333	1.79765	1.77725	0.834928	-1.09995	-0.633607	-0.0564771	-2.76716	2.2991
CAND1	0.110238	-0.585411	-0.522806	0.476266	-0.637118	-0.576715	-0.640838	0.354522	-0.068522	-0.561046	-0.613402	0.655181	-0.906994	-0.60975	-0.627969	-0.0886121	-0.296525	-0.643156	-0.39472	-0.358235	0.629276	-0.137976	0.523663	-0.105473	2.06537	0.0107201	0.0275221	-0.313974	3.13812	0.336188	-0.30399	-0.12823	0.470015	-0.218756	-0.349748	0.00435913	-0.375219	0.000523954	-0.468606	-0.444975	0.11013	0.698109	-0.20518	-0.34802	0.412044	-0.583497	0.47759	2.56072	-0.445989
CANX	0.0474723	-0.780804	-0.451006	-0.0727307	-0.661834	-0.21418	0.135885	0.285914	-0.37197	-0.803655	-1.06897	-0.612012	-1.00033	0.0840817	-0.619042	-0.402944	-1.07861	-1.38263	-0.833076	-1.07915	0.157831	0.348211	1.54745	-0.698836	-0.524148	-0.0849516	-0.674789	0.123813	0.221523	0.37841	-0.356827	-0.198878	0.72828	0.162528	0.415419	-0.0530351	-0.14279	-0.713292	0.184421	-0.00288162	-0.528288	-0.71681	0.0293088	-0.0294367	-0.86494	-0.726226	0.403679	-1.3564	-0.437304
CAP1	-0.466812	-0.66537	-0.832915	-0.267539	-0.0319157	0.375428	0.892895	1.3769	1.187	-0.224464	-0.254328	-0.851553	0.320617	0.958436	0.676054	0.417762	0.767016	1.00484	0.33317	0.555437	-0.608742	-0.689231	-0.228304	-0.789645	-0.2831	-0.20927	-0.667381	0.00275114	-0.471258	0.597611	-0.382563	1.3498	-0.110452	-0.449738	0.0812535	-0.355648	0.209221	-0.154445	-0.877766	-0.590809	0.398732	-0.203593	-1.30235	-0.0807994	-0.478964	0.00556601	-0.701975	0.402721	0.0177193
CAP2	0.793239	2.44452	1.00338	1.81861	-1.80031	-1.85269	-0.536642	-1.2858	-1.13755	-0.342184	0.557	-0.255349	-0.70836	-0.999557	1.66482	0.403759	-0.667182	0.0361757	0.329073	0.093574	0.744021	1.14379	0.191347	0.683631	2.19584	-0.400816	-2.40514	-1.42846	-2.17224	1.87508	-0.728702	-2.67664	-2.21979	-1.49217	-2.02261	0.218369	-0.747593	0.285327	-2.57621	-2.10594	1.20963	-2.13377	-0.388401	-1.00004	-2.12157	-0.414795	-1.1989	-0.846656	1.12538
CAPG	1.67757	2.39439	-0.292059	3.01369	1.72623	1.70081	0.153521	3.43004	0.413635	1.57027	0.668967	0.666167	0.929962	0.771097	-0.124397	0.235745	1.8278	1.45395	2.15332	1.8215	0.572759	2.22748	0.680675	1.10125	-0.983004	0.730699	0.529233	-1.72525	-1.30171	-0.853194	-0.521585	1.03988	-3.61197	-1.60718	0.206476	-1.22475	0.196173	-0.774034	-0.133348	-0.812685	0.40009	-0.974796	-0.747748	-0.339487	-3.12946	-0.404958	-1.67383	-1.22035	-0.232821
CAPN1	0.061623	0.121269	0.13049	0.319485	0.47356	0.632242	0.162908	1.21756	0.471523	0.353541	0.289121	0.796438	0.0468608	0.480801	0.677574	0.0786908	0.889844	0.144387	0.835305	0.622574	0.103267	0.393708	0.147301	0.0251455	-0.462104	0.352094	-0.521055	-0.728388	0.240198	0.202309	-0.511177	0.599809	-0.242503	-1.17132	-0.495823	0.589515	-0.136356	-0.500319	-1.68321	-0.64329	1.19975	0.210141	-0.262896	-0.636792	-0.406374	-0.307257	-0.0711109	0.584609	-0.546746
CAPN2	-0.583949	-0.25265	0.592972	-0.139401	0.736705	0.697732	0.725733	1.70241	0.276198	0.0974481	-0.0819799	-0.511525	0.466476	-0.429222	0.290424	-0.254604	1.14942	-0.162163	1.2566	0.307198	-0.861118	-0.236717	0.485436	0.0418645	-0.22904	0.991839	-0.260062	-0.00883254	-0.317105	-0.796174	0.334768	-0.347427	-0.927253	0.250608	0.699187	0.18348	-0.970164	-0.679218	-0.148128	-0.573294	0.620461	-0.527511	-0.181163	0.18159	0.484882	0.262054	-0.125791	-0.36023	-0.399851
CAPNS1	-0.491596	0.0690785	0.438093	-0.202537	1.2235	-0.142966	-1.10841	1.23652	-0.0536707	-0.903175	0.292919	0.637656	0.745145	-0.222127	0.453264	-1.46532	1.9382	-0.0986846	1.53027	-0.844881	-0.709199	0.0720709	-0.228342	0.378515	-0.764306	1.10439	-0.0918639	-0.23899	-0.887863	-0.447624	0.0264725	-0.515446	-0.815216	0.304383	0.533379	0.190206	-0.808407	-0.450628	0.34397	-0.954409	1.27242	-0.0291239	-0.0202845	0.108743	0.0993375	-0.200936	-0.283169	-0.47413	-0.956034
CAPRIN1	-0.47742	-0.385734	-0.190356	-0.655029	0.417135	0.100261	0.881646	0.622903	-0.35484	-0.221583	-0.131301	0.728274	-0.486871	-0.603224	-0.399259	0.559168	-0.270806	-0.496578	0.397086	-0.241011	0.5309	0.885557	0.12877	-0.296681	-0.0749303	-0.64382	-0.46793	-0.235405	-0.472821	-0.386521	-0.866042	-0.849218	0.536158	0.0342224	0.152546	-0.769676	-0.464202	-0.393337	0.434722	-0.26438	-0.0745819	-0.491311	-0.861551	-0.896075	0.160325	-0.466798	-0.624902	-0.582014	-0.801346
CAPZA1	-0.40466	-0.541206	-0.771632	-0.333774	-0.0379533	0.0675009	-0.602525	-0.100442	0.666183	-0.281454	0.251845	-0.38979	-0.333839	0.340295	0.247161	-0.283395	0.570058	0.290668	0.443683	0.165061	-0.707165	-0.548961	-0.686601	-0.349414	-0.181299	0.0254853	-0.347672	0.885951	-0.139418	0.575701	-0.091592	1.02519	0.48807	-0.0100828	0.690193	-0.863298	0.144836	0.404209	-0.140637	0.10115	0.643514	0.610218	-0.370494	0.309371	-0.565622	-1.10881	0.136048	0.0317341	-0.841154
CAPZA2	0.30611	1.0893	0.21291	0.847209	-0.516146	-0.0593118	-0.619255	0.0113977	-0.00962506	-0.291077	0.104648	-0.518496	-0.353712	-0.0800009	0.908218	0.163298	-0.394712	-0.174702	-0.450306	0.937028	-0.756565	-0.529856	-0.185475	0.0920517	0.0234812	0.280428	-0.121439	0.841405	0.508784	-0.0322047	-0.0440536	0.649642	-0.301007	-0.00572847	0.665561	-0.248481	-0.402111	-0.26497	0.0803776	-0.0745912	0.431365	0.214631	0.008457	0.418545	0.0306702	-0.341242	-0.442357	0.302132	0.0693771
CAPZB	-0.0280578	0.620625	-0.283857	0.581293	-0.263891	-0.0549432	-0.872958	0.202754	0.119865	-0.629023	0.135498	-0.0354263	-0.27959	0.393109	0.607481	0.0382566	0.152528	0.545186	-0.0279959	0.219534	-0.766498	-0.735422	-0.623626	-0.360494	-0.401184	-0.0106857	-0.64476	0.53488	-0.0257975	0.341498	0.00839588	0.755204	0.158508	-0.229522	0.301963	-0.524515	0.00920974	0.18306	-0.462756	-0.0456299	0.582883	0.325008	-0.67126	0.218354	-0.375983	-0.855871	-0.441649	0.160697	-0.409922
CARHSP1	-0.32028	-0.742165	-0.836798	-0.546763	0.0428965	-0.465666	0.933902	-1.26386	-0.201369	-0.813908	1.75137	0.381341	-0.28981	-0.248285	-0.418723	-0.890552	-0.00248992	-0.313777	-0.822554	-1.38944	2.17693	0.918744	0.0581054	0.19136	-0.217335	0.88507	0.493481	0.625108	-0.456742	0.614155	-0.695356	-0.466768	-0.598832	0.369702	-0.666399	1.31122	0.849434	-1.10111	0.465985	-2.11472	-0.727944	-0.221401	-1.28264	0.855088	-1.08741	-0.102518	-0.328071	0.93179	-0.0113275
CARM1	-0.696647	-0.5058	0.108269	-0.492677	-1.3983	-0.351285	0.187725	-0.283237	-1.18496	0.116649	0.079584	-0.504029	-1.53283	-0.105924	-1.29208	-0.449104	-0.446087	-0.429927	-0.698612	-0.40678	0.78766	-0.306874	0.965689	0.00039445	-0.574232	-0.0950839	-0.934069	-0.744748	0.855536	0.426864	-0.170155	0.0599495	1.05661	-0.855252	-1.20274	-0.21241	1.70396	0.14897	-0.260657	0.713568	-1.03264	-0.108252	-0.216075	-1.97924	1.71311	-0.0245564	-0.821084	-0.874451	-0.56885
CARS1	1.19715	0.934731	0.994171	1.80889	0.0633579	0.322626	1.63977	1.49686	1.04135	0.0270066	-0.399366	-0.487659	-0.462559	0.320593	0.533631	1.07526	0.630504	0.0371989	1.51435	0.181087	-0.658668	-0.921068	-0.670673	-0.783855	-0.0702269	0.0123147	-1.20487	0.162395	0.707654	0.223097	-0.841241	0.154568	-0.617721	-0.0385363	-0.206035	-0.600701	-0.451031	0.779293	0.13471	-0.723734	0.199957	-0.524046	-1.52838	0.114952	0.824233	-0.356961	0.624851	0.0979829	0.142464
CASK	-1.3706	-1.56149	-0.707496	-0.710283	-1.43184	-0.687081	-0.473286	-0.486082	-0.0221292	0.188395	-0.886163	-0.0887321	0.453174	-0.874554	-0.773625	0.55548	-1.15371	-1.86587	-0.223111	0.840351	-0.0582929	-0.0029984	1.55855	-1.00823	1.37374	0.66729	-0.840245	-0.885013	0.116162	-0.0249297	-0.666051	-1.20856	0.643684	-0.340059	-0.259028	1.25684	0.0790938	0.198223	-0.829741	0.237813	1.58979	-0.850016	-0.290939	0.121783	0.0303903	0.2054	1.42056	1.03486	1.0223
CASP1	0.718266	0.256445	0.0628603	-0.370021	-0.195237	-0.348711	0.231433	-0.328207	-0.167708	0.701009	1.05423	4.5633	-0.229319	0.464498	-0.792039	-0.0308507	0.542824	1.15831	0.412743	1.33348	-1.02817	-1.25367	-0.110337	0.58391	-0.613079	0.841048	0.105078	0.882452	-0.0227619	0.165898	-0.0767815	-0.151938	-0.781325	0.341072	1.68471	4.24688	0.84777	1.04561	0.547862	0.932349	0.990101	2.0949	-0.782015	0.881523	0.666986	-0.754465	-0.910644	0.475181	-0.456921
CASP3	-0.828804	-0.76661	-0.554046	-1.00646	-0.445489	-0.707425	0.124046	-1.41775	-0.0747881	-0.623649	0.329334	-1.22359	-0.609963	0.0952079	-0.310442	-0.775056	0.732909	-0.159314	0.244083	-1.02688	-0.596847	-0.68743	-0.909736	-0.986765	0.706853	-0.375134	-1.22722	1.43042	1.35565	0.724082	0.373568	0.926784	-0.550822	0.95537	0.477255	-0.87176	-0.309813	0.899856	-0.0250246	-0.395247	-0.525388	0.201331	-0.451098	-0.531074	1.45777	-0.518793	-1.07811	-0.585114	-0.676468
CASP7	0.0126233	-0.534145	0.326492	-0.0995585	0.111989	-1.2959	-0.409174	-0.581675	-0.452971	-0.0444094	-0.121821	-0.62468	-0.0387695	-0.777172	-0.515473	-0.366716	0.264286	-0.150279	-1.01733	-0.444065	0.694597	0.733218	-1.13836	-1.62022	1.56427	0.589965	-0.232489	1.09832	1.34506	-0.0171722	-0.168376	-0.731229	-1.91631	0.61395	1.34527	-0.571966	-0.362632	0.765102	0.362818	-0.0963027	0.506458	0.625609	-0.410769	0.665583	0.495177	0.874564	-0.296166	0.0552984	0.802949
CAST	2.61869	0.34757	2.00939	1.98492	-0.377698	0.727724	0.492521	0.987408	0.33569	0.554385	-0.863938	-0.13948	0.889836	0.330335	0.0513727	-0.0220044	0.318652	-0.286747	0.294768	-0.252816	-1.5334	-0.50301	-0.496184	-1.84295	-0.741169	0.445427	-0.448549	0.39444	0.807113	0.314468	-0.156013	0.440229	0.184161	0.196131	0.846805	-0.208628	0.807389	0.418799	0.161032	-0.134316	0.906098	-0.449889	-0.372802	0.921832	-0.858925	-0.698585	-0.0914002	-0.508031	-0.0239311
CAT	0.864883	0.336668	-0.0730899	1.14841	-0.864344	0.768447	-0.513088	0.734647	0.909245	0.797665	-0.0413369	-1.53535	0.639998	1.9388	0.574128	0.93246	-0.13758	2.85914	-0.979658	0.493287	-0.227836	0.271509	0.0949896	-1.33911	0.183555	-0.264129	1.34994	1.47948	-0.372494	1.84867	-0.394408	2.28331	0.791386	1.18079	-0.0421928	0.83094	0.864997	0.778179	0.561323	-0.0405929	-0.394581	0.400188	-0.496006	0.360963	-0.579731	1.06997	0.354067	0.532846	0.192851
CAV1	-0.142769	-0.439021	-1.03986	-0.256222	2.27321	2.46373	2.75827	3.00521	1.50921	1.94849	-0.604061	-1.36146	1.67093	1.26854	0.365075	2.56933	0.359929	0.771444	1.64704	2.40911	-1.47294	-0.600653	-0.868774	-1.78843	-1.06234	-1.39226	2.49383	0.0288656	-1.7993	-1.63916	-1.00704	0.0676113	-1.06814	-0.887245	0.679598	-0.254125	-0.819724	-1.37496	1.40226	-0.228106	-1.99833	-2.33269	0.890852	1.02009	-1.59338	0.0420111	-0.514477	-3.06929	-1.06019
CAVIN1	-0.207955	-0.111394	-1.08845	0.126587	3.11199	2.34389	1.73211	2.74778	2.7838	1.35195	-1.14283	-0.826433	2.77736	1.55925	1.28252	2.74216	1.54243	0.890841	2.39042	1.95708	-1.44784	-0.53334	-0.764923	-2.25306	-0.366538	-1.43344	1.94212	-1.25793	-0.50212	-2.4182	0.24287	-0.447978	-1.44129	-1.49777	-0.57473	0.514115	0.0491498	-0.545151	0.34628	0.0705392	-2.6072	-1.86416	0.687179	0.0170623	-0.756371	0.598435	-0.153662	-1.93753	-0.174647
CAVIN2	0.114527	-0.0740794	-0.587425	0.226846	1.41793	-0.101255	-0.274545	-1.69972	0.780036	1.08482	-0.891613	-1.96002	0.763454	0.552093	0.0927807	-0.331582	-0.778409	-1.64411	1.88784	0.573893	-1.42421	-0.570317	-1.19839	-2.44749	-1.28559	0.720626	2.88499	1.03913	2.03533	0.451691	-0.69663	-0.622391	0.252175	1.10668	0.0227701	0.338772	-0.166519	1.20185	1.37887	0.00100227	-1.0673	0.237742	1.90129	1.17278	-0.255479	0.956032	0.134563	-0.0683484	1.72687
CAVIN3	-0.676137	-0.186088	-0.666528	-0.264553	2.82258	2.95794	1.93649	1.57852	1.09759	2.11546	-0.412473	-1.03647	1.95779	1.43639	0.880651	3.30712	0.981314	1.47041	1.15616	3.37846	-0.839927	0.285156	-1.34962	-0.841287	-1.37881	-0.637419	1.68451	-0.5019	-1.91013	-3.07959	-1.96312	-0.504607	-1.17793	-1.50131	1.00011	0.545964	-0.0750631	-1.0151	2.16623	-0.811596	-1.59571	-2.56354	0.299802	0.459137	-1.21056	-0.565954	-0.425635	-3.12891	-1.59774
CBFB	-1.05099	-0.405717	-0.0325246	-1.37831	0.255037	1.03222	-0.293907	-0.0684193	-0.336477	-0.458127	0.843271	-1.03484	-0.897972	-0.439391	-0.377999	-0.644619	1.69229	2.5453	-0.0858763	0.153921	-0.229536	-0.183148	-0.744321	0.493349	-0.714507	-0.102898	-0.522415	-0.579096	-0.51836	-0.845241	0.0177735	-0.167426	0.334378	0.152508	1.00073	1.6183	-0.0921939	0.252283	0.726901	-0.11414	1.66535	0.434703	-0.227879	-0.704008	0.634466	-0.454881	-0.690055	-0.161698	-0.378975
CBR1	0.484069	0.348992	0.33218	1.20813	0.336549	0.586596	-0.689593	0.150604	-0.189078	0.73361	0.471252	0.647948	1.0554	-0.807749	0.133977	2.79757	0.382828	2.56967	0.419587	1.49428	1.69572	-0.165823	0.637992	0.224586	0.480253	0.834652	-0.283421	0.50605	0.224661	-0.342406	0.570497	-1.30072	-0.172994	-0.315118	-0.16763	0.0638411	0.470772	0.107172	0.291287	-0.0432756	0.475318	0.346137	-0.734349	0.308912	0.116489	-0.115278	0.649125	-0.137036	1.79232
CBR3	0.246483	-0.629733	0.373989	1.21118	-0.610112	-0.151942	-0.760941	1.54607	-0.513521	1.38916	-0.169831	-1.32137	1.26321	-0.102929	-0.234145	1.40158	-0.0412906	0.133219	-1.17353	0.872336	2.33431	-1.02683	-1.82904	2.10245	0.671485	2.05031	1.32919	2.18666	0.751951	0.206172	1.1171	0.342049	0.940805	1.33042	0.9918	-0.725206	1.76823	0.582537	3.50267	0.120794	-0.331355	0.163784	-0.28337	1.24767	-0.0796982	-0.109466	0.554399	-0.470539	0.370702
CBX1	0.013696	-0.806373	-1.6569	-1.10586	-1.2407	-0.848987	-1.24259	-0.698924	-0.856845	-0.723421	-0.949262	0.851028	-0.613437	-1.42871	-0.321273	-0.372699	-0.518893	-0.409245	-0.424037	-0.546656	1.20216	0.658852	1.38267	-1.04835	0.319382	0.0628295	-0.373361	0.849621	0.408852	0.512843	-0.402048	-0.548741	0.483945	0.282609	0.00496283	-1.06856	-0.270057	0.386575	0.736095	-0.0875181	0.118272	-0.447529	0.225353	0.300596	0.208886	-0.707489	0.797325	0.856833	0.201513
CBX3	-1.0582	-0.799462	-0.606842	-0.707497	0.0810928	-0.58124	0.00737608	-0.661944	-0.0487311	-0.529825	-0.41898	0.320413	-0.140658	0.0460212	-0.681758	0.108179	0.195384	0.307687	0.500924	-0.487308	0.883104	0.129134	0.305826	-0.320561	0.706191	-0.341825	-0.325998	0.419577	0.490533	0.702484	-0.100012	-0.0435058	0.108884	-0.428705	-0.641432	-1.5998	-0.248422	0.0663032	0.640138	-0.473106	-0.691491	-0.332439	-0.20085	0.231439	-0.276396	0.444213	-0.730144	0.746339	0.286306
CBX5	-1.15206	-1.28385	-1.4702	-1.46288	-0.618445	-1.35309	-0.571076	-0.237021	-1.3755	-0.414587	-0.887363	0.333958	-1.33992	-1.25484	-1.71535	-0.603796	-0.413917	-0.696396	-0.488346	-0.924659	1.28337	0.320255	0.598653	-0.481763	1.38543	-0.141427	-0.561967	0.387563	1.16767	0.678262	0.285493	-0.714942	0.679621	0.192523	0.927682	-0.57591	0.0383083	0.398723	0.50777	-0.60777	-0.448759	-0.209785	0.0814829	-0.359493	0.856558	-0.638707	-0.338544	0.424902	0.211073
CC2D1A	-0.750812	-0.262096	0.122593	0.331823	-0.614881	-0.514415	0.0305264	-0.22234	0.269903	0.523389	-0.555252	0.675178	0.0789032	-0.688235	0.0574853	-0.756905	0.232021	-0.0631367	0.103683	-0.869761	-0.113023	0.0714543	0.494174	0.561934	0.404436	0.592476	0.21989	-0.562513	0.945099	-0.617745	-0.840385	-0.353757	0.150147	-0.00819424	-0.0988285	0.24274	0.956787	0.611154	-0.325235	-1.36633	-0.262228	-0.401264	-0.356364	0.112076	1.14336	1.06486	0.692345	-0.463975	-0.163041
CCAR1	-1.35711	-1.19162	-1.06159	-0.928879	-0.391246	-0.275641	0.501886	0.41554	-0.000909963	-0.482184	-1.07423	0.328303	-0.47347	-0.486683	-0.594263	0.177749	-0.536072	-0.77127	-0.146637	-1.01153	0.670953	-0.29149	0.936536	-1.32029	-0.245988	-0.869782	-0.426051	-0.00187618	0.574139	-0.0937309	-0.792295	-0.0704272	-0.691469	-0.486257	0.149465	-1.04246	0.00240286	-0.0754917	0.136857	-0.765723	-0.190099	-0.116745	-0.206298	-0.0194724	-0.208472	-0.35095	-0.0845448	-0.0184185	-0.793791
CCAR2	-1.05403	-0.75886	-1.19001	-0.911593	0.0785396	-0.6001	0.0523614	-0.00394512	-0.102636	-0.258165	-0.879075	0.957597	-0.560299	-0.836383	-0.711272	0.11442	-0.0350598	-0.450993	0.01178	-0.449522	0.603627	0.175045	0.655302	0.336487	0.673207	-0.364818	-0.697631	-0.140103	0.685691	-0.365441	-0.00973269	-0.874795	0.367756	0.544328	0.0794809	-0.319501	0.158631	0.126635	0.397537	0.0520353	-0.367538	-0.0499307	-0.0560716	-0.718759	0.362362	0.0941011	0.293753	0.445294	0.42288
CCDC12	-1.32467	-0.89057	-0.511057	-0.949394	-0.995623	-0.714287	-0.197749	-0.580019	-0.919061	-0.536382	0.0516638	-0.313185	-0.784088	-0.69906	-0.915327	0.503566	-0.590524	-0.426849	-0.453902	-0.523258	0.699198	-0.103915	0.116519	-0.0715033	-1.19289	0.114213	0.0739706	0.420626	0.0963917	-0.325062	-0.109734	-0.148441	0.6254	-0.398704	-0.409397	-2.46702	-1.51718	-0.155259	0.554006	-0.836801	0.0183079	0.232134	-0.0470804	0.368731	0.0731587	0.218956	-0.0582239	0.909128	-0.969528
CCDC124	-0.696191	-0.180718	-0.497398	-0.38005	0.0533571	-0.316375	-0.594947	-0.360612	0.348632	-0.658086	0.275937	0.783544	-0.104128	-0.684285	0.658626	-0.120148	-0.0634549	-0.126658	0.791612	-0.793526	0.162429	-0.291009	-0.832087	0.0318066	0.292349	-0.929286	-0.289092	-0.367626	0.718758	-0.106425	0.816045	-0.0768509	-0.0319749	-0.136908	-0.805233	0.298717	0.0866394	0.190151	0.169446	-1.17552	0.133559	-0.294148	-0.288217	-0.0989523	-0.504846	0.109596	-0.330492	-0.242427	1.4976
CCDC22	0.510896	0.206439	0.10942	1.18912	0.91018	-1.35872	0.554523	0.505889	0.966031	0.528253	-0.593882	0.226478	-0.631114	0.536094	0.223429	0.311248	0.566299	-1.11278	0.22383	1.11394	0.170811	-0.994725	0.724154	0.127826	0.319612	-0.226983	-0.305391	0.0792023	0.812111	0.14588	0.205653	0.0229591	0.816508	-0.853976	-0.2836	0.648861	0.889286	1.05651	-0.470569	0.292383	-0.843398	-0.251038	-0.469357	-0.254097	-0.103099	-0.634953	0.502634	0.900918	0.532453
CCDC25	-0.577841	-0.114392	-0.444845	-0.216578	-0.233316	0.623621	-0.581858	-0.105408	-1.51246	-0.0897195	0.534712	-0.760428	0.532681	-0.575238	-0.867417	0.822279	-1.04971	0.0756613	-0.796115	0.406028	0.574025	0.461688	-0.0242944	-1.01738	-1.90759	0.973648	-0.069034	0.624704	0.477866	0.121523	0.947612	-0.935026	0.312271	0.534646	0.380644	-0.221463	-0.159203	-0.56852	0.409014	-0.586656	0.789802	-0.361784	0.162202	0.80433	0.0779673	0.547596	0.356759	-1.2194	-0.785051
CCDC43	-0.41763	0.196934	0.355861	0.270648	-0.910522	-0.269244	-0.394278	-0.46675	-1.54133	-0.480904	0.686495	-0.962108	-0.235145	-0.490162	-0.616582	-0.337548	-0.0814559	0.211974	-0.194848	-0.296948	0.179001	0.143979	-0.759643	0.0779105	-0.975828	0.591838	0.517148	0.216353	-0.171601	0.977567	0.809371	-0.408332	0.738659	0.423349	-0.171164	-0.734434	-1.11775	-0.853027	0.6143	-0.632779	-0.0875486	-0.555605	0.414426	0.441309	0.737268	-0.135155	1.07761	-0.689582	-0.569859
CCDC47	-0.0725964	-0.0793996	0.540923	0.373149	0.21727	-0.205833	0.873464	0.293508	0.0847831	0.158803	-0.496251	0.2599	-0.17848	1.76381	-0.151635	0.114278	0.246747	-0.218593	0.585596	0.12655	-0.0623883	0.19008	0.543057	-0.116279	0.0595964	-0.908184	-0.251332	-0.624861	0.720777	0.0674801	-0.778763	0.212847	0.411852	-0.393426	-0.75348	0.616409	1.3861	0.0463501	0.141584	0.159073	-0.743115	-0.0860202	-0.227282	-0.638199	0.152604	0.359618	0.475089	-0.256116	0.724927
CCDC50	-0.469946	-0.690408	-0.548337	-0.108661	-0.81031	-0.83708	-0.766698	-0.353762	-0.327845	-0.362221	0.384764	-0.786197	-0.662244	-0.54875	-0.706342	0.629015	-0.712055	-0.562982	-0.782299	0.91893	0.423716	-0.997942	0.596929	-0.527409	-1.14559	0.0860429	0.282665	0.885967	-0.112607	-0.533672	-0.112521	-1.23345	0.63215	-0.303677	1.16785	-0.310956	-0.681501	-0.225215	0.759869	0.191442	-0.0624336	0.0655527	0.309601	0.570273	-1.01657	0.7928	-0.567293	0.691819	-0.679303
CCDC6	-0.573559	-0.305967	-0.0976036	-0.267091	0.64092	-0.841198	-0.645434	0.690697	0.40083	-0.0516493	-1.17107	0.124796	-0.719329	-0.329132	-0.587761	0.75258	1.96084	0.0148111	-0.706583	0.911218	-0.659931	-0.646405	0.283832	-0.559708	-0.472131	-0.61636	-0.97392	-0.0213912	-0.756917	-0.592425	-0.61099	-0.618025	-1.32261	-0.218749	0.383237	-1.17582	-0.499515	-0.111256	-0.756919	-0.53764	-0.654323	-0.842586	-0.62057	-0.274337	0.838162	-1.31661	-0.860853	-0.334889	-0.907461
CCDC86	-1.11299	-1.46515	-1.12417	-1.43453	0.244186	0.368837	1.43854	-0.206225	-0.456389	0.125778	0.0262275	0.280731	-0.240749	-0.514923	-0.572652	1.28662	0.263439	0.189644	0.682586	0.0403576	1.03555	-0.165829	-0.45244	-2.49075	0.645074	-2.04236	-0.545629	-0.71612	-0.00714892	-1.10372	0.557325	-0.137762	1.93361	-1.38346	-1.12961	-0.53237	0.879556	0.255174	-0.286198	-0.599138	-1.11824	-0.438037	0.149648	-1.33046	0.288411	0.255799	0.466237	-0.481894	-0.0745732
CCDC9	-1.18956	-0.852416	-1.2666	-1.02228	0.319122	-0.141985	-0.108066	-0.0337484	-0.0329029	0.13901	-0.40024	0.0652694	-0.482496	-0.137331	-0.305286	0.531301	0.0291864	0.651767	0.335847	-0.155858	0.115606	0.190459	-0.409967	-0.21783	-0.410602	-0.236156	-0.310219	-0.560181	0.289687	-0.428901	-0.311666	0.233225	-0.21391	-0.0798516	-0.138406	-0.661187	-0.111364	0.130588	0.318977	-0.846662	-0.158439	-0.249598	1.09634	-0.192695	0.397166	-0.749514	0.076177	0.194307	-0.430852
CCS	0.471006	1.3161	0.994685	1.00984	0.197924	0.632236	-0.467548	0.188545	-0.668275	-0.739806	0.565881	0.000632443	-0.492431	-1.37568	-0.21589	-0.392288	0.225153	0.42251	0.266396	-0.513701	-0.365475	-0.643581	-0.618587	0.590419	1.03543	0.61822	1.16395	0.986435	-0.0778867	-0.535032	0.301029	-1.0956	0.126265	0.258979	0.248874	-0.454409	-0.740176	-0.480159	0.358228	-0.0605324	0.838963	0.108724	0.321462	0.632659	-0.732754	0.410934	0.283565	-0.866101	-0.0586389
CCT2	-0.106108	-0.404875	-0.608613	0.00929179	-0.443022	-0.286308	-0.514498	0.108133	-0.568169	-0.755209	-0.182891	0.135159	-0.233343	-0.621655	-0.695209	-0.246381	0.282738	0.293041	0.505138	-1.52995	0.609874	-0.191767	0.342301	-0.712727	1.96085	0.426639	-0.441381	1.10784	0.524383	0.31347	-0.316402	0.364976	0.274213	1.36808	0.101308	0.60476	0.0829007	0.779078	0.782478	0.141566	0.513874	0.139408	-0.202562	-0.0236538	1.10078	0.702143	-0.254019	0.510683	0.78129
CCT3	0.0519743	-0.197974	-0.271429	0.174537	0.112153	-0.142862	-0.0398561	0.338822	-0.267855	-0.718123	-0.055652	0.497775	-0.329355	-0.452879	-0.477128	0.23126	0.327595	0.0137394	0.494713	-0.850446	0.877111	-0.0639804	0.721158	-0.0990802	0.179481	-0.991622	-1.38432	-0.574589	0.123417	0.0334872	-1.14043	-0.0558624	0.467074	-0.063172	-1.04408	0.141422	0.0402124	-0.0447374	-1.65315	0.0318985	-0.617471	-0.0313483	-0.604554	-1.0698	0.116771	0.106559	-0.218238	0.364997	0.27348
CCT4	0.119259	-0.261381	-0.387904	0.0557481	-0.215026	-0.135198	-0.139302	0.161052	-0.458666	-0.703492	0.031692	0.251146	-0.612908	-0.541246	-0.648073	0.0455424	0.0162884	0.180728	0.167123	-0.982876	0.749694	-0.112941	0.659933	-0.423236	0.084115	-0.9464	-1.33912	-0.356157	0.201517	-0.00472028	-1.24825	0.363792	0.360511	0.059855	-0.968347	0.333941	0.28537	-0.181348	-1.20381	-0.0585053	-0.651914	-0.025908	0.368676	-1.07465	0.350032	0.201249	0.264334	0.238706	0.358559
CCT5	0.100926	-0.308495	-0.281845	0.175107	-0.986791	-0.399976	-0.166711	0.197652	-0.454791	-0.835331	-0.415577	-0.315917	-0.828465	-0.493642	-0.37441	-0.0173803	-0.35474	-0.348465	-0.237256	-1.16665	0.788781	-0.0291444	0.659388	-0.527123	-0.187941	-0.43127	-0.933056	0.0710798	-0.0419387	0.216145	-0.977633	0.262867	0.550746	0.332931	-0.460842	-0.560911	-0.578617	-0.201939	-0.736978	-0.231229	-0.16736	-0.166344	-0.482005	-0.857249	0.202528	0.235705	0.157672	0.123918	-0.124694
CCT6A	0.101712	-0.114782	-0.350637	0.228989	-0.0965451	0.214	0.000460022	0.232887	0.389119	-0.603837	0.0154867	0.54962	-0.395462	-0.312367	-0.28241	0.387451	0.252608	0.0691681	0.419773	-0.501147	0.776271	-0.0675761	0.638186	-0.510775	0.0131701	-0.858263	-1.46713	-0.373149	0.197355	0.128635	-1.22673	0.375701	0.602868	-0.299947	-1.29465	0.438444	0.352424	0.089136	-1.74461	0.0190177	-0.672622	-0.101933	-0.714979	-0.946463	-0.0397257	0.212195	-0.430759	0.443373	0.209885
CCT7	0.26503	0.0738046	-0.0978343	0.170207	0.0669496	-0.0610955	0.203012	0.373476	0.209101	-0.57569	-0.247863	0.418542	-0.418704	-0.75154	-0.378528	0.32623	0.33203	-0.100329	0.585961	-0.716708	0.874379	-0.0200719	0.827239	-0.452329	0.481483	-0.896099	-1.39424	-0.628871	0.542367	-0.0467926	-1.17959	0.268122	0.533184	-0.156222	-1.06654	0.252713	0.163331	0.23894	-1.72968	0.233903	-0.726418	0.0131357	-0.425683	-1.60049	0.412299	0.296492	-0.0258976	0.464491	0.713799
CCT8	0.019991	-0.34495	-0.265588	0.185683	-0.389579	-0.1311	-0.200446	0.415539	0.119732	-0.956159	0.0313843	0.0734988	-0.554739	-0.461494	-0.288485	0.138381	0.0506407	-0.0337451	0.235501	-1.0669	0.907369	-0.012745	0.884654	-0.430143	-0.152	-0.578938	-1.36567	-0.268317	-0.00257306	-0.00990411	-0.891196	0.00111491	0.543678	0.0624698	-1.04793	0.199546	0.0339418	0.0902984	-1.14508	-0.0348603	-0.573076	-0.164205	-0.490022	-0.636124	0.304488	0.151471	-0.15008	0.0241358	0.0382761
CD109	-0.770135	-1.0894	-2.09971	-1.27696	2.23835	2.29999	2.31744	2.47489	1.53944	0.52918	-1.22071	0.344628	1.26201	2.66936	2.70696	3.18057	1.31884	0.569788	2.55724	1.24985	0.158471	-2.22019	-1.82689	-0.98874	-0.112182	0.0448299	-0.916759	-1.42305	0.326071	-1.19713	-0.156165	-0.680655	1.72299	-0.218607	0.813657	-1.06263	-0.405488	-0.932173	0.700782	-1.49256	0.0673875	-0.536039	0.200506	-0.853586	-0.960825	0.921573	-0.365248	-0.222994	0.241643
CD14	0.0917891	-0.219972	0.672619	0.142992	0.525782	0.326963	-0.563749	-1.05523	0.532825	-0.477268	2.83756	-2.72533	-1.06377	0.813221	-0.126337	1.17655	-1.47278	1.38139	-0.579093	2.37049	-1.61433	-1.05085	-1.67307	2.26193	-0.607697	1.14105	1.1613	2.29014	0.778809	0.774786	0.460966	1.30112	0.485259	1.35227	1.55553	-0.657989	1.44032	0.498061	1.79324	1.16888	0.373588	1.21064	0.996161	1.77701	0.640415	-0.168198	0.883265	0.916087	1.34635
CD163	-0.154571	-0.323785	-1.16049	-0.0662447	0.0324239	-0.226496	-0.235661	-0.259937	0.832256	-0.391907	1.162	-2.04666	-1.69701	0.904693	-0.237932	2.18976	-1.39804	0.761006	-0.0114678	2.08609	-1.65522	-1.59313	-1.05945	1.01297	-0.0350978	1.30399	1.93376	2.93561	1.64404	1.48968	1.28524	3.33017	-0.557208	1.13244	2.1029	0.0782302	1.02921	1.67685	1.41818	1.47466	0.494078	1.41644	0.025735	2.34085	0.465844	-1.14153	0.255706	0.358697	0.526468
CD248	-1.46533	-1.18667	-1.0401	-1.05051	-1.39925	-1.33769	-0.79396	-1.54451	1.19758	1.18112	-0.223143	0.104717	0.782031	0.383949	0.318988	-0.201688	-1.65278	-0.949983	-0.969035	0.529286	-1.18633	-1.68753	-1.61063	-2.68175	-1.53631	1.56093	2.73369	3.98211	1.74995	0.293311	2.08667	0.252467	3.31104	2.07532	3.12946	0.837318	0.797886	1.0445	2.96513	2.67898	2.2233	0.907845	0.469327	2.17322	2.43125	-0.227552	0.689797	-0.991495	-1.22772
CD276	-0.832679	-1.51429	-1.06121	-0.369447	-0.57692	-0.87219	-1.16946	-0.98091	0.804978	-0.330952	-0.606809	-0.956905	-0.656905	-0.276378	-0.385724	-0.892691	-0.109427	-0.33771	-0.402481	-0.667234	-0.832416	-1.6787	-1.12566	-0.0705614	0.824334	0.925882	-1.52106	0.0573338	-0.290479	0.728623	0.191426	1.08377	1.15148	1.23912	1.32471	0.0319601	0.664061	-0.383646	0.962576	0.759689	1.02456	-0.73903	-0.251061	0.31086	0.129013	-1.01083	-0.150247	-0.000797897	-1.3046
CD2AP	-0.414622	-0.829061	-0.815846	-0.563236	-1.08979	-0.400037	0.468637	-0.120798	0.0285542	-0.640685	0.149451	-1.71603	-0.304144	-0.10287	-0.678933	0.816439	-0.763159	-0.0689018	0.382896	0.735305	-0.0286527	-0.523184	1.09286	-1.25567	-0.880068	0.108651	0.328256	0.51694	0.425602	0.256092	-0.323273	0.347992	0.0129582	-0.692436	0.415742	-0.503515	-1.08135	-0.523293	0.79257	0.385209	-0.144922	0.0594624	-0.0248236	0.690043	0.14565	-0.346083	-0.0137477	0.36028	-0.302587
CD2BP2	-0.711794	-0.635394	-0.324755	-0.855269	-0.637475	-0.582303	0.614828	-0.832561	-1.05209	-0.638835	0.42148	0.285615	-1.00106	-0.918868	-1.33319	-0.272777	-0.44521	-0.624946	-0.177771	-0.345406	-0.294776	-0.611201	0.403556	0.184023	0.161706	0.0214471	-0.137809	0.756844	-0.851846	-0.371341	0.577604	-1.20981	1.2827	-0.140562	0.0593649	-0.553862	0.506283	-0.00744896	0.596852	-0.768137	0.0930734	-0.566584	-0.0684632	-0.48364	-0.23108	-0.220671	-0.704056	-0.535068	0.126829
CD36	0.734805	0.816547	-0.337729	1.57999	-1.54919	-0.124069	0.468112	-1.08823	2.93314	1.63133	-0.335881	-1.32655	1.08246	1.71828	0.980411	2.33315	-0.573823	-0.079716	-1.6789	1.45484	3.08337	0.760834	-0.351988	-2.60196	0.192852	1.18427	4.21467	2.38899	1.38281	3.75208	0.822611	1.72948	1.97585	2.05557	-0.412	1.83723	-0.420498	1.80267	2.25033	1.35817	-0.492566	0.56683	3.25952	2.5717	0.407904	5.76101	5.31574	-0.370447	-1.57483
CD44	-0.665361	-1.22515	-0.461239	-0.588427	-0.37707	-0.779245	-0.25144	-1.29055	0.0615312	2.37987	0.453392	-1.84241	0.561925	0.264976	-0.00670917	-2.26625	-1.61307	-0.893741	-1.8217	-1.14642	-1.93745	-2.21695	-2.42065	-0.833121	0.335841	0.537159	0.365475	2.44585	0.587538	-0.102374	-0.307565	0.936941	1.32352	0.399927	1.76917	-0.580954	0.112019	-0.102661	2.69732	0.475313	-1.06573	-0.317081	-0.738925	1.24556	0.822932	-0.0283372	1.08462	-0.614911	0.60712
CD47	0.0944576	-0.823013	-0.164121	-0.31825	0.0415669	-1.2507	0.0616447	-1.68115	0.222157	0.124786	-0.442201	-1.49002	0.54161	0.090466	-0.522865	1.52635	-1.40251	-1.67009	-1.68591	0.326581	-0.579256	-1.22329	0.338229	-1.6819	0.276825	2.13522	0.0854234	0.486121	0.822259	0.354937	0.872476	-0.263999	0.533057	-0.590376	1.11218	-1.71397	-0.680872	0.397073	0.814704	0.0968774	0.766183	0.799306	2.04467	0.810149	0.533449	-0.591704	1.41954	0.0818061	0.353485
CD55	2.03198	0.573883	2.32324	0.585451	1.13929	0.105793	1.25346	-0.481206	1.08827	1.22388	-0.757726	0.359237	2.51108	1.46417	0.713035	3.59773	1.09112	2.96178	4.96893	1.45868	-1.47248	-0.949263	-0.992955	-0.653411	1.60179	-0.99276	-0.846046	1.86867	1.75949	0.726372	-0.3335	2.22619	4.74342	3.54153	1.04704	-1.31154	0.015668	0.391937	1.90799	3.46496	1.60523	0.92352	-1.25965	0.0530836	3.56296	-1.06102	-0.501364	0.853868	0.889227
CD59	0.369769	0.813447	0.672252	0.781919	1.19737	1.40485	1.87006	0.828198	0.826598	0.0371361	-0.812117	0.327228	0.759696	1.19125	1.44546	0.173586	0.591969	1.58381	0.108691	0.711276	-1.14133	-0.050799	-1.49356	0.784607	-1.36432	1.27036	1.05392	0.742632	-0.43103	0.158112	-0.118146	-0.0141994	0.103021	1.01078	0.370085	0.0929704	-0.422493	-0.47476	2.2438	-0.799675	1.0931	-0.787838	-0.66825	1.51509	-1.46712	-0.579998	-1.35107	-0.553545	0.37282
CD5L	2.85232	0.514024	0.626042	-1.24108	0.185638	-1.63776	-1.13078	2.20716	1.71839	-2.37805	-1.44672	-1.01761	-0.103291	0.482592	0.186299	-0.671073	-1.24573	1.24713	1.27972	2.04738	-2.24466	-2.29961	-2.65152	-2.17542	-1.78692	0.817149	1.30264	-2.23103	-0.929913	2.12893	2.43024	0.554643	-0.157595	-0.831083	-0.295475	1.29947	0.640195	3.95381	0.569634	1.45986	0.255931	0.878541	1.72626	1.10451	0.0687388	1.82707	-0.105949	-0.499258	2.07753
CD63	3.93118	-0.353149	2.37361	3.01266	-2.98455	0.0138873	-0.772009	-0.319996	-1.57276	-0.387783	0.0237352	-1.50064	-1.20155	0.349171	-1.31879	-2.48674	-2.14874	-1.8087	-2.5571	-3.1448	0.0517639	0.511609	0.306426	-1.3025	-2.68625	-0.867861	0.349059	-0.965345	0.449673	2.50217	0.654195	2.82537	-1.12784	-0.352816	1.23612	-1.67286	0.403418	0.369264	-0.311847	0.00935356	-0.325764	-1.36329	-0.68975	2.91009	-1.41772	-2.14541	-1.75804	-0.887916	-0.743056
CD74	1.10559	0.440422	0.0733735	0.01196	-0.36668	0.283966	0.107536	-0.520112	-0.558971	1.08379	1.0831	-2.66967	-0.854998	0.00971311	-0.807846	0.46151	0.623411	0.48708	0.272582	2.25258	-0.745432	0.016337	-0.605669	1.50977	-0.491516	0.695085	0.123841	-0.0443288	-0.20467	-1.14608	-0.21095	1.08174	-0.38441	0.196544	1.71659	-0.686667	-0.657782	-0.276075	0.575077	0.561377	0.631906	2.92919	-0.970891	1.81919	0.695104	-1.05559	-0.207177	0.670938	-0.453426
CD81	-0.194891	-0.597754	-0.511236	0.743489	-0.935632	-0.89756	-0.0476683	0.765009	0.536028	0.76035	-1.39006	-1.11536	0.720687	-0.149519	-0.470448	0.402183	-1.25677	-1.26515	-1.19535	0.721455	1.14134	1.01986	1.74691	-1.07863	0.1881	2.16816	0.761567	0.479415	0.789902	0.00844639	-0.0991684	-0.989981	0.51022	-0.0688286	1.79287	0.675716	-0.517595	0.179511	0.593386	0.216261	2.97542	-0.181034	1.39919	0.725249	0.575869	0.664101	1.85907	-0.749785	0.255684
CD9	-0.0312271	-0.751635	0.219412	0.719051	2.80453	1.05214	2.33191	3.45478	1.05864	3.00969	-2.22161	1.2708	3.02077	1.34646	0.474988	0.583584	1.63264	-0.873158	3.12468	-1.27272	0.381326	0.20127	1.30128	-0.798279	-1.48034	-2.6558	-0.855762	-1.13676	-1.3577	-0.58611	1.50174	-1.84123	-2.72048	-2.58346	-1.21509	-0.920211	-1.7889	0.274196	-1.46599	-1.35802	-1.53575	-3.76773	-3.39017	-1.41626	-3.65056	-2.4973	-2.26928	-2.92195	-1.0748
CD93	-0.00176253	-0.14906	-0.441558	0.0660193	1.41641	-0.756625	-1.06949	-0.265093	1.09532	0.0960626	1.16936	0.921064	-0.589451	1.2536	0.171453	0.707583	-2.00067	-0.581208	-0.0396466	-0.15326	-0.561325	-2.48852	-0.105867	-0.303804	-0.0228979	-0.302094	1.14764	-0.281974	-0.256628	1.06199	0.435623	1.50418	0.213699	0.0858357	0.727587	1.77885	2.24978	0.5912	1.54868	0.485099	0.42518	-1.06271	0.311045	1.43234	-1.00941	-0.451028	-0.0558092	-0.115926	0.157637
CD99	-1.23617	-1.30047	-0.487164	-0.562221	-0.890648	-0.436021	0.200102	-1.14515	0.0749858	0.207364	-1.09108	-1.6524	0.246141	-0.607168	-0.185016	0.0449461	-2.03796	-1.48522	-0.777388	0.321916	-1.17929	0.462524	-2.02024	0.469035	-1.64307	1.54829	1.38188	0.727557	0.155746	-1.38827	0.770441	-0.972594	0.834592	0.957964	1.37563	-0.00477968	-0.827997	-0.171397	0.646551	0.176736	3.73707	0.454453	2.0076	0.402653	-0.0147381	0.211711	-0.319135	0.70854	-0.642456
CDC37	-0.531396	-0.560693	-0.736798	-0.157426	-0.964397	-0.39757	-0.763736	0.899266	0.0316007	-0.834624	-0.708033	-0.27095	-0.500859	-0.662557	-0.234563	-0.375507	-1.04494	-0.341693	-0.431697	-0.74135	-0.359981	-0.64546	0.483744	-1.77209	0.685644	-0.150107	-0.807228	0.252571	0.962451	0.736024	-0.326663	0.39164	-0.383001	0.605624	-0.0616551	-0.365565	0.0447926	0.0287363	-0.0181406	-0.551428	-0.119366	1.2416	-0.528822	0.255542	2.6566	-0.0228547	-0.218919	-0.716736	0.10039
CDC42	0.322323	-0.229681	-0.236702	0.0508384	0.420291	-0.272749	-0.66624	0.491461	-0.0320791	-0.538902	-0.209537	-0.0588952	0.825743	0.153621	-0.432611	-0.123792	0.701861	-0.0896494	0.166304	-0.471249	-0.375466	-0.504127	-0.110442	-0.23996	0.239159	0.320103	-0.152047	0.467484	0.0597676	0.32507	-0.198051	0.619398	-0.248251	0.0623747	0.768724	-0.564675	-0.404855	-0.30055	0.835482	-0.186917	0.322796	0.16557	-0.65346	0.386594	-0.216352	-0.370422	-0.0772121	0.374977	-0.0231402
CDC42EP1	-0.976091	-0.458064	-0.680964	-0.688317	0.769054	-0.760317	0.88739	0.227795	1.1343	0.0792723	-0.700635	-0.248987	-0.586581	-1.32643	0.592658	-0.663073	0.213835	-0.0117749	-1.01801	-0.868986	0.591774	0.0853701	-0.292634	-0.471086	0.339402	1.69215	1.01226	-1.02473	0.371293	-1.14172	-0.2177	-0.501532	0.0220141	1.04325	0.627584	0.0711163	-0.393824	-0.798308	1.62104	-1.00303	1.45186	-1.03159	-1.99505	0.707923	1.1475	-0.124669	0.577088	-0.942056	-0.920288
CDC42EP4	-2.22395	-1.28526	-1.34839	-1.12425	-1.05397	-0.935203	-1.43865	-0.817152	-2.63877	-1.11958	0.378323	0.988629	-0.337759	-0.568143	-1.72733	-0.886966	-0.454544	0.261227	-1.24708	-0.873724	1.67079	-0.426972	0.157012	-0.957926	1.41993	1.27093	2.2016	1.11878	0.0827872	0.890321	0.802429	-0.177482	1.47647	0.596075	-1.83618	1.95289	-0.340832	-0.442517	1.44901	-1.04789	0.463795	0.344696	0.423284	1.43454	0.50656	0.649875	1.18354	-0.304042	-0.039338
CDC5L	-0.982113	-1.06207	-0.917883	-0.909302	-0.188393	-0.472417	0.58125	0.219894	-0.170836	-0.201421	-1.01317	0.741509	-0.383393	-0.624569	0.004276	0.461493	-0.310394	-0.0446835	-0.0586117	-0.325668	0.957838	-0.625431	1.46455	-0.880818	0.908756	-0.302781	-0.459677	-0.595821	0.614711	-0.420613	-0.236851	-0.494147	-0.137002	-0.982667	-0.562197	0.227609	0.934517	0.188151	-0.439936	-0.548238	-1.05985	-0.843393	-0.287623	-0.654594	0.0119141	0.000553996	0.0599682	0.273283	-0.176659
CDH11	-1.40715	-1.82561	0.851565	-2.13445	1.15591	0.357342	-0.539784	-1.18715	1.05473	0.146094	-2.71621	1.49013	-0.00339197	-0.863003	0.362239	0.0390194	0.487838	-0.758279	0.545211	-0.517788	-0.365133	-1.59187	-1.43876	1.15311	-1.59939	0.748207	-0.0118809	-1.2504	-1.13232	-1.45527	0.770934	-1.21612	-0.36256	-1.42452	1.07344	0.318975	-0.70956	0.738255	0.418048	-0.916387	2.32446	-1.53452	0.541666	-0.582044	-1.32103	-0.341834	-1.80194	0.0372533	-0.300489
CDH13	1.11653	0.7741	-0.396267	1.45342	2.39039	2.41341	2.34239	4.056	1.54011	2.09562	-1.83996	-0.701583	0.696099	2.8551	2.3741	0.0734337	-0.482949	-2.37712	4.31605	-1.87132	-1.5541	-1.78063	-1.168	-1.02505	0.0554008	-0.720747	1.75114	0.156602	-0.718778	0.425726	-0.240712	-0.242804	-0.53901	-0.0843486	0.739875	0.420012	-0.163061	0.775057	1.08683	-0.228334	-0.661971	-2.06969	1.75455	0.188325	-1.17168	-1.13354	-0.88456	-2.71755	1.09987
CDK1	-1.96084	-2.0287	-0.876656	-2.67679	-0.62127	-1.64436	0.719571	-1.70152	-1.24788	-0.541848	0.23567	-1.14047	-1.31474	-0.121495	-0.988973	-0.902555	-1.66766	-0.251987	-0.731942	-1.55132	1.21174	-1.40463	-2.68044	-2.82778	-0.589833	-2.03102	-0.203888	-0.887279	0.0480242	0.247263	-0.239811	-0.189063	-0.371885	0.272238	-0.423106	-0.051208	0.348689	0.153243	0.513232	0.279593	-1.02836	-0.717584	0.809601	-1.27556	0.832843	0.19681	-1.0315	-1.04883	-0.92422
CDK2	-0.134242	-0.508583	-0.383643	-0.714893	-0.430618	-0.0134644	0.553103	0.208252	-1.19392	0.698584	-0.204889	-0.00641169	-1.00258	-0.693243	-1.0108	-1.0276	0.798137	1.66467	0.821363	-1.39914	1.43446	0.029989	0.245146	0.981132	-0.737966	-1.08749	-0.12562	-1.08331	0.0424277	0.512338	-0.421618	-0.924089	0.181872	-0.293976	0.44582	-0.473124	0.297864	-0.784902	0.430223	1.47769	-0.146797	0.00262332	-0.686491	-2.13732	0.550298	-0.320803	1.64561	-1.43008	-0.947682
CDK4	1.43574	0.794412	1.02429	0.586741	0.322137	-0.194894	-1.83665	-0.916756	-1.57511	-0.561759	-0.139185	1.06702	-1.5704	-1.05207	-1.23351	0.0455475	0.663913	-0.698429	-0.302411	0.026414	-2.20324	-1.15898	-0.318247	0.15269	5.41592	4.05292	3.06004	2.47756	5.5238	1.60458	3.86684	2.64434	3.50117	3.87608	2.68849	3.56227	0.908047	3.92314	3.42155	2.6857	4.24481	3.74064	3.09924	3.45431	6.31953	3.33486	4.27999	2.62862	3.04596
CDK5	-0.354181	-0.0825968	-0.604804	-0.188616	-0.0221591	0.317862	0.642671	-0.120895	-0.446304	0.126832	0.61361	0.428236	-0.785873	-0.226935	-0.515358	-0.196746	0.43746	1.20923	0.372207	0.062019	0.474455	-0.85505	-0.0246848	1.16265	0.446072	-0.909008	-0.850221	-0.690458	-0.216763	-0.0824873	0.546546	-0.412079	1.01608	-0.268723	-0.953368	0.781919	1.53594	0.92934	-0.745369	0.305213	-0.703003	-0.57183	-0.249369	-0.90161	1.77914	-0.0303772	0.49224	0.0409268	-0.445996
CDK5RAP3	0.0130213	0.188328	0.359645	0.543213	-0.586865	-0.112523	-0.0601153	-0.221898	-0.166288	-0.238613	-0.237408	0.0860556	-0.0197753	-0.344358	-0.306947	-0.766095	0.339331	-0.210552	0.0123532	-0.809861	-0.0646374	-0.0139156	0.376041	-0.430639	0.456117	0.586133	-0.00545972	0.658981	0.713797	-1.17018	-0.0959298	-0.851362	1.56532	0.500406	0.573642	0.758206	0.295382	0.615016	0.186681	0.672211	-0.299527	-0.040373	-0.0684396	0.385703	0.740334	-0.121816	0.288156	0.467716	0.212891
CDK6	-0.803496	-0.671429	-0.975256	-0.767185	0.864744	-0.625459	0.538782	1.02778	1.78939	0.679151	1.44405	-1.03281	0.611387	0.455275	1.04193	-0.892744	1.46791	-0.355755	1.71261	0.124095	0.971796	0.207665	1.47653	-1.15873	-0.176674	-1.16629	-1.93301	-0.845037	0.0296854	-1.75926	-0.784286	-0.922228	0.949151	-0.244797	-0.113289	-1.9578	-0.80536	0.575796	-0.892262	0.540424	0.403426	0.590811	-0.138854	-1.26735	0.721118	1.43092	0.594716	0.720842	0.448858
CDKN1B	-0.690668	-0.0789542	0.0425371	-0.378762	-0.551101	-0.984666	-1.21208	-0.651327	-3.3454	0.472686	-1.13601	0.519085	-0.653866	-0.437413	-2.30482	0.20192	-0.0895885	-1.31861	-0.980288	1.30268	0.788278	-0.915696	-1.90271	0.847367	0.311152	1.21085	0.828032	0.920617	0.0921125	-0.0361295	-0.708964	0.720561	-0.62788	0.803161	0.837836	-0.191082	-0.220034	0.414273	-0.0893814	-0.798994	0.624002	0.96696	0.719905	0.513591	0.118543	-1.53169	0.601135	0.0843094	-0.238885
CDKN2A	-0.35487	-0.73772	-0.318538	-1.31028	-0.122699	-1.39818	-5.58362	-2.72396	-2.23134	-1.61412	-1.44592	-0.851422	-7.17807	-4.17929	-2.10661	-5.49801	-0.514276	-0.533492	-0.675772	-1.43986	-5.10881	-1.36989	-0.0940375	-2.76967	3.31358	3.7801	3.177	1.39837	2.79799	2.07386	2.5465	0.845957	0.904416	2.84686	2.7666	2.30026	0.367522	2.04777	3.55861	0.802345	4.11356	2.49702	2.97172	3.28933	2.91035	2.5432	3.05685	1.03592	0.987408
CDKN2AIP	-0.624686	-0.390723	-0.0262146	-0.374846	-0.486668	-0.163856	0.288273	-0.956356	-1.0088	-0.14823	-0.911499	0.0888996	0.101307	-0.473024	-1.07265	1.09581	-0.248045	-0.558399	-0.728529	0.454622	-0.299442	0.471642	0.316802	0.228966	-0.059839	-0.490542	-0.204998	0.635872	0.654153	-0.241841	-0.0115374	-0.152619	0.501719	-0.240627	-0.171764	-0.478977	-0.158293	-0.172516	0.388613	-0.344205	-0.165554	0.537362	-0.107733	0.202124	-0.0285645	0.371855	0.055457	0.499099	0.340269
CDKN2AIPNL	-0.598572	-0.345662	-0.767556	-0.779489	0.185664	-0.262938	-1.37301	-0.17902	-0.385821	-1.89976	0.794226	0.3741	0.262079	-0.346404	-0.232715	-1.39829	0.64519	-0.242159	0.115456	-1.64828	0.640171	0.132223	0.514147	0.302279	-1.14428	0.312425	0.547075	0.0453389	0.00462352	-0.722071	0.559799	-1.39495	0.807304	0.451888	-0.0397428	1.43639	0.270039	-1.64788	0.753773	-0.000994174	0.787907	-0.0334137	-1.03936	0.238882	-0.722833	-0.477312	-0.606259	-1.58394	2.07964
CDKN2C	-0.75084	0.294727	-0.317343	0.319419	-0.856868	-0.767555	-1.9469	-1.39876	-0.663301	-0.125644	0.00810219	-0.0515257	0.369928	0.167084	-0.199561	0.259902	0.739388	-1.06418	-0.170354	0.514099	-1.15556	-0.71708	-2.87796	-1.53716	2.18934	3.47901	2.85578	2.0453	2.63358	-1.37999	-0.090819	-0.467891	2.6652	2.01849	0.0386345	2.5612	-1.11874	2.94458	1.90746	1.4008	3.74998	2.50309	2.21951	2.01801	2.15369	2.45589	2.58668	2.46201	1.94704
CDV3	-0.686148	-0.435596	-0.428938	-0.816127	-0.25533	-0.144123	-0.013519	-0.178233	-0.368576	0.036475	0.215401	-0.493957	-0.850015	-0.30286	-0.0803466	-0.124437	-0.250625	-0.102643	0.438251	-0.279942	-0.764604	-0.290243	-0.788453	-0.506029	-1.25888	0.083505	0.842682	0.750005	-0.685458	0.560651	-0.193683	0.250719	-0.668434	0.576017	0.941214	-1.99765	-1.57951	-0.583515	1.2028	-0.191149	0.1425	0.495318	-0.244251	0.71721	-0.352522	-0.245952	-0.828859	-0.494985	-0.441305
CELF1	-0.761091	0.194341	-0.0817905	-0.755327	-0.471085	-0.326398	-0.20811	0.341267	-1.20988	-1.00803	0.792595	-0.11406	-0.896687	-0.183123	-0.958424	-0.503262	-0.344078	-0.570959	-0.552518	-1.12932	1.36979	1.69363	1.57648	1.5548	-0.44729	-0.706682	-0.268567	-0.593343	-2.36832	-0.1596	-0.147528	-0.15569	-0.550822	-0.917822	-1.03893	0.600543	0.143986	-1.07047	-0.271587	-0.328115	-1.11833	0.238999	-0.0552155	0.375835	-0.976076	-0.0690879	-0.0585472	1.11871	-0.84277
CELF2	0.322376	0.636968	1.48379	0.589612	-0.643675	-0.816108	1.29793	-1.50509	-0.408688	-0.0705053	0.37911	-1.98352	-0.981787	-0.119118	-0.471452	-1.66199	-1.32288	0.0451418	-1.75547	-0.292973	0.300196	-0.494187	-0.00294745	1.10637	0.494086	0.171369	0.306012	0.335343	1.56682	-0.31622	0.836734	-0.459046	1.12054	-0.55999	0.102703	0.278494	1.60771	0.407112	-0.253457	0.420931	-1.24709	1.58589	-0.0372675	0.364954	1.06744	0.76677	0.354244	0.0107689	0.032633
CEP170	-0.957546	-0.835663	-0.645484	-1.08291	-0.622967	0.123202	1.21163	-0.808091	-0.736434	0.446803	0.239535	-0.245654	0.780516	-0.254504	-0.892461	0.662507	-1.53199	0.607427	-1.58571	1.30462	0.961551	-1.08283	1.52861	-0.774627	-0.39541	0.124094	-0.341942	-0.169581	0.172208	-0.371998	-0.623358	-0.0561701	0.663042	-0.0549424	0.162342	-0.120427	0.344999	-0.63086	0.303537	0.703964	0.192827	-0.256138	-0.276587	0.246266	-0.0898919	-0.666089	-0.952867	-0.42556	0.15416
CERT1	0.654961	0.514823	1.00218	0.861348	-0.939918	-0.42915	-0.172005	-0.359775	-0.431638	0.0485686	-0.00952252	0.0325949	-0.359454	0.47217	-0.451678	1.51757	0.221526	1.00258	0.0888768	0.957265	0.0168363	-0.270893	0.00190208	-0.224187	-0.100016	0.164059	0.0600173	0.684227	-0.0766866	1.18751	-0.5953	0.0984802	0.997844	0.680693	0.343112	-0.553968	-0.488854	0.484743	0.085409	-0.264392	-0.419884	-0.7742	0.130292	0.313315	-0.21571	0.65094	0.285286	-0.973159	-0.157817
CES1	3.39746	1.61359	4.15966	4.45405	-1.13298	0.730588	-0.928678	-0.397551	0.897518	1.24283	-1.73632	-0.165937	1.27859	1.23461	-0.613678	0.626345	-0.555699	-0.87429	-0.372178	0.486503	-0.632807	-0.550657	0.227344	-3.00425	3.96887	1.98278	1.53841	0.894831	0.917754	1.63356	0.125355	2.53102	4.02706	4.06137	-0.658961	2.68007	-0.404449	-0.793075	1.45133	3.55705	-0.37285	1.36606	2.89245	1.76031	0.915716	-0.983557	3.92351	-2.05109	1.65845
CETN2	-1.17067	-0.973152	-0.825539	-1.14463	-0.97136	-0.498294	-0.359421	-0.824737	-0.445134	-2.28642	-0.742269	-0.52197	-0.816901	-0.897541	-0.703089	-0.89116	-0.757328	-1.26133	-0.753678	-0.990533	0.191821	0.144558	-0.0433929	-0.561579	-0.489511	0.578356	0.642805	1.04477	-0.820828	-0.947944	0.403192	-0.0770842	-0.227129	0.370051	0.495905	-1.9913	-0.567525	-0.652321	1.35507	-0.670175	1.02508	-0.360449	0.826678	0.566254	0.435246	-0.29497	0.113581	0.593048	-0.731747
CFB	0.819521	-1.06005	-0.108777	0.00523202	-0.686114	-0.260386	-1.09397	0.856449	0.604738	-0.893644	-1.01043	-1.54457	0.123134	2.59348	-0.629428	-0.593848	-0.956422	-0.143653	-0.157194	-0.716079	-2.25445	-0.898219	-1.39708	-1.00569	-0.261895	-0.716725	0.0708985	-0.401803	0.581077	0.749486	1.95869	-0.262413	-0.0209081	0.891399	-0.74835	0.712704	1.5166	2.78963	0.3112	1.58849	0.883326	1.20373	3.23509	0.346605	1.95705	3.58173	2.59021	1.27127	2.37168
CFD	0.474474	0.0164612	-0.071515	-0.485682	0.966806	-0.489292	-0.524317	-0.577186	1.71196	2.42914	-1.58135	-0.666513	3.13109	0.98916	0.75915	-0.346257	0.0944062	-0.687177	0.179186	1.41976	-1.30012	-0.282058	-1.09796	-1.36937	0.198172	0.0448299	2.49662	1.20471	1.08995	-0.406277	1.78593	0.0292668	2.58747	3.30881	0.472282	0.632874	3.56224	2.02441	1.2852	2.17512	0.141482	0.90143	1.82454	1.67068	-0.0759685	1.6752	2.17085	0.846791	0.768877
CFDP1	-1.13907	-1.29506	-1.10913	-1.04326	-1.87343	-0.654878	-0.802771	-1.28649	-1.3408	-0.731095	-1.20669	-0.0599699	-0.724947	-0.805492	-1.38586	-0.128556	-0.786979	-1.40176	-0.552088	-1.34386	0.994994	0.530548	0.238819	-0.129193	0.20568	0.129238	-2.40577	-0.067632	0.668727	0.0357548	0.787352	-0.896253	1.06889	0.54389	-0.0472618	0.121088	-0.676506	0.705255	0.491215	-0.320119	0.677793	0.551391	0.648363	0.0457704	0.773591	1.1043	0.801961	-0.205908	0.863122
CFH	0.779862	-0.802518	-0.580807	-0.405011	0.368636	-0.166843	-0.125325	0.786453	0.813701	-0.295676	-1.63904	-1.88175	-0.139867	2.35885	-0.615826	-0.864036	-0.567093	-0.635588	0.333248	-0.215319	-1.77829	-1.19624	0.0478286	-0.530656	-0.490007	-0.180555	0.283905	-1.15716	-0.929945	0.459438	2.32615	-0.663622	-1.38218	-0.230928	-0.0874925	1.16344	1.27126	2.88427	-0.243504	1.0878	0.708363	0.388108	2.21787	-0.395272	0.85434	2.21402	1.47722	-0.502692	3.21778
CFHR1	-1.54772	0.0618832	-0.56186	0.381525	-0.815668	-0.457192	-0.40116	0.766379	1.6475	-0.00263297	-0.784517	-1.44465	0.329817	2.90698	0.526224	-0.348766	-1.6879	-1.41246	-3.46865	0.111114	-2.21803	0.298619	-1.52658	-1.94542	-0.630629	-1.25758	0.0321278	-0.343487	-0.595531	1.72157	2.79477	-0.573389	-1.03591	1.22597	-1.24951	-0.376834	1.0864	-2.65885	-0.503399	0.276915	-0.523114	0.939674	2.31354	0.643768	2.0616	3.23442	0.667537	0.615561	2.74433
CFHR2	0.887301	-0.45325	0.319165	-0.309691	0.136311	-1.09346	-0.124477	0.462758	-0.696676	-0.0189241	0.423587	-0.717184	0.692463	2.1143	-0.741736	-1.0977	-0.383917	-0.166314	0.854977	-1.75383	-0.896663	-1.23511	-1.83668	0.201441	-1.10155	0.0189871	0.298599	0.108867	-0.528486	1.31716	3.0337	-0.0873446	-1.36379	0.937394	-1.27948	-0.566714	-0.409933	2.44524	-1.44132	0.207432	0.0662433	-0.43811	3.19791	0.376593	0.271039	1.95774	0.574815	0.414839	2.20031
CFI	0.970145	-0.485899	0.115194	-0.186835	0.328214	-1.62082	-1.50097	0.0517796	-0.322345	-0.685714	-0.872094	-1.70783	-0.83263	2.3207	-1.07791	-1.457	-0.977915	-0.837867	-0.0866757	-0.764123	-1.71833	-0.938243	-1.94362	-0.710796	-0.560571	-0.195919	0.303271	-0.118414	0.203211	0.719718	2.57067	-0.87155	-0.198039	1.11478	-0.518265	0.570028	1.28597	1.66791	0.546629	0.907372	0.127546	1.29231	3.45266	0.557838	1.51373	2.69042	1.78185	0.615609	0.900921
CFL1	-0.542818	-0.598218	-0.457966	-0.56813	-0.575892	-0.0129406	0.44615	0.214231	-0.00477452	-0.27905	-0.280452	-0.281304	0.191482	0.0133343	-0.57541	-0.0743034	-0.397957	0.586829	-0.331784	-0.222927	-0.269703	-0.523509	-0.0133076	-0.283389	-0.131173	-0.134332	-0.768167	0.195837	-0.460393	-0.0816645	-0.209663	0.267152	-0.194654	-0.415306	0.637337	-1.82414	-1.22836	-0.961313	0.187	-0.468257	0.769001	-0.368242	-0.40643	-0.213543	-0.590376	-0.602026	-0.52482	-0.223088	-0.815194
CFL2	1.18299	2.84735	0.721608	1.58486	0.344375	-0.111888	-0.596241	0.68527	0.0797766	-1.7928	0.440442	-0.595114	-1.01297	-0.847183	2.59148	-0.726371	0.862632	-0.367056	-0.110708	-0.949919	-0.895872	-1.01465	-0.202081	-0.359298	-1.54885	-0.347472	-0.73303	1.04123	0.564795	0.288982	0.251888	-0.817964	-0.994511	-0.092831	-1.02189	-1.04744	-1.80399	-1.11213	-0.623355	-0.208858	-0.545352	-1.07086	-1.09377	-0.186134	-1.16374	0.0275913	-1.21145	-0.85512	0.542139
CGGBP1	-1.21702	-0.730369	-0.637707	-0.892779	-0.50999	-0.627628	-0.662779	-0.747769	-1.07159	-0.665818	-0.0875644	0.0912622	-0.29594	-1.25154	-0.448255	0.108543	-0.575887	-0.652911	-1.32115	0.0600852	1.46911	-0.300622	-0.155803	0.942995	-0.7582	-0.204911	-0.615853	0.385217	0.128954	-0.947869	0.0139235	-0.43839	0.1558	1.7889	-0.124028	-0.88142	-0.0685319	-0.718388	1.24237	-1.04762	-0.761202	-0.0232922	0.230372	-0.31715	0.187215	-0.550472	0.0178072	1.14599	-0.429596
CHCHD2	-0.534577	0.38667	-0.157603	-0.788086	1.04412	-0.230629	-0.546568	0.0101608	0.777115	-0.384615	-0.054166	0.537882	0.792269	-1.17361	0.79167	-0.779913	2.17033	1.35077	1.42697	-0.285471	0.988874	-0.487516	-1.06011	-0.35861	0.187008	0.644253	-0.476507	0.389173	-0.694848	0.52369	-0.5233	-0.198459	-1.04977	0.323185	0.209798	-0.858069	-0.646654	0.0699935	0.135372	-1.04608	-0.0479846	-0.707835	-0.666555	-0.24849	1.14218	-1.47581	0.419951	1.80133	0.259802
CHCHD3	1.26908	1.32628	-0.0443473	1.47318	0.236479	0.788454	-0.656263	0.892461	-1.00744	-0.656254	-0.559207	-0.104389	-0.685721	-0.155528	0.311591	-0.133007	0.692242	-0.908557	-0.0514807	-1.20489	0.795201	-0.0193568	0.474851	-0.996299	-0.8501	-0.594611	0.163757	-0.0259313	-0.492509	-0.60631	-0.859928	-0.313923	-0.4861	-0.485676	-0.113447	-0.471749	-0.854947	-0.939987	0.069053	-0.207995	-0.926054	-1.05313	-1.0362	0.131581	-0.738988	-0.697076	-0.367513	0.0157803	-0.454925
CHCHD4	1.32312	0.586816	1.53721	0.755978	-1.35767	0.483252	-0.713943	-1.26461	-1.83366	-2.88895	1.00511	-1.38966	-1.72777	-0.604473	-1.19497	0.146329	-0.584058	-1.72126	-1.93452	0.138895	0.466013	0.119107	-0.737818	-0.824832	-1.22765	-0.424652	1.70468	0.107233	-1.57033	-0.431114	0.0600439	0.0571221	-0.792262	0.421089	-0.112815	-0.552852	-0.296443	-3.20224	0.865556	-1.5064	-0.841897	-0.620309	-0.577826	0.814649	0.166776	-1.2711	-0.17233	-1.54196	-2.40341
CHD4	-0.852469	-0.725098	-0.321655	-0.638192	-0.710525	-1.20384	0.858929	-0.156055	-0.12567	-0.0330547	-0.561963	0.128802	-0.00767041	-0.251541	-0.627013	-0.822777	-0.520528	-1.29261	-0.410887	-0.931181	1.82001	0.32396	1.48395	-0.0938675	0.537325	-0.998584	-0.847653	-0.546785	0.175762	0.226981	-0.728474	-0.751734	-0.526564	-0.207857	-1.2048	0.169603	0.984334	0.280171	-0.783763	-0.322583	-0.776782	-0.291133	-0.528915	-0.599091	0.655073	0.115599	0.196888	-0.301439	-0.325597
CHERP	-1.23343	-0.800239	-0.290483	-1.04117	0.105313	-1.56369	0.177311	-0.345727	-0.982545	-0.0581477	-0.144792	0.27325	-1.46342	-0.69938	-1.37513	-0.22919	-0.14319	-0.577827	0.271739	-0.400577	0.195524	0.299742	0.643117	0.348712	-0.0960195	0.348361	-1.25097	-0.134992	0.175875	0.0470498	0.21288	-0.838725	-0.77959	0.428309	0.096007	0.440106	0.681512	-0.0345707	0.429695	-0.642506	-0.562941	-0.179672	-1.01997	-0.961664	-0.735066	-0.424528	-1.08494	-0.192409	-0.0813584
CHID1	0.0295804	-0.312567	-0.175608	0.536315	0.14082	1.11496	-0.445375	-0.606141	-0.773097	-0.494837	0.0571602	0.135216	-0.588936	-0.124996	-0.307443	0.159773	-1.09482	-0.190418	-0.7917	0.063215	0.845163	0.698306	0.434773	-0.776767	-1.14237	0.244336	-0.228485	1.13665	0.677018	0.676586	0.56576	0.0440406	-0.0223752	-0.505675	0.982277	1.31719	0.354295	-0.2056	-0.398647	0.325407	0.353611	0.215445	0.551609	0.97055	0.191116	1.22079	1.61522	-1.06339	0.252536
CHKB	-0.0308826	-0.163353	-0.543888	0.356248	0.5198	1.26564	-0.544333	0.548534	0.346232	-0.13168	0.34101	0.286421	0.603134	0.0766693	0.260384	0.485881	0.378843	1.40519	-0.434973	1.95623	-0.635647	-0.221936	0.108229	0.520765	0.00241908	0.31642	0.949711	0.806621	0.063965	-0.0785503	-0.548834	0.87367	0.684397	0.140534	-0.211138	0.038474	0.00488735	-0.576605	-1.27806	-1.10295	-0.135436	0.0478336	-0.271564	0.792843	0.836113	-0.551892	2.93719	0.276024	-0.920851
CHMP1A	-0.568334	-0.577878	-0.670599	-0.308205	-0.643314	0.216309	0.762867	0.451145	-0.978874	0.420723	-0.246301	-0.194948	-0.158859	0.630492	-0.582826	0.13187	-0.362791	-1.17768	-0.396833	-0.0786583	-0.0947536	0.120747	-0.0643119	-0.00935447	-0.94904	0.412405	0.0578625	-0.594704	-0.673619	0.370941	0.579444	0.344453	0.169586	0.745656	0.0813681	1.26975	-0.258689	-0.439433	-0.285946	0.299859	1.22783	0.448929	-0.331334	-0.777555	0.351994	0.038286	-0.465093	0.202375	-0.422082
CHMP1B	0.388974	0.672439	0.608397	0.388674	-1.99874	-1.07686	-0.930373	-1.1865	-1.08541	-0.614711	0.153156	-0.434079	-0.384137	-0.0627541	0.396504	-1.20567	-0.503841	-1.40039	0.0658186	-0.836048	0.526505	0.25415	0.624072	0.498984	0.038965	0.0268512	-0.0461139	-0.528658	-0.0157805	0.186139	-0.572809	0.717081	-0.950013	-0.29277	-0.308551	-0.688885	0.056063	-0.531047	-1.16512	0.385652	0.359764	0.932198	0.180298	-1.85146	-0.353826	0.173474	-1.81536	0.435387	0.200416
CHMP2A	-0.0595955	0.345525	0.226485	0.0202619	0.0963178	0.787603	-0.420546	0.374291	-0.149422	-0.175302	-0.199716	-0.0214102	0.461319	1.21302	0.527422	0.441476	-0.387688	0.0363899	-0.653809	0.579159	0.218106	0.666546	0.336232	0.319447	0.0572504	0.198269	0.110378	-0.171504	-0.0541423	0.980949	0.439163	0.676944	-1.00642	-0.798136	-0.186104	-0.822019	0.348675	-1.17534	0.355396	0.420771	0.431791	0.758695	0.747059	-0.151081	-0.335254	-0.139425	-0.141281	-0.0206433	0.672602
CHMP2B	-0.269179	0.0159544	0.686142	0.133295	-0.492704	-0.502067	0.499244	-0.145242	-0.172529	0.386523	-1.19087	0.0971313	0.209499	-0.132739	-0.0300214	-0.0256085	-0.485805	-1.08018	-1.17403	0.76965	0.564322	0.0803518	-0.160713	0.475464	-1.80084	0.36349	-0.278941	-0.983025	-0.0249297	-1.41238	0.340232	-0.440934	-0.768436	1.09251	0.0205075	-1.17848	-1.20013	-0.802451	-1.22204	-1.11665	0.606989	0.713605	-0.494115	-1.46272	-0.123065	-0.832815	-0.424597	-0.216126	-1.02018
CHMP3	-0.255776	-0.432787	-0.860078	-0.208016	-1.51429	-0.127811	0.433033	-0.0225052	-0.636797	0.375469	0.332884	0.159468	-0.0327477	0.917661	-0.373219	0.399954	-0.83684	-0.633202	-0.989774	0.135795	-0.346848	0.209098	-0.24063	0.0401678	-0.986495	-0.0435721	-0.287326	-1.85231	0.500651	-0.0451737	0.166776	0.173844	-0.68619	-0.0203498	-0.421311	0.21747	-0.496612	-0.0921424	-1.19863	0.0577972	1.06505	-0.175635	0.138554	-1.27138	1.20989	-0.0898225	-0.704327	0.228406	0.456754
CHMP4A	0.269209	-0.466757	0.133136	-0.567434	-1.06473	-0.0440113	0.146213	0.0909317	-0.864134	0.728672	-0.381861	-0.852043	-0.243743	0.485323	-0.714796	-0.641831	-0.630198	-0.661178	-0.422266	0.89878	-0.821242	-0.182228	-0.546727	-0.446348	-0.625711	0.290073	-0.0371875	0.893218	-0.203851	-0.0829279	-0.0451736	-0.0370289	-1.3798	-0.315911	0.0803537	-1.80167	-0.809863	0.203334	-0.333498	-0.844351	0.577495	0.517486	-0.847155	-0.120329	-0.313129	1.16028	-0.602831	-0.885659	-0.386728
CHMP4B	-0.32254	-0.51089	-0.203615	-0.387863	-1.396	-0.518748	-0.032464	-0.563328	-1.09239	0.197401	-1.56524	-0.896383	0.117419	0.445493	-0.0889859	-1.97606	-0.853775	-1.29612	-1.3278	0.204222	-0.836213	-0.140804	-0.131383	0.119851	-0.634414	0.488526	0.125527	-0.236131	-0.16102	0.083204	-0.390348	0.0269795	-0.539125	-0.371045	-0.244432	-0.466607	0.857742	-0.128252	-0.12656	0.31385	0.249148	-0.0226658	-0.168724	-0.620617	0.106222	-0.477711	-0.326926	-0.386894	-0.244806
CHMP5	-0.129767	-0.370109	0.130092	-0.277636	-0.54171	-1.29149	-0.177759	-0.21324	-0.850071	-0.283956	-0.316599	-1.11141	-0.634203	-0.919886	-0.340554	-0.720818	-0.245204	3.78785	-0.146702	-0.323209	-1.177	0.857252	0.211039	0.0861727	-1.591	0.461937	0.672902	0.761986	0.186358	0.140782	-0.103722	-0.523098	0.459637	0.703655	0.0433739	-1.44764	-0.618455	-0.76398	0.479479	-0.0775287	0.612994	0.535287	0.801896	-0.10332	-0.264864	-0.0383495	-0.123384	1.05593	-0.651685
CHMP6	0.398399	0.915983	0.477513	1.02379	3.65538	-0.719768	-0.259999	-1.05282	-0.519488	-0.298215	0.735695	1.01278	-1.01194	0.0866217	-0.393681	0.183985	-1.12913	-0.0955546	-1.40972	0.546385	0.252958	0.71287	-0.449521	0.996274	-0.817029	1.00879	0.306057	0.301496	0.541921	1.71373	0.0279605	0.864303	2.01081	0.489961	0.589666	0.500067	0.154466	0.172408	0.0349467	0.277237	1.22145	-0.30121	0.341921	-0.00068074	0.0788988	0.41614	0.111032	0.249555	-0.0425295
CHORDC1	0.19697	0.147375	0.634587	0.392775	-0.0582084	-0.29479	0.638004	0.612948	-0.319327	-0.367011	1.0256	0.15437	-0.493035	-0.237213	-0.887871	-1.32808	-0.987276	0.283942	0.00284992	-2.20979	1.57378	1.52471	2.27354	-0.997529	-0.638661	-0.342147	-0.994739	-0.611855	-1.4486	0.679991	0.432383	0.528376	-0.338041	-0.904536	-1.21582	-0.479912	0.198971	-0.306245	-0.941503	-1.48824	-1.88498	-0.189809	-1.46984	0.527328	-1.21288	-0.496525	0.0549584	-0.00278482	-1.12649
CHP1	0.00203791	0.466859	0.376029	0.466723	0.449664	-0.0586128	-0.681286	0.153327	-0.0961503	-0.325838	-0.120869	0.761677	0.148545	0.371012	0.221797	-0.773298	0.0956697	0.395554	0.6284	-0.543468	-0.353474	0.840146	-0.794768	0.266899	-0.0395587	0.98351	0.731034	0.150614	0.813834	1.49751	1.01294	0.888489	1.23222	0.912803	0.1065	0.321405	0.989882	-0.250517	1.26872	0.417565	1.25969	-0.486272	0.719344	0.428612	0.4315	0.622522	0.753484	0.692517	-0.350211
CHTOP	-0.73102	-0.139807	0.294298	-0.938463	0.524409	-0.516543	-0.772056	-0.0849361	-0.81502	-0.969373	0.218902	1.00572	-0.844835	-0.687526	-0.774129	0.501714	0.84064	0.295694	0.473171	-0.666453	1.18592	1.89111	0.203905	0.945	0.0330618	-1.34535	-0.151849	-0.74509	0.158499	-1.34792	0.475646	-0.787684	0.132795	-0.698024	-0.546715	-0.594717	0.125366	0.798655	-0.576189	-0.19281	-0.757052	0.867515	0.477982	-1.55531	0.442308	0.369733	-0.393167	0.167489	-1.11895
CIAO2B	-0.493381	-0.112312	0.402511	-0.549494	0.59223	0.321598	0.591617	-0.248184	-0.167612	-0.350429	1.55514	-0.498827	0.623215	-0.260915	-0.159097	-0.216255	0.517786	1.29929	0.926518	0.542623	0.291766	-0.0801571	0.384101	0.380681	0.104945	0.0288851	0.352679	0.0134069	-0.0531907	0.538863	0.371566	-0.066492	-0.0609677	0.704522	-0.168727	-0.856607	-0.117149	-0.0510717	-0.19702	-0.122469	-0.474116	0.196663	0.334254	0.388603	-0.192192	0.714495	0.620466	-0.324594	-0.000412663
CIAPIN1	0.040614	-0.266975	0.254247	-0.0809356	-0.0939765	0.231901	0.524268	-0.133227	0.222835	0.199671	-0.105015	0.428428	0.057909	-0.15423	0.101406	0.572111	0.791252	0.579278	0.880615	-0.111786	0.366158	-0.0392142	-0.900804	-0.211523	-1.04118	0.124208	0.297558	-0.218022	-0.148471	0.212617	-0.0156593	-0.214987	1.2777	0.2231	0.524469	0.655609	-0.164219	0.541212	0.359467	0.108582	0.732569	-0.481257	-0.0802041	0.091089	0.0442907	0.00265787	0.35264	0.228019	-0.133251
CIRBP	-0.601693	-0.298861	-0.511865	-0.670424	-1.17509	-1.0484	-0.361015	-1.59967	-1.36277	0.968838	-0.447027	0.803123	-0.118423	-1.31671	-1.16482	-1.35942	-1.10944	-1.08651	-1.39829	-0.128845	1.4422	1.78858	0.871414	1.65139	0.129266	0.814146	1.65549	0.514798	1.12715	-2.24889	0.0788896	-0.520052	0.999803	0.630305	0.165561	-0.513913	-0.248842	-0.771833	-0.218747	-0.165857	1.02991	0.671083	0.120858	0.13931	-0.458951	1.21807	0.315297	1.98623	0.73478
CISD1	2.39347	1.9699	2.5591	2.06465	0.0436811	1.29847	-0.128029	1.2817	-0.37442	0.0441476	-1.16186	-0.178002	0.0475407	-0.745399	1.4289	-1.01328	0.649473	-0.685969	-0.51702	0.171093	-0.741145	0.405498	0.969918	1.05018	0.028957	-1.21445	-0.586555	-0.291218	1.09659	-2.40314	-0.377722	-0.289786	0.0280693	-1.29338	0.158765	0.0359292	0.36454	-0.503551	-0.783656	-0.0252446	-0.972251	-0.305341	-0.781526	0.187522	-1.02352	-0.556493	0.152919	-0.0974247	0.114677
CISD2	0.455845	0.0770047	0.965434	0.411402	0.351206	0.276468	-0.383655	-0.047584	-0.429288	-1.23453	0.149189	-0.979318	-0.671057	-0.0138634	-0.180212	-0.780451	0.298322	-0.200331	-0.34202	-0.880377	0.211833	-0.209576	0.888712	0.197658	-0.617404	-0.233575	-1.15995	0.211519	0.476959	-0.449357	0.338278	0.309773	-0.798419	0.233991	0.119354	-0.317686	0.462742	-0.364526	0.165067	-0.178626	-1.00202	0.323421	-0.48204	0.147312	-0.100053	-0.657821	-0.13383	-1.34941	-0.782015
CKAP4	-1.24102	-1.85903	-2.04516	-1.40662	-0.617169	0.57189	-0.270498	0.688294	0.740456	0.031907	-0.568324	-0.0716435	0.316395	-0.247361	-1.13518	-0.422644	-0.561826	-0.847525	-0.925753	-0.887911	-0.507989	0.199076	1.77452	-0.434439	-1.2861	0.500507	-0.0602938	-0.173653	-0.135628	0.233909	-0.085703	0.706886	-0.142705	-0.0323297	2.66274	0.399775	-0.697896	-0.214387	0.86538	0.116129	1.17572	-0.431261	0.375652	-0.0119008	0.0556843	-1.39999	0.616286	0.493193	-0.615776
CKAP5	-0.467434	-1.055	-0.731228	0.0758779	-1.41504	-0.524275	1.09362	-0.237021	-0.0634487	0.0154368	-0.845585	0.412	-0.169874	0.0481908	-0.373272	0.597731	-0.414735	-0.60443	0.00524474	-0.215181	1.36125	0.149334	0.903482	-1.56761	0.119446	-0.434031	-0.415503	-0.839322	-0.160624	0.0430569	-1.23679	0.191322	0.290665	-0.490238	-1.2376	-0.812544	-1.04598	0.902532	-0.614315	-0.308975	-0.928982	-0.422245	-0.893897	-0.718583	-0.974076	-0.706332	-0.894239	0.494069	0.0544762
CKB	-0.784816	1.98653	5.12936	1.33146	1.19588	2.49517	-0.50952	1.83048	-0.521186	-0.803505	-1.32873	1.9827	0.623252	-0.53671	0.508104	-3.64671	1.38942	1.2934	1.95195	-2.51141	0.501072	-0.152617	0.308748	-0.910258	0.363231	1.60017	2.15134	2.18586	0.149745	-1.02689	0.460808	-1.75769	0.314832	3.37821	-1.3097	2.49762	1.21776	-0.632111	0.99639	-0.797354	-0.505316	1.10716	0.239945	0.88533	-0.721002	1.1958	1.96904	-2.67845	0.667079
CKM	4.68898	7.38957	4.18517	5.71989	5.496	2.99336	0.859104	7.86531	3.0584	1.33395	0.179004	3.45775	0.65186	0.156359	8.21672	-1.19211	6.71016	1.54809	3.42481	-0.439831	-0.827901	2.98802	1.01096	-1.35089	-4.88356	1.1285	-2.79976	6.80675	2.62385	-1.45683	0.394213	0.426402	-2.91798	-2.2285	3.62915	-0.936819	-1.16697	1.26751	-2.26095	2.11147	-1.22082	-2.51683	-2.95307	-1.38565	-1.65522	-2.42309	-1.17286	-1.30943	4.23336
CKMT2	3.84365	5.64336	4.2889	4.75508	-1.93941	-3.25704	-0.819991	-1.622	-1.49769	0.0901765	-1.74992	-0.687073	-2.51459	-1.46772	5.42885	1.77304	1.94919	-0.83427	0.0134638	1.51686	-0.592862	0.166017	-1.96141	-0.485572	-3.08797	-0.230077	-1.26663	1.36593	0.0543921	-0.684304	2.79325	-3.13679	-0.0898974	0.128766	-1.59464	0.199474	0.878389	-0.748618	-2.45705	0.307741	-1.92001	-1.85939	-0.0391698	-0.545873	-2.2618	-1.05128	0.106727	-6.13481	1.85105
CLASP1	-0.0788982	0.0514475	0.340017	-0.312544	1.35699	-0.748028	0.109843	-0.470429	-1.12718	-0.583539	-0.91641	0.216825	-1.25301	1.74243	-1.09206	-1.31834	0.107216	-0.457849	-0.916821	-0.802218	-0.078727	0.0466602	0.437341	0.0943526	3.36026	0.278697	-0.372141	-0.644242	-0.115262	-0.480956	-0.869222	-0.415929	-0.613615	-0.227986	-1.18023	-1.36279	-1.26661	0.0451869	0.0186305	0.18549	-0.836961	0.141437	-0.629919	-0.470257	0.398523	-0.19224	-0.555025	-1.28544	0.465621
CLEC11A	-0.981706	-0.304956	-0.811375	-1.46732	4.15256	1.9908	1.46292	1.46751	3.00443	-0.17292	0.37788	0.175373	0.820515	0.804203	1.60169	0.539406	-0.498258	-1.22736	0.428703	-0.56458	-1.46416	-0.829895	-1.25168	2.84129	0.459969	0.653488	-1.29563	-1.33459	-2.74102	-0.764105	-3.62165	-0.557503	-2.79599	-0.33164	0.165939	1.49147	0.111735	-3.23759	0.174458	-1.45698	1.03326	-3.96929	0.16304	-1.48926	-0.893181	-2.97268	-0.671898	0.744638	-0.187954
CLEC3B	0.924129	0.550679	0.901112	0.369014	0.600977	2.8296	-0.123399	0.885743	2.74412	1.09269	-1.84341	-0.821872	2.01851	1.5143	0.928326	0.708312	-0.60344	-0.421534	0.0619261	0.413475	-1.92792	-0.956319	-1.79287	-2.49123	-0.0320096	-0.76078	0.134299	1.94463	-0.968564	-1.09009	1.15294	-0.724749	-1.19657	0.346617	1.01158	0.44809	0.936164	-0.0660999	0.333781	2.36706	0.203159	-0.817714	1.25394	0.273626	-0.569378	1.4679	0.611287	-1.94372	0.532467
CLIC1	-0.845747	-0.804902	-0.220149	-0.693379	1.94045	0.646066	-0.010592	1.42555	0.620403	0.217042	1.09987	1.22451	0.204257	0.296697	0.541371	0.158799	1.11219	1.16759	1.74643	0.765448	0.0203604	0.235797	0.0500673	-0.720594	0.205708	0.20116	-0.13095	-0.0641845	-0.659986	0.19561	-0.160707	0.448493	-0.511803	0.25871	0.487507	-0.95289	-0.150527	-0.527407	0.433844	-0.258136	-0.0168778	-0.152743	-0.152554	-0.033842	0.101053	0.352897	-0.040374	-0.431444	-0.439941
CLIC2	-0.617293	-0.403775	0.727047	0.269957	-1.31502	-0.132564	-0.405841	-0.958807	1.18247	1.33649	-0.0550441	-1.75109	1.43156	0.127623	0.296683	1.95815	0.0686747	1.44466	-0.0113743	1.58602	-1.36679	-0.982996	-0.907704	2.07178	0.0824906	1.18742	0.797608	1.11662	0.414466	1.05307	1.05338	-0.691907	0.397501	-0.115949	1.08206	0.251686	0.997065	0.295067	1.01856	0.0602842	0.0299268	1.5602	1.45299	1.58106	-0.236738	0.749198	1.08905	-0.153307	-0.473831
CLIC4	-0.89994	-0.749376	-0.536351	-0.69261	-0.8716	0.50888	-1.40295	0.152368	-0.359441	-1.35752	-1.3803	-1.12535	-0.925779	-0.906547	-0.421344	-1.26603	-1.0064	-1.34588	-0.435684	-1.82725	-0.813712	-1.41319	-0.277517	0.0595857	0.294164	0.323769	-0.859697	-0.0492665	-0.0338434	-0.420097	-0.34986	-1.01912	0.55977	0.322029	0.178766	0.178698	-0.978659	-0.484929	0.954876	-0.110534	-0.305178	-0.561702	0.317347	-0.0338801	1.83053	0.656656	0.549656	-0.706423	0.111702
CLINT1	0.556585	-0.138202	0.244212	0.374486	-0.925593	0.307271	-0.480479	-0.690847	-0.885173	-0.141183	-0.231633	-0.0613014	-0.198998	-0.189842	-0.717506	0.355397	-0.110369	-0.486033	-0.385569	-0.330706	0.254408	0.430639	-0.413718	-0.516362	-0.488359	0.460784	0.179314	0.598353	0.572562	0.625964	-0.427357	0.338647	-0.64366	0.402276	0.400405	0.174985	-0.000905785	-0.0927428	0.636686	-0.189687	0.119342	-0.106603	-0.446298	0.745459	-0.106182	-0.647156	-0.539151	0.342726	-0.54213
CLIP1	0.430008	0.112407	0.0215081	-0.305176	-0.260606	1.01532	0.225572	-0.53836	-0.0484211	-0.0426769	-1.02738	-0.589951	1.16867	0.340222	-0.00112896	0.640939	-0.114384	0.295469	0.383446	0.179552	0.211593	0.334515	-0.212281	0.0326032	0.137112	0.0963133	-0.725975	-0.0339313	0.353092	-0.272118	0.739197	0.577389	-0.0390913	-0.0108879	-0.280718	-0.364386	-0.325442	-0.40816	0.24099	-0.685138	-0.236611	-0.00232525	-0.684694	0.144409	-0.200511	0.353714	-0.155682	-0.650975	-0.828346
CLNS1A	-0.77784	0.0350368	-0.267964	-0.891535	0.623654	-0.248907	0.2642	-0.640452	-0.611423	0.174344	1.447	0.425639	-0.100038	-0.950457	-0.518658	-0.339589	-0.108144	0.142843	-0.137298	-0.295981	1.01829	0.31802	-0.13008	-0.27413	-0.372389	0.702341	0.148132	1.00153	-0.684692	0.048113	-0.0993371	-0.710186	-0.908111	1.14334	0.0249614	-0.234381	0.524614	-1.35508	0.135638	-1.75517	0.0478331	-0.391985	-0.630348	0.247175	-1.19433	-0.572174	-1.60375	-0.406017	-1.21522
CLPP	-0.126677	0.039729	0.32634	0.146707	0.339209	1.17467	-1.12864	1.03701	-1.58841	-1.18269	1.00967	-0.89524	-0.84786	-0.0998493	-0.547354	-1.1587	0.68885	0.153282	0.846938	-2.51589	-0.345804	0.840963	0.151349	0.0663165	0.149882	-0.917683	0.073245	0.217108	-0.30119	0.867656	-0.539717	1.59149	1.17408	1.35878	-1.08881	-0.448866	0.615835	-0.439911	-0.40482	-0.136041	-1.10403	0.332954	-0.710738	-0.0552265	-0.559912	-0.661278	-0.207056	0.273283	-0.815374
CLTA	-0.0132341	-0.487322	0.30815	-0.396499	-0.810964	-0.514724	-0.304703	-1.3815	0.0604632	-0.856914	0.569498	-0.826404	-0.767038	-0.494819	-0.583505	0.628886	-0.753778	-0.946934	-0.890669	0.605493	-0.559762	-0.651272	-0.649504	0.393616	0.202834	0.880116	1.32504	1.90865	0.620605	1.99288	-0.211034	0.22789	-0.0626784	0.518858	1.22747	-0.951974	-0.0192999	0.724513	1.07962	-0.9174	1.05241	0.137931	0.176672	1.27817	-0.13456	-0.922008	-0.543517	0.0040764	-0.48393
CLTB	-0.0424517	-0.0365161	-0.190963	-0.145116	1.75947	1.0402	-0.869829	1.62611	-0.367446	0.243649	-0.259494	0.648113	0.894208	-0.149055	0.241945	0.00100892	1.84103	-0.544982	1.77	0.813248	-0.928924	0.737043	-0.718347	-0.0362301	0.20794	1.7466	1.47274	1.16892	0.0867165	-0.403355	0.710424	-0.121435	-0.417456	1.22688	1.27147	0.0196215	0.6551	-0.0565363	1.40508	-0.00481553	1.27732	0.966516	0.567286	1.10659	0.756686	-0.28866	0.376694	1.01552	0.0557441
CLTC	0.308539	-0.448166	-0.017879	0.305345	0.67233	0.304497	-0.394842	0.142212	0.78523	-0.196052	-0.0897448	-0.0708589	-0.0186514	-0.138425	-0.244049	0.618456	0.00411509	-0.231925	0.298425	0.494048	0.0076444	-0.626417	0.989791	0.0739522	-0.246433	0.502573	0.0112408	0.923191	0.772513	1.67097	-1.01926	0.365009	-0.212704	-0.311054	0.270579	0.82712	0.396874	0.140002	-0.358809	0.339934	0.510487	0.226195	-0.629992	0.842084	-0.26223	-1.05044	-0.386553	-0.201998	0.032372
CLU	3.09846	0.632119	0.87484	0.523054	4.68567	-1.05265	-0.831924	-1.50255	0.911048	-0.334455	-1.20876	0.556474	0.226089	1.56989	-0.00941197	-0.103982	-0.953466	-0.973411	1.84461	-0.540075	-2.1645	-0.991018	-2.1977	-1.45749	0.173807	-1.14837	-0.0481581	-0.635069	-1.40901	0.198672	1.69533	-1.74675	-2.82206	0.35346	-0.366996	0.414074	1.09076	0.109393	0.0974955	-0.652	-1.74815	-0.778224	2.05613	-0.465893	-0.25464	1.84615	0.489027	-2.1035	1.52566
CLUH	0.83461	1.15808	1.12399	1.18221	0.352293	0.740413	2.06465	-0.273078	0.463156	1.08779	1.57872	0.920404	1.08875	0.529045	0.797475	0.749355	0.522205	0.90132	0.495514	0.649346	0.264259	0.366661	0.727302	-0.643544	-0.595001	-0.741894	-0.572361	-1.69395	-0.353164	0.121453	-1.87423	0.156532	-0.717533	-0.668712	-0.616982	-0.872883	-0.294206	0.57072	-0.17608	0.773715	-0.496811	-1.03671	-0.294078	-0.844043	-0.917065	0.0912171	-0.311714	-0.543266	-0.202779
CMA1	0.603517	0.954991	-1.03228	0.101113	-2.79197	0.274837	2.23922	-2.60413	1.26491	4.31489	-3.59957	0.509732	-1.40584	1.27476	1.21019	0.328258	-0.5514	-0.495762	-1.55928	1.93177	0.445398	-0.965944	-2.37667	-3.21744	-0.778012	1.55686	7.18085	-0.299421	6.56867	-4.29282	0.656302	-2.57769	-4.4076	-1.51278	4.9554	1.22181	-5.56372	3.7887	0.0103488	-0.400054	-4.29309	3.24784	-2.56474	0.085174	-2.68358	0.704359	0.0806526	-3.6392	1.9534
CMAS	1.07255	0.431583	1.19019	0.205259	1.20128	1.03083	0.297666	1.11849	1.45	0.498963	-0.0955124	2.00038	0.531926	-0.153804	0.784948	0.314632	0.576052	1.35524	0.697444	0.583874	1.73638	3.23059	1.66782	-0.240752	1.33308	-1.60073	-0.585937	-1.63527	1.54814	-0.691589	0.244582	0.449263	2.16028	-1.63037	-1.71206	1.77843	1.12983	0.751239	-2.68875	-0.133662	-1.21985	0.145239	0.487	-1.73978	1.42413	0.0771397	0.992466	1.86786	0.590451
CMBL	0.649325	2.49045	-0.572423	1.36154	-0.0747354	0.583413	1.15779	0.431616	-0.157397	-0.835383	-0.000505263	1.68111	-0.693358	-0.779079	2.33928	1.91015	-0.4354	-0.0895748	-0.240005	1.25653	0.836713	-0.531985	1.02288	1.01213	-0.302597	0.98133	0.849582	-0.900257	0.52427	2.47707	0.328851	-2.79213	1.25382	-0.370191	-0.330535	0.203395	-0.274641	-0.486015	0.746415	0.663592	1.94193	-0.765475	1.91597	-0.0685599	0.482406	1.788	1.99021	0.878198	1.38233
CMPK1	-0.251448	0.134016	-0.686201	-0.080746	3.20039	1.45916	-0.480359	1.90509	0.986428	-0.207306	-0.610482	1.03352	2.27564	-0.790965	0.702576	-0.246745	0.144372	-0.438282	0.421449	-0.244179	-1.02212	-1.06365	-0.78268	-0.46956	0.733897	0.226361	-0.153166	-0.229795	-0.640347	-0.0814997	-0.457152	-1.26695	-0.173898	0.291337	-0.0314415	-0.812404	-0.311293	-0.430319	0.848322	-0.502108	1.23626	-0.851014	-0.286128	-0.454133	-1.18732	0.425486	-1.01729	0.868853	-0.0758247
CNBP	-0.0570615	0.184337	0.103653	-0.283658	0.959147	0.0614771	0.505108	0.609056	-0.121228	0.67687	0.654209	0.210496	0.788732	-0.972673	-0.0390275	0.694247	1.21911	-0.398851	0.846264	-0.0664598	-0.419017	-0.137063	-0.289803	-0.611729	-0.307312	-0.341768	-0.851494	0.938058	-0.375776	-0.74984	-0.578653	-0.98191	-0.939734	-0.247917	0.547555	-1.72942	-1.14029	-0.111878	0.641671	-1.04411	-0.591244	-0.0224476	-0.225421	0.676838	-1.28898	-0.174133	-1.24157	-0.118434	-0.345003
CNDP2	0.00341014	-0.0505289	-0.110235	0.147433	-0.421654	0.40462	-0.279382	-0.38485	0.868359	-0.264856	1.26322	-1.04083	-0.628338	-0.0601053	-0.298761	0.465156	-0.45741	0.0270835	0.230647	0.110005	-0.376006	1.33274	0.242053	0.28358	0.544169	0.90804	-0.104681	0.860153	0.780937	1.52488	0.991964	0.207926	-0.446949	-0.431266	1.12409	-0.342187	0.243215	0.765336	-0.283424	0.541197	1.11357	1.53137	-0.173497	1.06635	0.229579	0.234673	0.0412926	0.968816	-0.363214
CNN1	-0.312511	-0.261381	-1.65216	-1.32046	-2.32515	-1.54371	-3.18972	-2.01009	-1.57908	0.657738	-1.31824	-2.99858	-0.0425393	-0.347068	-1.10658	-4.22731	-1.41432	1.11892	-4.15701	0.0642845	-1.69567	0.0518061	0.319595	0.894485	-0.0324951	0.487997	-1.74339	1.6721	-3.20668	-0.479718	1.67925	-2.25696	-0.856129	0.937844	-1.13431	-2.65221	-3.10522	-4.99327	-0.289285	-3.77819	-1.27774	-4.26053	0.972376	2.5907	-1.01004	-3.72774	0.506571	-2.77194	-3.46008
CNN2	-1.37418	-0.750888	-0.444597	-1.14103	-1.15097	-0.878538	0.0412446	-0.506031	1.10185	-0.754379	-1.90727	0.365508	0.362427	0.123623	-0.774965	-0.25131	-0.932568	-0.653768	-0.29102	-0.306131	-2.31163	-0.945133	-0.26819	-0.103388	1.62984	-0.468866	-1.26174	-1.22476	-1.30242	-1.2375	-2.66464	-0.0586645	-1.1075	0.353005	0.823307	-1.43415	-1.5223	-0.743801	0.470799	-0.57997	1.1517	0.606618	-2.08165	-0.298773	0.0233795	-1.38915	-2.58855	2.84033	-0.35376
CNN3	-0.944501	-0.488508	-0.310276	-0.202588	-1.02497	-0.659818	-1.83762	-0.50768	-0.0957761	-1.23177	-0.696111	-0.618553	-0.918392	-1.71347	-0.444615	-1.02343	-1.2123	-1.61072	-0.838269	-1.52719	-1.39539	0.00203034	-0.630126	2.07325	0.706506	-0.390656	-1.08402	-1.02314	-1.49634	-0.787554	-1.9863	-1.01057	-1.61166	0.287381	0.317005	-0.415564	-2.17455	-1.08979	-0.51301	-0.0906792	1.36587	-1.09991	-0.483088	-0.390489	-0.572532	-0.982013	-1.35941	0.0244933	-1.0248
CNOT1	-0.546051	-0.436179	0.219898	-0.00106396	-0.374086	-0.345184	-0.0282223	0.0421545	0.872006	-0.226398	-0.545707	0.697491	-0.45888	-0.325853	-0.326045	0.978753	-0.15553	0.00549243	0.0749603	1.53049	1.45375	-0.423321	1.25367	-0.315832	-0.33907	-0.199732	-0.269234	-0.510827	0.442306	-0.48131	-0.0676819	-0.157986	0.806745	-0.523208	-0.594434	0.872645	0.24018	0.653373	-1.31476	0.530017	-0.543695	0.358004	-0.191945	-0.71723	0.46793	0.995175	0.0880541	-0.0720348	0.167014
CNOT3	-0.760002	-0.563897	-0.399143	-0.452796	-1.44469	-0.538294	0.408883	-0.606952	-0.709426	0.0598545	-0.102384	-0.0792847	-0.633901	-0.743018	-0.971591	-0.296414	-0.167958	-0.622932	0.0562653	-0.22988	0.979753	0.076569	0.03266	-0.845133	-0.125342	0.359394	-0.490522	-0.381369	0.0412955	0.0978316	0.0175863	0.372944	1.25975	-0.397789	-0.296321	-0.135968	0.217935	-0.229431	-0.40564	-0.102777	-0.165911	-0.152578	0.268397	-0.249926	-0.260977	0.19242	-0.350005	0.390526	-0.676379
CNOT9	-0.575817	-0.340469	0.243392	-0.233371	-0.378792	0.126106	0.35849	-0.620306	-0.117966	0.236323	0.178461	0.309465	0.0215437	-0.264835	-0.272902	0.0161568	-0.0490094	0.304688	0.475805	0.233509	1.15391	-0.069369	0.0654213	0.724487	0.305373	-0.45894	-0.661885	-0.576375	0.267868	0.236381	-0.466141	0.341516	0.799819	-0.333118	-0.279582	-0.172871	-0.448368	0.0279303	-0.363724	0.124793	-0.408188	0.137927	-0.197478	-0.522231	-0.0293912	0.739081	0.743919	1.06996	-0.315585
CNP	-0.313091	-0.522677	-0.12809	0.259348	-1.16865	-0.807646	-0.0460491	-0.551798	-0.51584	0.114417	-0.202047	-0.413509	-0.704098	-0.859869	-0.641865	0.160471	-0.569579	-1.09993	-0.18697	0.194258	0.562208	-0.303023	1.69989	-0.00654313	0.231229	1.43261	0.377704	-0.447258	0.0835721	-0.144029	-0.305454	-0.436921	0.280709	-0.355086	-0.215711	0.994716	-0.128813	0.410154	-0.564305	1.09305	0.696464	0.409583	-0.39458	0.0956948	0.649798	-0.259852	0.248414	0.716276	-0.0362868
CNPY2	-0.539164	-0.0298784	-0.141584	-0.453589	-0.173128	0.310462	-0.720451	-0.800074	-1.69817	-0.785344	0.578887	0.33198	-0.962589	-0.594725	-1.06391	-1.1595	0.112825	-0.199715	-0.632284	-0.528544	-1.05884	0.125232	-0.845401	0.0863597	0.18737	1.69185	1.29629	0.872689	0.235514	1.06969	0.110777	0.493333	1.3421	2.00957	0.781198	0.707061	-0.13886	-0.337443	1.11374	0.373354	0.0992485	0.357578	0.804084	1.14367	0.810485	-0.494052	-0.220135	0.128694	-1.08657
CNPY3	-0.81097	-1.09291	-0.202344	-0.811194	-0.491607	0.0264398	-1.34995	-0.408463	-1.01299	-1.14994	1.40062	-0.639893	-1.60538	0.124099	-0.994555	-1.11898	-0.216913	-0.555947	-0.627932	0.0707516	0.359033	0.897224	0.402949	-0.0620234	0.136227	1.33315	-0.11429	0.92339	0.451624	1.22735	-0.268842	0.715466	0.739469	1.21262	1.39023	1.24587	0.544789	0.212361	1.66653	0.357858	0.255056	0.567907	0.280456	1.35393	0.998149	0.0644632	0.488391	0.285224	-0.573788
CNPY4	-1.52285	-1.28191	-1.15243	-1.11596	-1.58538	-0.154925	-0.344872	-0.808564	-0.183327	2.56263	-0.249798	0.777179	-1.10348	-0.392545	-0.618122	-0.375942	-0.939698	-0.569865	-1.95296	0.719045	-0.657104	-0.739394	-0.636239	0.171422	-1.36566	2.60192	0.924523	0.366206	-0.141736	0.264275	0.689452	-0.731977	1.47635	0.18182	1.32404	1.76277	0.410706	-0.656182	1.623	-1.13386	1.33475	-1.43273	0.210488	0.84917	1.20776	0.677472	0.965827	0.432085	-1.11716
CNRIP1	-0.440526	-0.902909	-0.236272	-0.763875	-2.30855	-0.671824	-1.93603	-1.8711	-0.744291	0.148395	0.723958	-2.20958	-0.245419	-0.83874	-0.713725	0.830602	-2.2322	0.0784926	-2.57912	1.34826	-1.75528	-0.483578	-1.95893	1.70816	-0.294038	1.75726	0.927296	0.868433	0.702974	-0.316893	0.766209	-0.345992	0.487063	0.867588	1.03196	-0.0858562	-0.718984	-0.139155	0.875775	-0.07329	2.32539	1.18794	0.605133	1.42195	0.638463	0.730084	0.907916	1.42624	-0.357269
COA3	1.28156	1.28767	1.40845	1.41506	0.232527	1.31715	-0.137146	-0.564891	-1.34559	-0.605902	3.1401	0.197507	-0.160114	-0.445614	-0.227102	0.162713	0.450479	0.380193	-0.177752	-0.641782	-0.0979612	0.0324011	0.851843	0.449472	-1.45324	-0.176072	0.399673	0.750186	-1.97787	-0.211756	-0.970416	-0.28701	1.07983	-0.660292	-0.51716	0.0494862	-1.30923	-0.617539	0.530641	0.375206	-0.755373	0.0981828	0.568612	0.16467	-0.798437	0.245806	-1.09114	-0.498788	-1.62173
COA6	0.38494	1.05261	1.72655	0.720539	-0.194494	-0.226755	0.177211	-0.770322	-1.12845	-0.320002	0.734398	-0.261751	-0.336841	-0.529039	0.658979	0.924723	0.715158	1.0327	0.0152451	1.06314	-0.585001	0.606295	-0.288388	0.203078	-1.69663	-0.0238918	1.43511	-0.0311151	-1.5056	0.713867	0.276258	0.0587153	-1.61926	-0.473814	0.24607	-1.55638	-2.13928	-0.83805	0.457767	-1.49743	-0.0416358	-0.425578	-2.12325	0.26925	-0.94373	-0.988091	-0.188614	-0.0284368	-1.7398
COASY	0.11276	0.348199	0.262483	0.140446	0.395622	0.821574	1.00862	-0.533234	-0.0281873	0.615851	0.202227	0.60575	1.07381	-0.174903	-0.0324658	0.206133	0.296361	0.107242	0.502371	1.10121	0.201005	0.604276	-0.737714	0.0102319	0.536652	-0.503273	-0.173288	-0.432457	-0.053301	-0.361734	-0.629384	-0.467122	1.47429	-0.232027	-0.671075	0.247102	-0.238545	-0.0740687	-1.34187	1.12761	-0.0881225	0.720914	-0.178322	-0.704429	0.302762	-0.355506	-0.756699	-0.146743	0.160725
COL11A1	0.777802	2.48298	2.86413	-0.121426	-1.02544	-0.760137	-0.518011	-1.318	2.38449	1.03268	-2.13364	-2.37891	-0.188862	0.864526	0.372482	-0.183892	-0.603965	0.313723	-0.875021	-1.28848	-1.8309	-0.970521	-1.79418	-0.156613	-0.579519	1.43302	1.13537	-0.387796	0.81005	2.04144	0.246198	-0.222785	-0.039296	-0.53927	-0.432514	1.45146	-1.01844	-1.13465	0.652317	1.34787	1.42503	0.112967	2.15841	0.288327	1.02827	2.14953	1.16151	0.622607	4.73114
COL12A1	-0.00863106	0.311255	1.00714	-0.482873	-0.149203	0.124153	0.222383	0.360782	3.13963	0.881229	-1.54586	-1.09258	1.54804	3.0683	2.0348	0.752718	-0.268471	0.822497	2.21813	-1.63807	-1.64087	-1.34325	-1.41186	-1.93047	0.342188	0.74793	-1.30816	-3.1899	-1.33471	-1.57391	-1.3808	-1.10339	0.692361	0.866048	-0.178368	0.499179	-2.12649	0.236324	-0.209945	1.59225	2.82984	-0.911938	0.109239	-1.15141	-0.287506	0.590421	-0.932085	-0.278333	-1.43682
COL14A1	0.827163	-1.28319	-1.67929	-0.444112	-1.58999	1.07282	0.795486	-1.00785	3.01782	1.83608	-2.32433	-0.881052	0.0643824	0.0702943	1.03507	1.14162	-1.06944	0.727435	-1.56822	2.88336	-0.1755	0.85739	0.217083	2.2852	1.52902	3.70489	2.88065	-1.53195	2.66743	0.80231	0.769796	-1.28305	2.62305	2.77996	1.87088	3.2695	0.157954	0.189679	1.53707	4.00457	1.78008	2.1343	-0.153581	2.1381	1.2611	0.834514	1.55782	0.081065	0.847211
COL15A1	0.289339	0.312082	-0.820175	0.489594	2.15048	-0.840453	0.185695	-0.277793	1.90736	1.9142	0.0367748	-0.511071	1.1713	1.44172	0.368066	0.875314	-0.895941	0.322679	-0.0298967	0.995472	-1.38069	-0.935574	-2.33853	-1.7736	3.14278	2.67955	2.86091	-1.03339	1.41803	1.20494	-0.0139785	-0.349475	0.465633	0.582059	-1.11129	2.86717	-0.422641	1.38417	1.27962	-0.149596	1.61125	-0.104689	4.16493	1.58401	0.164555	0.330098	2.47484	3.95462	0.582452
COL16A1	-1.40938	-1.4788	-1.73568	-2.58262	-0.393974	-1.50006	-0.202526	-0.204949	-0.252906	-0.122767	-2.0389	2.69876	0.971267	-0.752927	1.06033	1.01216	-0.910794	-0.0116762	-1.61461	1.24007	0.185072	-2.58305	-0.180018	-0.274445	0.250385	0.359356	0.540689	-0.981766	-0.894863	-1.73116	1.89325	-1.75679	-2.45318	0.0416173	-0.29441	0.0728304	-1.76542	-2.32558	-0.131812	-1.59017	0.365536	-1.33929	1.32314	-0.443282	-0.743513	0.929364	0.0916895	-1.28434	-2.80579
COL18A1	0.59963	-0.319688	-0.809441	-0.477648	1.01166	-0.246817	0.34139	-0.860229	1.95671	0.577015	0.0182179	1.42433	0.430346	0.823281	-0.0567639	0.535998	0.118618	0.216194	0.663168	-0.238426	-0.480936	-0.51157	-0.891214	-0.653003	-0.0896014	-1.30377	1.29822	-1.29334	-1.55823	-1.15782	-0.0640899	-0.813508	-0.872174	0.545435	-1.68245	0.854467	-0.736407	-0.11902	0.231842	-0.00536888	-2.23129	-1.51566	0.571117	0.299518	-0.144146	-0.126582	1.42748	-0.0116346	-0.381678
COL1A1	-1.05539	-0.378687	-0.453431	-1.66239	-0.841631	-0.546124	2.12652	-1.19893	1.85685	3.60462	-1.74447	-2.12772	3.72668	0.898568	0.55014	-0.228158	-1.06493	-0.701731	-2.10374	1.31536	-0.402294	0.084324	-0.922296	-0.284559	-0.98141	2.88363	3.44484	1.2796	0.354198	-1.54099	2.19458	-1.21833	0.623399	1.10515	3.36955	1.06275	-0.0539111	-1.5449	2.99768	2.34613	1.72225	0.653397	1.18701	1.7542	0.216557	-0.984472	-1.13372	-1.32576	-2.30099
COL1A2	-0.712719	0.0125528	-0.366297	-1.22673	-0.118477	-0.350697	1.01279	-1.20717	2.17227	2.52013	-2.00595	-1.45696	4.35	0.585631	0.945822	-0.284085	0.140684	-0.111212	-1.12404	1.15769	-0.486901	0.138264	-1.14913	0.165668	0.668022	3.09643	3.58121	1.61006	0.309419	-1.19016	2.00738	-0.806872	-0.014756	0.575625	3.28631	1.95684	1.63928	-1.47957	2.61014	3.09182	1.53872	0.629972	1.25928	2.6865	-0.0170684	-1.09597	-0.0930729	-0.579656	-1.22545
COL2A1	-0.560782	-0.166144	-0.960213	-1.0878	-3.32841	-2.04134	0.819358	-2.16833	-1.14674	4.05439	-3.28949	-1.2061	-0.240294	-0.114663	-1.83928	-1.72771	-2.71725	-2.44629	-3.38465	-0.0269104	0.686918	1.15729	1.07611	0.215082	-3.83025	3.55855	2.7962	2.16345	-0.178514	-2.02941	2.28034	-1.62725	2.43701	1.55425	3.7073	-0.639992	-0.657092	-2.97247	1.5099	3.58711	1.12224	-0.15167	3.2582	2.93506	2.00973	-1.27148	1.35008	-2.22533	-4.35937
COL3A1	-0.718871	-0.585681	-0.874058	-1.17969	-1.25494	-0.494642	1.18606	-0.782207	1.13301	3.66925	-1.84271	-2.25987	3.05899	1.39343	-0.152542	-0.360113	-1.21006	-1.01012	-2.22146	0.41058	-0.807533	0.0480237	-1.06791	0.460318	-0.382551	1.57991	4.25685	2.01865	0.969065	0.0403043	1.84127	-0.158473	1.4036	2.14805	2.67371	1.52809	0.616776	-1.31273	2.44628	3.05717	1.30806	0.524276	1.82842	1.53157	1.59338	1.05187	1.58788	0.372746	-1.288
COL4A1	-0.0968791	0.337634	-1.06166	-0.907123	-0.169411	-1.26214	0.125925	-2.4357	1.09364	1.60103	-0.295387	-1.92724	0.59283	0.990605	-0.600716	0.711322	-0.645322	-1.65536	-0.907694	-0.387457	-1.097	-1.05231	-2.0701	0.143267	0.752511	-1.23828	2.72503	-0.730919	-1.18884	-0.862486	0.342198	0.126478	-0.0536345	1.00276	-3.14383	0.117771	-1.91697	-0.036438	0.0164443	-0.267555	-1.5206	-1.36013	1.28493	0.951107	-0.932388	0.357567	-0.426736	0.377299	-0.932013
COL4A2	-0.115361	0.121617	-0.928815	-0.6403	0.342242	-1.32947	-0.155029	-2.25436	0.804248	1.38106	-0.221607	-1.41645	0.574797	0.66289	-0.859024	-0.173342	-0.745463	-0.649706	-1.09075	-0.792539	-1.12924	-0.535437	-1.7397	0.438255	0.523232	-0.229974	1.79492	-0.176339	-2.53172	0.675388	-0.146395	-0.405169	0.32567	1.00591	0.525582	0.898674	-1.50088	-0.545054	0.489109	-0.520139	-0.885514	-1.97025	1.62168	1.08686	-0.674085	-0.0859546	-0.262876	-0.514986	-1.41387
COL5A1	-0.721252	-1.13959	-0.582531	-1.54375	-1.02859	-1.02152	-0.637488	-0.840146	1.65908	0.639955	-1.33613	-1.66974	0.55966	0.0590497	-0.0548875	-0.85527	-1.21757	-1.03419	-1.06755	0.175146	-1.39635	-0.813736	-1.06312	-0.354434	-0.335742	2.01163	3.44553	0.62851	0.452405	-0.666722	2.56006	-0.803375	1.55042	1.88548	2.05316	1.73029	1.18018	-0.950845	2.36089	2.14063	1.49047	0.172726	3.25065	2.04002	1.20044	0.199913	1.40241	0.644555	-0.788515
COL5A2	-0.416082	-0.0925923	0.781022	-1.493	-1.39981	-1.72836	-1.50925	-1.28962	1.21268	0.726325	-1.75512	-3.96305	-0.0566609	0.332778	-0.227402	-0.870382	-2.10521	-1.67136	-2.09927	0.202043	-1.56811	-0.259536	-1.59265	-0.540645	-1.26887	1.19433	2.74369	0.560163	0.886644	-0.374837	1.9418	-0.396295	1.40963	3.13145	2.29578	1.02821	-0.492384	-2.54114	2.24265	2.62052	0.989789	0.376413	2.7007	1.74799	0.871795	0.37779	1.67315	-0.393942	-1.61273
COL5A3	0.685231	0.0182246	-0.6757	-0.753012	-0.39698	-0.717411	-0.399046	-0.389657	2.98147	2.10839	-1.4926	-1.10418	1.87928	0.466623	0.150548	-0.611897	-0.37034	-1.04779	0.290026	0.917562	-2.10205	-0.732589	0.104034	-1.26111	0.384617	2.95922	4.07207	0.447674	2.62206	-0.162763	1.4822	-0.696832	-0.662611	2.82804	0.359815	1.09896	-0.163427	-0.54351	2.96701	-0.0537036	-0.417329	0.389093	1.38715	2.38353	-0.226567	0.754864	-0.194011	1.34209	0.0711737
COL6A1	-0.782287	-0.789115	-0.461762	-1.2009	-0.296865	-0.180476	0.212759	-0.86286	1.79398	2.14212	-1.99325	-1.5627	1.62684	0.697056	0.399834	0.129869	-0.926741	-0.7246	-0.303955	1.11227	-1.39117	-0.438154	-1.44215	0.35177	-0.675152	0.138215	1.00407	-0.785278	-1.00416	-1.48015	-0.601653	-2.01995	-2.02447	-0.647749	-0.389672	1.68222	-1.55682	-2.43003	1.12844	0.0736521	-0.499625	-1.023	1.26689	1.07687	-1.75145	-0.339212	1.19499	-1.48189	-0.70231
COL6A2	-0.727575	-0.602643	-0.359639	-0.998621	-0.357571	-0.16519	0.37959	-0.987924	1.60471	2.50816	-2.64634	-1.55532	1.62188	0.662211	0.381337	0.538589	-1.16648	-0.921288	-0.607504	1.46211	-1.20982	-0.3177	-1.4917	0.702206	-0.216105	0.225548	1.10232	-0.715506	-1.07778	-1.39659	-0.547836	-1.99353	-2.63795	-0.73349	-0.0137615	1.55297	-2.16445	-2.24735	0.973219	0.394985	-0.0326176	-0.848662	1.39728	1.357	-1.94356	-0.554865	0.944278	-1.70579	-1.23178
COL6A3	-0.488647	-0.912821	-0.454801	-0.819591	-0.176529	0.32795	0.492061	-0.758651	2.26911	2.45764	-2.18007	-1.34555	1.78231	1.28316	0.752417	0.781795	-1.03445	-0.172042	0.0658897	1.18798	-1.01982	-0.106823	-1.52471	0.458549	-0.259218	0.159629	1.05714	-1.11076	-0.804366	-1.28819	-0.348658	-1.43168	-2.55236	-1.36138	-0.392114	1.87655	-1.79471	-1.53159	0.720048	0.276681	0.256665	-0.851713	1.32923	0.628446	-1.81165	-0.0204329	1.1954	-1.09582	-0.290159
COLEC12	-1.31673	-2.07258	-2.03532	-0.455392	-2.01745	-1.21361	-1.29574	-1.92591	0.470617	-0.266411	-1.09049	2.31072	-1.407	-0.63717	-0.637434	0.924935	-2.54358	-2.90738	-0.434828	0.30541	-1.16178	-2.20389	-1.6795	-0.258936	-1.01384	0.945202	1.46779	0.92196	3.06323	0.9324	0.43887	-0.126641	-0.84263	-1.76871	2.00426	-0.391926	-1.2442	-0.380127	1.2332	-1.34597	1.29563	-0.587924	0.289445	0.465317	0.768157	-0.66404	0.0109219	1.76915	-0.381662
COLGALT1	-0.955063	-1.42013	-1.17704	-1.26994	-0.628234	-0.976421	-0.7981	-0.323524	0.801465	-2.02553	-0.0726219	-1.59791	-1.7705	-0.315409	-0.534361	-0.995011	-1.57386	-0.530326	-0.840749	-1.64528	-1.69923	-1.5584	-0.0851604	-0.906143	-0.197932	-0.328014	-1.03989	-0.231346	2.90854	0.341647	1.00188	0.862343	1.0992	0.976363	0.207678	-0.375467	0.402802	0.135373	-0.376028	0.85456	-1.02577	0.0022304	-0.341323	-0.974988	1.05667	-0.130827	0.964899	0.255393	1.60105
COMMD10	0.624877	0.347206	0.933991	0.546787	-1.74684	0.0265455	-0.338765	-0.594037	-0.0926718	-0.113715	0.464267	-1.60007	-0.36818	0.206312	-0.0152468	-0.00362096	-1.55635	0.472627	-1.60773	0.393919	0.339124	-0.365329	-0.321391	0.635486	-1.65671	0.485369	0.595705	1.65965	0.425194	0.366526	1.26028	0.301229	-0.0168315	0.19225	0.608643	0.497074	0.320547	-0.738721	0.900888	0.053779	0.702812	0.188322	0.130632	1.17648	-0.148205	-0.172518	1.06012	-0.2733	-0.341601
COMMD2	0.40284	0.20446	0.527446	0.389128	0.497179	-0.258396	-0.208129	-0.0806005	0.321396	-0.192908	0.664798	0.00956899	0.357156	-0.210158	0.024851	-0.22967	0.156883	-0.323918	0.10121	0.298468	0.175536	-0.0161986	-0.563634	0.415715	0.907755	-0.221621	0.245424	0.647182	0.49567	-0.138831	-0.857163	0.00555302	-0.172433	-0.724804	0.225756	0.600901	0.465453	0.424707	-0.103335	0.299567	0.427111	0.268695	0.158259	-0.048853	-0.0321422	-0.169265	0.197933	0.588279	0.00580529
COMMD3	0.134856	0.223576	0.765927	0.263677	0.258391	-0.0291331	-0.281233	0.0368325	-0.404154	0.0719523	0.385031	-0.265079	0.181463	0.055172	-0.284906	-0.554935	0.166641	-0.502934	0.227271	-0.34506	-0.455525	-0.482761	-0.514602	0.182745	0.797515	0.467611	-0.214138	1.12477	0.483747	0.0824275	0.18951	0.0472782	-0.147946	0.0289262	1.16895	0.0466502	0.436707	0.263939	0.55013	0.0553185	0.654154	-0.0857896	0.213246	0.346084	0.0855654	0.314375	0.52964	0.360432	0.254803
COMMD5	0.639169	0.424837	1.13299	0.557697	0.0270417	-0.197077	-1.20189	0.00692105	-0.715343	-0.662998	0.247983	0.89091	0.253093	-0.135556	-0.168459	-0.442536	0.0299741	-0.602678	0.0680865	0.271799	-0.363085	-0.236847	-0.581031	0.673805	0.173244	0.0566439	-0.0249344	0.920988	0.720039	-0.135579	1.70886	0.0857021	0.263583	-0.0113545	0.451929	1.68791	2.12774	-0.142124	0.172533	-0.178594	0.443511	0.237158	0.205218	-0.0812195	0.345802	-0.310684	1.199	0.235567	-0.177705
COMMD6	0.326235	0.216154	0.303804	0.25565	-0.245901	-0.280285	-0.300446	-0.38558	-0.289285	-0.459196	0.94665	-0.211268	-0.0576592	-0.027379	-0.266636	-0.639234	-0.223847	-0.344888	-0.4322	-0.100115	-0.65379	-0.912482	-1.08443	0.0818856	0.114919	0.374912	0.653333	1.02498	-0.261209	0.920518	0.713587	-0.100301	-0.240905	0.439199	0.885235	-0.210147	0.242822	-0.516167	0.840723	-0.636242	0.813725	-0.00313673	0.267234	0.798076	-0.319838	-0.774525	0.204811	-0.192484	-1.00109
COMMD7	0.141074	-0.0646144	0.433811	0.120447	-0.304771	-0.21353	0.328478	0.192295	0.0443238	0.284795	-0.0114815	-0.418656	-0.435577	0.323044	-0.0265671	0.418405	0.0956259	0.225887	-0.280245	0.772229	0.0926989	-0.527651	0.136648	1.16482	0.836183	0.280334	0.111868	1.05373	0.500808	-0.506225	0.263287	0.65425	0.251115	-0.196106	0.0250628	-1.0087	-0.868319	0.0731391	-0.319913	0.426693	-0.216925	0.0512241	0.608386	0.243487	1.49286	-0.174049	2.06031	-0.197219	-0.139618
COMMD8	0.043944	0.0401406	0.166474	0.288485	-0.637557	-0.412342	-0.649888	-0.444082	-1.15647	-0.681684	0.35692	-0.250878	-0.157943	-0.159568	-0.00308782	-0.0546644	-0.54997	-0.322666	-0.208361	0.176354	-0.590758	-0.674546	-0.950745	0.543211	0.0279789	0.74769	0.372566	1.55763	-0.242372	0.563443	-0.553626	0.173084	-0.126244	-0.0517798	1.135	-1.12094	-0.367863	-0.228788	0.889504	-0.426857	0.785096	-0.584394	0.175359	1.23465	-0.117409	-0.378271	0.262184	-0.0516977	-0.939051
COMMD9	0.457506	0.417405	0.564249	0.434638	-0.6107	-0.297411	-0.477536	-0.404814	0.307428	-0.352283	0.998863	-0.237176	-0.535179	-0.952185	0.388825	-0.213092	-0.0104945	-0.531132	0.0688217	0.381211	-0.738773	-0.326235	-0.891225	0.317338	-0.0106309	0.636922	0.353638	1.30626	0.123384	0.400695	-0.0429482	0.259956	0.414027	0.200864	0.740843	-0.309288	0.080471	-0.240838	1.11746	0.00197081	1.01196	-0.178155	-0.107532	1.00533	0.760533	-0.388349	0.780431	0.166558	-0.225682
COMP	1.92133	2.39721	2.34075	0.392724	4.77207	1.51262	0.24861	3.6169	2.53739	4.50861	-0.35936	0.791934	4.84442	1.90713	3.60338	0.0538271	0.00260236	1.46149	6.7294	0.106631	-0.0501477	-0.733011	-0.192284	-2.19462	-0.030859	1.18945	-1.16952	-2.54802	-0.721979	-1.35998	-0.790643	-0.419633	-1.32524	-0.89946	-1.06769	-1.37786	-1.05375	-0.630483	-1.37665	-1.11127	-0.387206	-3.80411	-0.730894	-0.0842443	-1.34664	-0.52277	0.170338	-1.39111	0.74894
COMT	1.09023	0.693886	0.537768	1.19561	0.359338	0.397743	0.288445	1.13484	-0.328054	-0.130811	-0.036885	-1.33096	0.817555	-0.554021	-0.031712	-0.788876	1.96535	-0.721635	2.02458	-0.603691	-0.262351	0.0577646	1.04509	-0.317718	0.335855	0.450817	0.215071	0.159952	0.496407	-1.51587	-0.352544	-0.172204	-1.27007	0.588214	-0.480874	-0.0518155	-0.193923	-0.160198	0.640139	0.628582	-1.64491	-0.427027	-1.11861	0.093067	-0.134039	0.35245	0.0158394	-1.41132	0.705636
COPA	-0.47935	-0.582249	-0.479165	-0.160798	-0.0350963	-0.125711	0.177983	-0.13539	0.73042	0.128577	-0.320137	-0.0737174	0.107523	0.0333413	-0.112848	-0.3909	0.444123	-0.359956	0.134307	0.539562	0.0907294	0.155259	1.0755	0.258473	0.418399	-0.149829	-0.227213	-0.533918	0.0387254	-0.0663911	-0.882972	-0.254061	-0.650479	-0.308269	-0.261906	1.14357	0.327567	0.388025	-0.998385	0.447284	-0.189954	-0.0164616	-0.463294	0.32429	0.316174	-0.405143	-0.774959	0.057146	-0.0313451
COPB1	-0.0459053	-0.487696	-0.233624	0.22176	-0.861873	-0.245939	1.36281	0.163566	0.748808	0.613546	-0.372118	-0.57242	-0.438027	0.161862	-0.295736	-0.0833749	-0.44338	-0.921918	-0.261632	0.44618	0.510934	-0.236011	1.3307	-0.591081	0.121205	-0.0121661	-0.131601	-0.479615	0.0975452	-0.0488672	-0.323983	-0.261225	-0.367297	-0.295558	-0.432692	0.683455	-0.167364	-0.0972718	-0.550577	0.90725	-0.360544	-0.186553	-0.665161	0.0922185	0.249676	-0.713994	-0.326222	-0.0623244	-0.186389
COPB2	-0.0255232	-0.663569	-0.225501	0.271259	0.0458252	-0.115246	0.664957	0.0697983	1.26419	0.573595	-0.316375	0.235022	-0.0997431	0.458343	0.330941	0.424357	0.0368315	-0.038326	-0.0560232	0.861263	0.0686456	0.0578881	0.941423	0.0830562	0.542973	-0.224141	-0.152241	-0.590191	0.627389	0.381648	-0.772796	-0.401025	-0.484913	-0.262644	-0.428774	0.873585	0.167701	0.395048	-1.09548	1.12011	0.205137	0.177436	-0.862808	0.182737	0.148978	-0.572743	-0.318588	0.31887	0.466732
COPE	-0.32602	-0.306094	0.218051	-0.394094	1.0229	0.0438468	-0.0873026	0.417605	-0.011995	-0.0213645	0.566245	0.63438	0.499054	-0.650145	-0.313898	-0.227039	0.797789	0.0222968	0.611115	0.308195	-0.678131	0.127572	-0.270889	0.485153	0.854684	0.530952	-0.283669	-0.00285696	0.685434	-0.187457	0.538498	-0.254494	-0.221678	0.154285	0.58851	1.30713	1.12573	0.595682	-0.697323	0.4656	0.604412	0.119902	-0.00841462	-0.509521	0.828918	-0.489687	-0.266451	1.05619	-0.483763
COPG1	-0.126536	-0.587826	-0.15875	-0.18604	0.19118	0.129877	1.11027	0.118891	1.02644	0.577879	-0.454362	-0.12084	-0.103533	0.238971	0.0263204	0.265906	0.319204	-0.294436	0.101964	1.01352	-0.660725	-0.322236	0.525789	-0.150365	0.857371	0.233865	0.0863114	-0.191885	0.571842	-0.283605	-0.387099	-0.177223	-0.601575	0.00743186	0.167202	0.0386048	-0.714023	0.440983	-1.01228	0.981864	0.301688	0.237415	-0.488019	0.171088	0.492957	-0.359268	-0.427623	0.399743	0.231867
COPS2	-0.125406	0.0739194	-0.235942	0.157421	-0.521987	-0.433285	-0.130681	0.59189	-0.556766	-0.395463	-0.298646	0.491371	-0.78839	-0.364143	-0.269138	-0.0690614	0.0132249	-0.45082	-0.379157	-0.417839	0.06209	0.0279276	0.396146	-0.373075	-0.159077	-0.341837	-0.760889	-0.217929	-0.231889	-0.394107	-0.0688716	-0.362303	-0.199777	-0.74364	-0.760647	0.492369	0.335099	-0.494258	-0.565654	-0.656308	-0.15483	-0.622165	-0.621097	-0.286159	0.38704	0.170837	-0.531849	-0.473711	-0.332767
COPS3	-0.225036	0.194094	-0.138255	0.0825968	-0.482701	-0.0106344	-0.288164	0.560172	-0.292923	-0.417156	-0.0811837	0.487318	-0.602486	-0.371116	-0.0425777	-0.0774891	-0.0286732	-0.824704	-0.317596	-0.861194	0.0428805	0.0831245	0.254384	0.279816	-0.256961	-0.460274	-0.448944	-0.210799	-0.682857	0.0755374	-0.0805814	-0.25381	0.502207	-0.38932	-0.658151	-0.246257	-0.144796	-0.527054	-0.977056	-0.656509	0.568752	-0.368683	0.0899043	-0.520236	0.261932	0.161498	-0.500693	0.0924363	-0.575594
COPS4	-0.112587	0.235433	-0.0507234	0.0471251	-0.344692	-0.0199313	-0.050424	0.488701	-0.377254	0.198933	0.174221	0.567586	-0.420755	-0.733154	-0.0441812	0.172834	0.324722	-0.176759	0.00289383	-0.0051735	-0.193164	0.581831	0.195581	0.295555	0.231189	-0.206617	-0.665443	-0.195696	-0.223195	0.0319644	-0.109546	-0.553508	0.0567489	-0.498418	-0.659063	0.177564	0.104772	-0.178466	-0.775146	-0.545005	0.438641	-0.45607	-0.289819	-0.253263	0.278666	0.176935	-0.510082	-0.083246	-0.0303144
COPS5	0.169392	0.523524	0.231055	0.425323	-0.495082	0.0891025	0.106389	0.439528	-0.424725	-0.44993	0.312923	0.448973	-0.358303	-0.870588	-0.108535	0.339498	0.126931	-0.269926	-0.0414604	0.0684265	0.218972	0.328817	0.424159	0.515443	0.276293	-0.135731	-0.336557	-0.277891	-0.0290069	-0.0447157	0.121299	-0.21357	0.404164	-0.830574	-0.833102	0.519191	0.453201	-0.216908	-1.23308	-0.561824	0.000335007	-0.0151194	0.0689931	-0.723837	0.473022	0.373473	0.24816	-0.134155	-0.0019795
COPS6	0.0443748	0.362969	-0.103591	0.148421	-0.729181	-0.277677	-0.0344591	0.390898	0.0201109	-0.671444	0.0796875	0.271402	-0.918308	-0.338383	0.0433898	0.113214	0.423582	-0.0431275	0.226247	0.0567663	0.0496815	0.226777	0.226632	0.253376	0.21693	-0.514592	-1.09142	-0.398933	-0.0717882	-0.0637223	-0.0447919	-0.378369	-0.100231	-0.904005	-0.879867	-0.599522	-0.2284	-0.0769131	-0.926498	-0.396712	0.0828951	-0.530138	-0.237101	-0.733267	0.124277	0.222849	-0.387777	-0.00328873	0.182006
COPS7A	0.444428	0.642744	0.352203	0.392967	-0.0703129	0.344808	0.00597463	0.0173464	-0.223099	-0.268249	0.129013	1.00568	0.072502	-0.512356	0.249961	0.393993	0.460102	-0.14982	0.343242	0.608383	-0.965301	0.311842	-0.0512325	0.253306	-0.00683574	-0.185865	0.00370751	0.0953073	0.282172	-0.419856	-1.44317	-0.492504	0.353719	-0.785753	-0.933976	-0.0435482	-0.027092	-0.135892	-0.658283	-0.210935	0.24525	-0.404091	-0.0772549	-0.73148	0.689053	-0.137706	-0.71416	0.66242	-0.212924
COPS7B	0.0388263	0.131835	-1.20508	0.113075	-1.28248	-1.06383	5.09178	0.355003	0.322791	4.99709	0.0841442	-0.398483	-0.934756	-0.261599	0.109733	0.0347953	0.860627	1.67088	0.427842	0.657823	0.22973	0.37185	-0.142191	0.318241	-0.902878	-0.785582	-0.689213	-1.1044	0.59904	0.274492	-1.40321	-0.226862	-0.379827	-0.227785	-1.07619	0.190834	0.0373961	0.526046	0.00417072	0.132888	-0.453879	-0.70524	-0.0408201	-0.579831	-0.447873	-0.0212028	0.299635	-1.48091	0.21269
COPS8	-0.158673	0.198078	-0.390596	-0.255963	-0.235444	-0.0607429	-0.846925	-0.28089	-0.571376	-0.661865	0.504296	0.684106	-0.362074	-0.0724879	0.144053	-0.408134	0.391888	0.298801	0.0312166	-0.439817	-0.31435	0.377346	-0.73599	0.630621	-0.242993	0.240749	-0.101354	-0.134709	-0.599721	0.321174	-0.0761188	0.237711	-0.0742384	0.183486	-0.445907	-0.115639	-0.138232	-0.532679	0.454463	-0.860636	0.948367	-0.137849	0.17078	0.508248	-0.048716	0.118774	-0.424687	0.0405641	-0.698299
COPZ1	0.00809076	-0.184744	0.146661	-0.40652	0.180553	0.0411748	0.133606	-0.24242	-0.112143	-0.286848	1.02932	0.0217184	-0.0463733	-0.548409	-0.473065	-0.29749	1.30446	-0.476137	0.819136	0.159444	0.545306	0.984187	-0.287168	0.930128	-0.566802	0.226731	0.193097	-0.273101	0.737763	-0.129585	0.655554	-0.0852233	-0.555038	0.0709572	1.12266	0.646571	-0.438995	1.24265	-0.029728	0.247545	-0.476339	-0.235549	0.283471	0.172339	1.01755	-0.0494463	1.24531	0.643105	0.0341748
COPZ2	-0.278812	0.171909	0.335218	-0.749368	-0.493622	-0.292072	0.10539	0.744036	0.26548	-0.0372647	0.243998	-1.34237	-0.473797	-0.298671	0.32125	-0.318818	1.32729	-0.295921	0.495121	1.15659	-1.65716	-1.47067	-1.37574	-0.74247	1.863	1.22266	0.670822	0.921197	0.094102	-0.501206	1.03276	0.535011	0.379045	-0.777531	1.02566	-0.739962	-0.547794	0.427437	0.520901	0.311041	1.92072	-0.671108	0.775614	0.185435	1.19585	-1.77816	-0.122997	0.319962	-1.61112
COQ9	0.653566	3.3155	1.32314	2.18525	0.623019	0.751927	-0.519814	0.230353	0.244334	-0.536632	-0.231505	1.97179	-0.242635	-0.540694	2.91436	0.205168	0.668448	-0.978138	0.417929	-0.632621	0.383325	0.330007	0.0808661	0.41032	-1.51909	-0.793221	1.70003	0.350772	-1.04773	-0.583286	-1.24754	-0.539388	-0.0834749	-0.852631	-0.53445	1.1181	-0.197027	-1.05519	-1.34509	0.519587	-0.88307	-0.0100146	-0.280771	-0.105044	-1.40207	0.247415	-0.63354	-0.725608	0.141947
CORO1A	-0.193601	0.368729	0.0877193	-0.277578	1.23524	0.829164	0.66021	-0.327205	1.45011	1.86795	2.2391	-1.53328	-0.286922	2.65315	0.414676	1.39635	-0.229596	1.58865	-0.059097	3.167	-0.718484	-0.216297	-0.65763	1.82854	1.05846	0.504568	0.370401	1.40566	0.450014	1.7757	-0.00452862	3.03304	0.425021	0.595894	1.41144	-0.574874	1.17341	1.1432	-0.176903	1.57159	1.10704	3.34106	-0.403959	0.161605	0.834193	-1.10719	-1.16343	1.01649	0.669732
CORO1B	0.116249	0.43132	0.862119	0.512094	0.312745	0.157832	-0.34681	0.545972	0.706715	-0.555709	1.33326	0.441368	-0.525227	-0.198299	0.398433	0.0710067	0.20715	0.695525	-0.198275	0.685253	-1.14543	-0.662205	-0.512447	1.17693	0.990632	0.451097	-0.339226	0.604567	0.459234	0.629194	-1.00073	-0.16128	1.06743	-0.38622	0.47994	0.0770554	-0.44615	-0.0185273	-0.32017	0.300733	1.16277	1.02449	-0.289461	0.438736	-0.505554	0.185353	0.360008	0.686856	-0.236311
CORO1C	0.37122	-4.06666e-05	1.03621	0.363927	-1.14447	-0.425139	-0.376998	-0.237021	0.208496	-0.532618	0.0625811	-1.00656	-0.473881	-0.247614	-0.339059	0.17995	-0.653444	0.504259	-0.541269	-0.16264	-1.35661	-2.23289	-1.21312	-0.201228	-0.894351	-1.4377	-1.83526	-0.407026	0.223759	0.0356839	-0.397246	0.217323	-0.505748	0.0582156	-0.474121	-2.355	-1.16781	0.168644	-1.53905	-0.309264	0.273315	-0.926242	-1.34241	-1.13118	-0.341663	-1.70627	-1.59886	-1.09064	0.0952253
CORO7	0.211972	0.21011	0.701723	-0.189565	0.595108	0.460274	1.14137	-0.284368	1.56141	0.684036	1.05421	-1.62375	-0.447051	1.16811	0.41044	0.835264	-0.00597485	0.657894	0.228926	2.6711	-0.340834	-0.23806	0.419636	1.56032	0.840715	0.637481	0.578398	1.16443	1.3756	0.52653	-0.315741	-0.0534472	-0.597486	-0.131942	0.993566	-0.0866425	0.541658	1.35378	0.0703462	2.1243	-0.113624	1.71237	0.0658374	0.970733	0.23545	-1.03517	-0.530369	0.376936	2.03484
COTL1	-0.946901	-0.20598	-0.891382	-1.54658	0.265	0.585446	0.321094	0.72887	0.733073	0.791566	1.88671	-1.65618	-0.107537	0.514292	-0.477072	-0.654848	0.894208	1.60864	-1.47209	1.72918	0.867164	-0.780313	-0.493727	2.49466	0.0849116	0.569986	0.125295	0.38257	-0.13545	0.347232	-0.00973269	0.749687	-1.10476	1.1423	1.07883	-0.831907	-0.31555	-0.752549	1.0197	0.106648	1.30233	1.91932	-0.48657	0.644186	-0.903462	-0.26141	-1.06115	0.812033	-1.11088
COX4I1	2.1961	2.01312	2.00118	3.1575	0.251406	0.300671	0.242559	1.24895	0.201635	0.11131	-0.103436	-0.0568834	-0.0786416	0.201115	1.44636	0.693298	0.680554	-0.241316	0.840331	-1.09882	0.216231	0.535322	1.91611	-0.259674	-1.46096	-1.94644	-0.179872	-0.939961	-0.781291	-0.219103	-0.424813	0.40442	-0.322279	-1.40213	-0.969363	-0.235148	-0.054576	-1.53068	-0.706634	-0.118481	-1.7545	-0.140979	-0.764013	-0.628234	-1.83151	-0.719658	-1.09862	-0.0812972	-0.800612
COX5A	0.904231	1.96824	1.74032	1.67448	1.53608	0.108521	-0.471034	0.353817	0.413561	-0.317537	0.121296	0.841228	1.307	-0.111188	2.1523	-0.520643	1.45092	0.651319	1.32087	-1.36753	-0.253872	0.434469	-0.0897616	0.348676	-1.24863	-0.858566	0.502853	0.184796	-1.11055	0.539031	-0.367722	-0.104189	-1.13103	-0.276674	0.335011	-0.849977	0.0152645	-1.35678	0.297398	-0.670411	-0.70365	-0.372331	-1.21958	0.951199	-1.80161	-1.13458	-1.63106	-0.0987778	-0.349171
COX5B	0.637159	2.37511	2.05089	1.86192	1.37405	0.12576	-0.0899527	-1.23632	-0.377875	-0.0763565	0.855224	0.652318	0.22063	-0.430149	1.40105	0.0498864	1.46169	0.0366634	0.992489	-0.351855	-0.249121	0.556356	0.361609	0.267734	-1.82181	-0.791683	0.778518	0.435032	-1.13837	-0.0578143	-0.47592	-0.289746	-1.33518	-0.208639	0.345284	-1.40357	-0.728603	-0.983562	0.716449	-0.42104	-1.1743	-0.196774	-0.462594	0.736237	-1.05933	-1.13485	-1.263	-0.465185	-1.25468
COX6B1	1.08283	2.18564	1.83447	1.38735	0.327665	-0.105598	-0.0380578	-1.07841	-0.0903163	0.319699	0.791831	-0.0503313	-0.0990067	-0.00133403	1.675	0.427683	0.839047	0.746177	0.535964	0.393928	-0.397676	0.564853	-0.591011	0.547335	-1.75815	-0.45068	0.575723	0.173267	-0.932059	0.0673705	-0.835646	-0.129335	-0.943126	-0.178323	0.153555	-1.0652	-0.547849	-2.33799	0.252329	-0.861438	-0.34307	-0.0154122	-0.548183	0.870811	-1.32635	-1.22536	-1.40077	-0.235954	-1.17403
COX6C	1.66906	2.35527	1.5271	2.08642	1.02405	0.0605217	-0.483031	0.135821	0.201214	-0.682045	1.08156	0.698177	0.626535	0.271163	1.8476	0.710051	1.53142	0.943317	1.38349	0.303493	0.291431	1.194	0.613618	0.501871	-2.67319	-1.65165	-1.01249	-0.846598	-0.919287	0.271252	-0.860893	0.216116	-1.33431	-2.32507	-0.522607	-0.554392	0.450506	-1.12083	0.188868	-0.459718	-1.64676	-0.241558	-1.00403	0.377753	-1.3972	-0.551941	-1.29728	-0.886166	-0.971081
COX7A2	1.0633	1.18371	1.86435	1.67089	1.8068	-0.118579	0.323518	-0.563352	-0.0759612	0.611075	1.39433	0.250604	-0.0437858	0.399104	0.157557	0.204232	0.689345	1.19089	0.30161	0.579586	0.339805	1.4049	0.375882	1.07984	-1.21272	-0.155933	-0.63618	-0.555468	-0.489355	0.167388	-0.235405	0.454485	-1.29943	0.169026	0.500156	0.21188	0.730612	1.66244	-0.652928	0.0859149	-1.31424	0.593023	-0.307323	-0.516175	-0.83813	-0.442365	-0.976976	-0.481669	-1.07632
CP	1.00582	-0.982811	0.304292	-0.402102	-0.170562	-1.29061	-2.88676	0.746187	-0.207076	-1.27852	-1.21222	-1.3959	-0.908924	2.69485	-0.771335	-1.81235	-1.45943	-0.476021	-0.535156	-1.01393	-2.29117	-1.94781	-1.17361	-0.532226	-0.204443	0.558094	0.933821	0.20096	-0.0660646	2.49349	3.12019	1.13416	0.547006	1.32288	-0.353324	1.07602	2.43218	2.72129	0.911588	1.47518	0.806365	1.75769	3.94544	0.132725	0.964945	3.29034	2.65036	0.841092	2.71526
CPA3	0.260259	0.79727	-0.934954	-0.050488	-3.19841	0.576553	2.64983	-2.51521	0.628511	4.63361	-2.96982	0.590895	-1.09151	1.58413	0.822858	0.842608	-1.16713	-0.689364	-1.96986	2.72732	0.365768	-0.619842	-2.52028	-3.23266	0.26512	2.06725	7.34152	-0.150326	6.50717	-1.36519	-0.232873	-1.60825	-2.20614	-2.13707	5.70638	1.40571	-4.28691	3.48853	0.124085	-0.291898	-4.4656	3.28084	-2.07182	0.757948	-2.1917	0.698083	0.31455	-3.41296	-2.03835
CPB2	1.24899	-0.207269	-0.253557	-0.130112	3.55042	-1.44004	-0.305545	-0.781368	0.964471	-0.0179201	-0.31879	-1.55972	-0.424948	3.17233	-0.019918	-0.158573	-0.225204	-0.152188	1.08068	-1.0949	-1.08829	-0.754366	-1.90989	-0.425974	-0.0165547	0.00740739	-0.415774	-0.676594	-0.252013	-0.493232	4.16326	-0.761158	0.243311	0.239427	-0.0821213	1.14852	1.55484	1.36309	-0.51301	0.432316	-0.688997	0.141101	1.00601	1.35996	0.445079	2.21111	1.52104	-0.582044	2.16353
CPM	-0.141016	-0.619408	-2.86886	0.522637	-1.20036	0.460758	-0.98682	-0.511132	0.674501	0.37806	0.565563	-1.41667	0.789967	0.272384	-0.546061	1.0356	-0.954213	-0.990548	-2.0245	0.34002	0.145257	0.335102	-0.0842157	-0.439339	-0.705661	-0.160914	1.79092	2.1543	1.44113	0.689232	0.523849	3.72496	1.51053	0.00801136	2.51823	-1.10465	-1.86693	6.0031	2.14562	1.67816	-0.51524	-0.313331	-0.201704	0.346795	0.484145	-1.10804	0.208761	-1.75303	0.847573
CPN1	-0.278931	-0.204015	0.450634	-0.10137	-0.962361	-1.79318	-0.690215	-0.0101362	-0.05647	-0.459118	0.491803	-2.1797	-0.0866632	1.47488	0.099501	-0.372879	-0.686242	0.315042	-0.360035	0.299295	-1.46721	0.338583	-1.19904	-0.0663	-0.935262	0.447147	0.102579	-1.55821	-0.0956642	-0.328461	0.0411386	0.0128802	-1.70055	0.312123	0.140886	0.161234	1.76421	1.90613	-0.610452	-0.0759772	0.11276	0.937194	3.04578	-1.48691	1.10271	2.54151	1.08445	0.36717	-0.225908
CPN2	1.85112	-0.147152	0.750788	-0.946655	0.504132	-1.60575	-1.27463	0.473302	0.485008	-0.797415	-1.42137	-1.66972	-1.28963	1.81662	-0.210273	-0.8034	-1.431	0.0549622	-0.282831	0.549798	-1.24447	-0.464191	-1.80094	-0.264251	-0.516226	-0.197627	0.657433	-1.05329	-1.84353	0.986688	3.70059	-1.01242	-1.66705	-0.0332562	0.614781	-0.0439004	1.57901	2.18293	0.11986	-0.104221	-0.21512	1.69709	3.41016	-0.489392	1.13022	3.05135	0.848119	-1.47688	2.34306
CPNE1	-0.514015	-1.39363	-0.80033	-0.281286	0.161647	0.10034	-1.04503	-2.43875	0.667811	0.0558216	-0.352497	-0.958431	-4.14453	-0.0794932	-0.153817	0.0538271	-0.396358	-1.53767	-0.383417	-0.679736	0.757093	-0.800786	1.51474	0.428884	0.357685	-0.444046	-1.37938	1.62688	0.0354712	-0.243059	-0.220344	0.0333529	1.18537	-2.00671	-0.740829	-0.0707438	0.241305	0.468601	-1.11383	1.56849	0.683143	-0.708636	-0.84919	-1.5668	-0.291529	0.337498	0.495531	0.0510541	-0.672448
CPNE3	0.422606	-0.0232361	0.356622	0.226813	0.108998	-0.0750644	0.586293	0.415185	-0.177592	0.379554	-0.560332	0.91729	0.389868	0.891208	0.076105	-0.588178	0.465902	-1.13441	1.08571	0.118481	0.175381	-0.0739001	1.02096	-0.0829512	-0.269019	0.225842	-0.359939	-0.0180251	0.412237	0.886846	0.285582	0.56367	-0.436077	-0.682373	0.0751137	-0.191947	0.488473	0.241155	-0.748698	0.213852	0.0829278	0.219229	0.13391	-1.17194	0.399993	-0.920978	-0.219718	0.784547	0.94037
CPOX	0.438599	-0.23237	-0.00515978	0.462557	0.466289	0.829372	0.0732024	1.37425	0.301044	-0.710595	1.02723	-0.480957	-0.776533	0.368851	0.332531	1.25313	0.662337	-0.102797	1.09186	-0.0384748	-0.386203	-0.63006	0.755818	-0.556095	-1.76205	-1.85393	-1.526	-0.958388	-0.504708	0.00921281	-0.547383	0.496972	-0.234206	-1.22832	-0.305487	-0.714057	0.216321	-0.970196	-0.870645	-0.71933	-0.0241795	-1.3835	-1.00579	-0.899259	-1.12204	-0.599348	-0.422853	0.0184751	-0.792124
CPPED1	0.903449	0.353929	0.5356	0.456414	1.72384	2.03646	0.588396	2.45419	1.35812	0.835128	0.823765	-0.23941	0.205331	1.74855	0.699754	0.616929	2.93075	0.479673	0.782533	1.21419	1.07077	1.41888	0.443072	-0.83602	1.79578	-0.0195535	0.0544452	-1.18299	0.693661	-0.255681	-1.42665	1.10143	-1.95763	-0.836029	-0.204811	0.611988	0.0872979	-0.414727	-0.577454	-0.692189	-0.381864	-0.388837	-0.386808	-0.111877	-0.70064	-1.15903	0.539738	-0.546908	1.65799
CPQ	1.05238	-0.398061	0.750451	-0.0802055	-0.509935	-1.81532	-1.49976	-0.893815	-0.396145	-0.0699199	-1.56872	2.0178	-0.917678	-1.46738	-0.488683	-1.46382	-0.484994	-1.08329	-0.0468001	-0.590389	-2.11402	-1.78361	-2.79457	1.15477	-0.717823	1.09333	-0.415107	-0.262812	0.549858	-0.954994	1.1579	-0.63251	0.140441	-0.22936	1.03459	1.83033	0.1251	0.223721	-0.494825	-0.314289	1.31439	-2.8582	-0.634326	0.1882	-0.172858	-0.203062	1.33655	0.987343	0.531157
CPSF6	-0.95567	-0.490609	-0.0805524	-1.07429	0.795597	-1.35372	-0.816542	-0.182979	-1.49103	-0.778692	0.174806	0.336904	-0.977768	-1.40207	-1.56919	-0.703346	0.241545	-0.614778	0.0747452	-1.06547	0.871449	1.05173	0.508029	0.00930761	0.688563	0.195779	0.421259	0.996073	1.02221	-0.348931	1.23038	-0.684881	-0.188344	-0.0852697	0.730486	-0.54918	0.0248597	1.44836	2.54958	-0.053208	-0.594408	0.202487	0.212138	-0.668394	1.14403	0.0978764	-0.379215	1.0913	-0.0822602
CPSF7	-0.676112	0.200022	0.124366	-0.696469	0.527654	-0.871069	0.07917	-0.533596	-0.780381	-0.171639	0.073024	0.499932	-0.92248	-1.26944	-0.889621	-0.581693	-0.0710864	-0.442856	-0.353956	-0.492552	1.4809	1.10068	0.0576074	1.22843	-0.078236	-1.41237	-1.02965	-1.39761	0.718348	-0.80987	-0.599024	-1.03715	0.274375	-1.59872	-0.391889	-1.09266	-0.305075	-0.584907	-0.434629	-0.445137	-0.964882	0.0401004	0.0856187	-1.78372	-0.871861	0.145775	-0.737294	0.334683	0.0132727
CPT2	1.25293	0.76549	0.123874	2.1092	-0.652887	1.27972	0.281636	0.0660589	-0.260965	0.327896	-0.201452	0.0687526	-0.15407	-0.252089	0.103666	-0.574401	-0.173653	-0.0652367	-0.102367	-1.2628	-0.0968388	0.468546	0.658952	0.127789	-0.544611	-1.46912	0.235793	-0.647297	-0.150574	-0.664054	-0.286292	0.46306	1.02476	-1.44113	-1.14949	-0.488572	-0.198626	0.0789001	-0.900386	-0.0705519	-1.25206	-0.463843	-1.07363	0.87712	-1.10594	0.441398	-1.3566	0.0680369	0.335136
CPVL	3.17087	2.90724	2.25946	2.4792	0.63015	0.914659	0.418603	-0.995689	0.0683731	0.944955	1.36018	-1.65211	-0.491683	0.870216	-0.391453	0.50632	-0.659251	1.61408	-1.41698	2.61714	-0.677554	0.167323	-0.572952	0.785137	1.60641	1.02387	0.794941	1.9044	1.6004	3.23373	0.520061	2.5642	-1.29111	1.51937	1.69928	0.414579	0.227079	1.57004	1.29231	1.90362	-0.0400599	0.948288	0.0491675	2.30163	1.54918	-1.31559	-0.255845	2.16644	0.0321864
CPXM1	-1.24024	-1.07888	0.164745	-1.46277	-2.10259	-0.870906	-0.2281	-1.18756	2.717	-0.486426	-2.43037	-1.40907	1.32247	0.887381	0.180872	0.219236	0.123818	-0.280064	0.56971	0.958672	0.416041	0.0988477	0.771734	0.938387	0.525795	-0.0810325	0.813304	-1.22518	0.804107	1.34573	0.348529	-1.7917	-1.17089	-0.594832	-0.0771477	-0.507338	-2.09805	0.422186	-1.56109	2.46541	0.0690249	0.551855	1.07859	1.02855	0.121934	0.869099	-2.06732	-1.46924	-0.993866
CRABP1	-3.13067	-1.10189	0.30385	-3.2794	-0.050606	0.890607	0.19128	1.4228	0.366677	2.72686	0.936439	6.37406	2.76293	-2.01763	0.261308	-3.01564	0.954603	1.40452	-1.07233	1.50826	1.82912	2.42427	2.81317	-2.10359	1.45192	0.595271	4.11542	-2.26304	-2.24621	-0.00770106	-0.179056	-0.502247	-0.195506	-2.73888	0.00453514	1.43376	2.55955	2.94315	0.786559	-2.14374	3.12726	-2.58096	0.279449	-5.37029	-3.22839	3.23604	1.07933	-0.546835	-2.42532
CRABP2	-2.52675	-1.80584	-1.85622	-2.39626	3.12882	2.39985	0.264004	2.32173	0.556524	1.1743	-1.77926	4.58891	2.39156	-0.0918523	1.62922	1.06214	2.11382	-0.0693771	4.52419	2.62489	-0.991441	-3.6541	-1.69862	-1.9843	-1.76773	1.57357	-1.91905	-3.44518	-2.45551	-0.773567	0.143408	-1.56185	0.555952	0.815422	0.229998	-0.58028	-0.347831	0.552054	0.885226	-2.63262	0.163974	-2.59023	0.152717	-1.00611	2.34692	-3.42205	-0.553827	1.21662	-3.03923
CRAT	0.749867	3.01656	1.75481	2.1531	-0.157719	1.42018	0.728863	1.9038	0.857964	-0.482434	-0.0139218	1.08466	0.883907	0.0661006	2.4405	0.764373	0.90443	0.268343	0.289079	-0.234427	1.00942	-0.974358	1.07189	-0.960015	1.19201	-1.34942	-0.515409	-0.749239	0.0890438	0.137399	0.642399	0.822297	2.04648	-0.0620869	-1.05889	0.708196	-0.156129	0.257114	-1.08969	1.45071	-0.937217	-0.259224	-0.54807	-0.864496	-0.320762	-0.377274	0.3159	0.79379	0.358145
CREB1	-0.831871	-0.773523	-0.896011	-0.745626	-0.197924	-1.65655	-1.13491	-0.396914	-0.0235357	-0.3739	-0.345631	0.360535	-0.972053	0.424321	-0.297754	-0.784307	-0.840872	-0.52495	-1.03318	-0.629549	0.340224	0.509727	-0.105874	0.210698	0.288116	0.860651	0.28247	0.918045	-0.0322744	-0.0999662	-0.215373	-0.713453	-0.0914492	0.474558	0.458769	-0.0892674	0.318527	-0.722434	1.78137	-0.191794	-0.341373	0.517854	0.367141	0.331757	0.0823958	0.729714	0.429692	0.147406	-0.145222
CRELD2	-1.54106	-1.70278	-1.10058	-1.48658	-0.723756	-0.310821	-0.535085	-0.57466	-1.07286	1.35869	-0.852764	-0.589405	-0.255497	0.160332	-1.17785	-1.76931	-0.715228	-1.24504	0.458641	-0.530432	-1.41533	-1.27242	-0.372625	-0.445439	0.374379	1.48644	0.418482	0.879938	-0.548368	-0.212221	1.20569	0.37257	-0.959459	0.437226	1.4867	-0.194326	-1.14829	0.797862	1.85434	-0.464892	0.875176	0.995794	0.0381194	1.02073	0.334926	-0.81412	1.23776	-1.93863	-1.08674
CRIP1	-0.751978	0.171609	-0.388667	-0.201936	2.00839	1.94595	0.837214	2.68681	0.547164	2.79699	-1.95888	2.11354	1.7933	0.385473	1.51439	-1.40329	2.40173	-0.61549	3.03138	0.873822	0.507064	-1.00848	-2.01192	-2.76113	-1.17648	-2.85994	0.801452	0.978503	-3.36184	-3.17896	1.0988	-1.48202	-2.29536	-0.157212	-0.251014	-3.09291	-0.684356	-2.12148	1.49985	-0.861101	-0.462703	-0.773297	-1.75332	0.897756	-1.74017	1.21317	-1.48894	-1.72383	-1.44513
CRIP2	-0.64701	-0.010476	0.131074	0.117361	1.84392	0.701076	1.25519	2.17575	1.36019	1.2623	-0.686511	1.87037	1.54046	-0.176411	1.10366	-0.405218	0.671602	0.307687	1.64389	0.510407	1.32518	2.03545	0.832629	-2.80108	1.43633	-0.840625	-0.457888	-1.39947	-2.47539	-1.91777	-2.72724	-1.91371	-1.68181	-1.31395	-0.959245	1.03551	-0.780638	0.207232	0.683281	-1.22956	-1.32809	-1.92243	-0.780088	1.17251	-2.0822	0.776564	-1.50191	0.376978	1.18581
CRK	-0.595488	-0.347744	-0.194171	-0.38981	0.728903	-0.215086	-0.43529	0.432629	-0.551646	-0.443732	0.519688	0.964522	-0.0593844	-0.420691	-0.316389	-0.382331	0.644145	0.327313	0.132741	-0.127886	0.0507139	0.0420194	-0.0360279	0.707206	-0.30669	0.577985	0.615654	0.830204	-0.0750848	0.333637	-0.127787	-0.311032	0.384536	0.487114	0.196143	-0.203242	-0.238158	-0.0572991	0.774718	0.133627	0.954691	-0.0958636	-0.0631943	0.964242	-0.212959	0.0872325	0.0342367	0.24442	-0.3739
CRKL	-0.956795	-0.421891	-0.895872	-0.787928	-0.715205	-0.693656	-0.334974	-0.230133	-1.19809	-0.328682	-0.300237	0.12111	-0.672365	-0.74592	-0.375011	-0.947677	0.630254	-0.364672	0.389702	-0.883751	0.385767	-0.341422	-0.314171	-0.102559	0.381247	0.941953	0.255695	0.867928	0.024739	-0.00749172	-0.469463	-0.339836	0.480373	1.09673	0.817798	-0.159004	-0.255775	0.0234468	1.30234	-0.440303	0.724599	-0.0890917	0.0165934	0.437908	0.482991	0.141677	0.389411	-0.445624	-0.130391
CRLF3	-1.06978	-0.946662	-0.285788	-1.25535	-0.512877	-0.532753	0.157613	-0.792092	1.1911	0.0530531	1.26625	-1.31603	-0.326257	0.76834	-0.0554616	0.0367203	-0.534782	0.262846	-0.602908	1.61807	-0.491248	0.551555	-0.497611	-0.0951565	1.11402	0.410883	-0.330625	0.564835	-0.650304	0.493451	0.17418	0.780991	-0.265987	-0.00382447	0.890405	-2.27032	-1.09145	0.887638	0.231533	-0.311772	-0.255441	1.66806	-0.157922	0.153014	-0.0336359	-0.616955	0.359644	0.0476238	-1.06158
CRMP1	-2.37806	-1.35949	-1.32186	-1.28455	0.341812	-1.2584	-2.43612	0.722597	-0.481389	-0.456589	-0.654714	2.61466	-0.689198	-1.7877	-0.328971	1.30821	-1.10647	-0.894	-1.85389	-0.246815	4.72165	-3.7542	4.10041	0.537731	2.05667	-0.626185	-0.435421	-1.3004	-3.66357	-2.20911	1.14303	-1.18257	0.916234	-0.894872	-2.70312	1.88441	0.717656	-0.0755247	-0.0271769	-3.54948	-0.0212679	-2.17885	0.248344	-2.23609	0.165825	1.43052	3.21178	0.161903	2.39048
CRP	-0.686683	0.167897	-1.0059	-1.43654	0.100364	-2.66889	-1.52155	-0.68951	-3.09422	-1.68604	3.44458	-2.93827	-1.40013	6.35942	-2.77401	2.98182	-0.293601	1.22315	0.040537	-2.43968	-2.7701	-2.19417	-2.29229	-1.03217	1.6833	-0.175138	2.57806	-1.98475	3.31269	4.90914	4.02399	4.89119	3.97974	4.90696	-0.0204496	-0.0136043	5.3597	7.36609	2.20829	0.932192	1.70973	6.36576	6.72924	0.79229	5.73281	5.20996	5.31085	3.97605	6.41364
CRTAP	-1.29073	-1.56253	-1.41363	-1.3668	-0.595413	-1.19836	0.304499	-0.0453016	1.41688	-0.339651	-0.457924	-1.1045	-0.862757	-0.997995	-0.137407	-0.747944	-0.597519	-0.127079	-0.117088	-0.474555	-1.91223	-2.87059	-0.598609	-0.133269	1.74708	1.46891	-0.275099	0.385737	0.576313	0.0652221	0.724148	0.570556	1.44157	0.252449	1.90413	0.334928	-0.613913	0.575821	1.7568	1.10738	0.989992	-0.455116	0.401538	0.881689	1.97752	0.802294	1.9871	0.23738	-0.0178211
CRYAB	4.00286	4.37711	4.06383	3.70388	3.32825	2.29968	-1.88857	1.93909	1.01396	0.697532	-2.77601	0.161728	2.84827	1.98762	3.922	-1.80865	5.09947	1.06174	2.51177	-0.223162	-0.524269	-0.154034	-1.36811	-1.01008	-0.405163	-0.277688	1.39126	2.23865	0.319254	-1.1826	-1.20528	1.87617	-1.99672	2.21578	-0.375303	-0.459855	-2.13459	-0.175963	1.25662	-1.53893	0.239582	-2.13053	-1.28538	1.12596	-0.332621	-1.16431	0.116544	-4.92643	2.80532
CRYL1	0.0827528	1.35999	2.56054	3.27661	0.067566	0.732051	-0.138652	0.524111	0.921158	0.535779	0.356643	-0.189238	0.768657	-0.029193	0.203982	2.14352	0.474682	-1.80238	0.161841	2.63033	-1.37119	0.675055	0.140889	1.38562	0.543234	1.25162	0.478171	1.44095	1.72063	-0.947873	0.0190845	-0.475185	0.823343	0.00270319	0.796703	1.01548	0.61197	0.814916	-0.272175	1.14008	1.05743	1.11906	0.610615	1.22876	0.454556	-0.236609	1.61605	0.320098	0.578674
CRYZ	0.56677	-0.303217	-0.428026	0.98475	1.02063	0.891198	0.0694655	2.02101	-0.264372	-0.207242	0.619092	0.847964	0.447245	-0.110651	0.583868	-0.314402	1.26242	1.01089	1.89913	-0.233719	0.0151904	0.871826	0.549326	0.8422	-0.810447	-0.137468	-0.12782	-1.57464	-0.516454	-1.36256	-1.22058	-0.607462	1.28345	-1.29801	-0.89841	2.91769	0.244599	0.344157	-0.74371	-0.915689	-0.259903	-0.278113	-0.57281	-0.506185	-1.07567	1.92125	0.18015	-0.153422	0.175294
CRYZL1	-0.204974	-0.363202	-0.63799	-0.123084	-0.759957	-0.234655	0.52671	-0.352938	-1.27259	-0.525698	0.229524	-0.350531	0.271471	-0.0428334	-0.956562	-0.291207	0.387783	-0.657771	0.129388	-0.0191761	0.196339	-0.185552	0.389077	-0.563463	-1.30568	0.65127	-0.0548147	1.31729	0.560305	0.247019	0.314808	-0.454942	0.387747	-0.337472	0.283063	0.364022	0.528005	0.167925	-0.107018	-0.18351	0.538811	-0.690124	-0.38799	0.616647	0.497595	-0.630702	0.527204	-0.503324	-0.310531
CS	1.89763	1.90717	1.36176	1.79922	0.587633	1.39727	0.818412	1.41614	0.220227	-0.185758	1.01755	-0.155992	0.219709	0.217765	1.55101	0.858055	1.50121	0.167333	0.56024	-0.255499	1.089	0.646638	0.843015	-0.259032	0.756688	-1.02622	1.54654	-0.326863	0.0894313	0.871766	-0.407395	0.374072	2.38852	0.150859	-1.83191	-0.0617645	-0.284693	-0.179762	-1.16618	0.252297	-1.50323	0.215761	-0.459866	-0.680229	-0.318858	0.0405623	-0.669535	-0.345421	-0.212028
CSDE1	-0.136459	0.214854	-0.251589	0.118046	-0.244915	-0.513332	0.670655	-0.202904	0.637244	0.145733	-0.025637	0.346439	0.296715	-0.485015	0.22321	0.337396	0.204317	0.0747899	0.163674	-0.111902	0.593343	0.251725	0.389903	-0.149718	-0.671579	-0.6007	-0.440061	-0.685586	0.0956726	-0.476794	-1.97197	-0.350784	-0.671	-0.264817	-0.629031	0.272881	-0.128748	0.0516388	-1.66377	0.146761	-0.764942	-0.382499	-0.704367	-1.39644	-0.0137991	-0.945396	-0.682217	-0.0038574	-0.0923492
CSE1L	-0.875132	-0.559448	-0.660025	-0.549337	-0.149592	-0.76858	0.20471	-0.094795	-0.169985	-0.251038	-0.33911	0.137885	-0.650642	-0.662157	-0.561068	-0.0178437	0.0781252	-0.64909	-0.220874	0.160298	1.34526	-0.117795	1.38643	-0.198547	0.277289	-0.656678	-0.925554	-0.382133	-0.398833	-0.0746417	-0.465932	-0.643427	0.372775	-0.136159	-1.16022	0.248125	0.480363	0.206917	-1.45581	0.146935	-0.805626	-0.683125	-0.602017	-1.11343	1.06626	-0.371037	0.105501	-0.853232	-0.156389
CSK	-0.344938	-0.587586	-0.44217	-0.417941	0.000923892	-0.341845	0.45959	-0.0365957	0.538597	2.06726	0.491106	-0.467731	-0.444458	0.302228	0.400708	0.31633	-0.394422	-0.129122	-0.625612	1.14853	0.895054	-0.72662	0.595193	0.197009	0.0410896	0.0834224	-0.22394	-0.20111	0.0646853	-0.428754	-0.287472	-0.324183	0.217017	-0.162521	0.165724	0.179471	0.238759	-0.0646078	-0.819628	0.378022	-0.179007	1.84226	-0.352864	-0.26313	0.230844	-0.301345	-0.657337	0.19178	-0.425437
CSNK1A1	0.427813	1.21995	1.66778	0.365123	0.0447698	0.539535	1.08216	0.399365	-0.0972464	1.56277	0.265855	0.767903	1.66807	0.0886431	-0.259484	-0.088532	0.536946	0.288325	0.444573	-0.703489	0.928468	0.904582	0.75304	0.0298296	-0.422016	-0.920407	-1.06689	-0.238046	0.385799	-0.836032	0.0775734	-0.20701	-0.108403	0.150074	-0.617356	-0.567078	-0.570514	0.279369	-1.76615	0.210644	-0.818996	-0.36719	-0.281714	-0.806839	-0.215556	-0.553633	-0.270484	-0.182286	-0.144174
CSNK2A1	-0.704289	-0.661198	-0.38319	-0.478248	-0.568041	-0.654387	-0.480465	-0.461623	-1.19051	-0.777808	0.364053	0.260884	-0.714539	-0.508975	-0.763368	-0.786049	-0.545386	-0.522006	-0.683325	-1.20483	0.884756	0.0397757	0.2925	-0.160785	-1.11701	-0.283956	-0.685991	0.197191	-0.589303	0.0362693	-0.163753	-0.311497	0.558202	0.168076	-0.26163	-0.425075	0.423283	-1.20306	0.220928	-0.0516958	0.215471	-0.614022	-0.800534	-0.0719561	0.0612232	0.127506	0.0626589	-0.521076	-0.987979
CSNK2A2	-0.310736	-0.489384	-0.14217	-0.260569	-0.720142	0.018926	0.146927	0.831599	0.325831	0.147527	0.0433297	-0.175291	0.176876	0.210731	0.512749	-0.331183	0.321195	-0.208081	0.386235	-0.160457	0.0299837	-0.345953	-0.162242	-0.245705	-0.315159	-0.222813	1.9136	-0.120074	0.57586	0.263719	-0.247993	0.151199	1.11006	0.462331	0.123737	0.200329	0.20372	0.075732	0.742275	0.149102	0.359312	-0.129812	-0.0698333	-0.078572	1.1734	0.266017	-0.173885	-0.183946	-0.133891
CSNK2B	-0.540131	-0.515203	-0.278655	-0.575402	-0.53773	-0.525761	-0.664533	0.219952	-1.00731	-0.596559	0.634927	-0.229924	0.0688364	0.205946	-0.690259	-1.20952	-0.450776	-0.0897597	-0.441687	-1.29909	0.403749	-0.205339	0.420918	-0.525677	-0.827851	0.345998	0.163096	0.475997	-0.465758	0.407841	-0.0509992	0.10664	0.705792	0.587926	0.608023	0.249432	0.4921	-1.35555	1.11392	-0.156646	0.580154	-0.284281	-0.221884	0.771978	0.293667	0.317852	-0.337956	-0.620557	-0.989114
CSPG4	-0.579202	-0.836203	-1.34735	-0.793958	-0.326183	-0.902195	-1.25672	-0.945641	-0.422831	0.380196	-0.164587	-0.196669	0.583545	-0.0461463	-0.258085	-0.00454289	-1.32856	-0.479082	1.47208	-0.675018	-1.36683	-0.890344	-1.63914	-1.31966	-1.24718	0.8972	1.20253	-0.466259	0.755218	-0.583286	-0.668533	-0.882272	0.64163	0.424124	-0.357999	1.95005	-1.46248	0.139363	0.597326	-1.32033	0.156414	-1.78301	0.231241	-0.648162	-1.42887	-0.194577	0.799898	-0.182238	-0.998499
CSRP1	-0.0638772	-0.0404249	-0.0885948	-0.569773	-0.681242	-1.33712	0.0285535	-0.553881	0.0151826	0.373534	-1.0278	-1.00731	0.80711	-0.227986	-0.892308	-1.03103	-0.906717	-0.436765	-1.36337	-0.671935	-0.795458	0.00683467	0.279489	1.78975	1.14081	0.46628	-0.156767	-0.517731	-1.97041	-0.894278	2.07221	-1.62406	-1.17015	0.86403	-0.915868	0.119717	-1.57131	-1.52153	-0.11035	-1.63004	-0.744553	-1.44939	1.49771	1.02029	1.20446	-1.02498	1.22466	-2.28137	-1.52794
CSRP2	-0.234773	-0.514316	-0.12527	-1.35232	-1.44475	-2.20544	-2.06115	-0.703976	-0.135871	0.688214	-2.64592	-0.993167	2.06012	-1.29703	0.158255	-1.4181	-1.55509	-1.42957	-1.68878	-0.738241	-2.45743	-1.03803	-1.49365	-0.0147479	-0.991691	-0.83427	-1.3084	-1.00011	-1.29019	-1.55513	-1.42787	-1.31952	-1.69534	-2.27173	-1.41759	-0.293427	-2.67214	-0.32088	-0.913891	-1.17903	1.11597	0.774546	0.185521	-0.546807	-0.796405	-0.743021	-2.16158	2.53537	0.148189
CST3	1.83834	2.08453	3.75899	0.848098	0.594036	1.66708	-0.365461	0.0570694	-0.489289	0.808083	0.633156	-1.23444	1.10974	0.613803	-0.204689	-0.739156	-0.530049	0.146681	-0.390265	0.156638	-1.24032	-0.35544	-0.690549	0.292865	-0.554621	1.07934	1.34257	0.632823	-0.0578671	-0.841698	1.69408	-0.362096	0.260015	1.36074	1.5229	-0.145433	1.10932	0.198534	1.60524	1.01256	0.378481	0.42115	1.09595	1.62178	0.481816	0.35521	1.00907	-0.70676	0.647538
CSTA	-0.182642	-0.351476	-0.461971	0.036362	-0.304688	1.35283	2.15118	-2.89973	1.32083	8.39179	0.674511	-3.15965	9.25328	3.78512	-0.325474	0.513357	-1.66958	0.427804	-1.85269	1.72869	-0.108546	0.527542	-1.72403	-0.112147	-0.870186	0.798713	1.18037	-0.210657	1.88469	2.06345	0.649617	2.72068	-1.47718	1.59806	0.289421	-0.596207	0.0236761	-0.674666	0.822498	0.425691	-0.71071	1.49229	1.12045	0.595502	-0.314785	-1.77094	0.104145	-0.446988	-1.14004
CSTB	-0.707528	0.257737	-0.194171	-0.208863	1.28634	1.70156	1.42324	0.362528	0.229402	0.276918	0.283556	0.108912	1.05782	0.439635	0.299272	-0.370668	1.11496	0.385375	0.0956907	0.0320274	0.0101081	1.93989	0.373008	1.0673	-0.949029	1.3986	0.277864	0.12003	-0.253322	0.558636	-0.306509	0.982862	-1.61593	0.497358	0.797395	0.015813	-0.438714	-0.632002	-0.0668718	-0.572539	0.123768	0.396002	0.825632	0.110312	-0.706247	-1.33949	0.255393	-0.184493	-1.02259
CSTF1	-1.48091	-0.743657	-0.399342	-1.11618	0.181591	-1.00351	-0.158517	-0.164437	0.0982844	-0.295572	-0.0376211	0.606246	-0.573487	0.432053	-0.00226389	0.0935019	-0.203555	-0.429997	0.148973	-0.251515	-0.0880192	0.0382033	0.848971	0.576057	-0.8574	-0.503117	-0.224942	-0.268693	0.159421	-0.516974	-0.702566	-0.684841	-0.0606309	-0.511009	-0.837612	-0.337054	0.782665	-0.218281	-0.438362	-0.457691	-1.29599	0.151803	-0.202016	-0.601288	0.241625	-0.75041	-0.119442	-0.00842096	0.322402
CSTF2	-1.21726	-0.868111	-0.579717	-1.37426	-0.124354	-0.438811	-0.0734478	-0.827245	-1.08535	-0.541386	0.20119	0.254839	-0.488674	-0.707178	-1.19858	-0.518145	-0.173006	-0.661055	-0.0748881	-1.05392	0.716506	-0.160559	0.381502	0.836617	-0.44665	-0.553618	-0.424762	0.218129	-0.194471	-0.159933	-0.256573	-0.678536	0.855845	0.495745	-0.47451	0.472083	1.37886	-1.20271	1.07343	-0.58468	-0.680078	-0.360729	0.197519	0.0399634	0.101686	-0.365262	0.175434	-0.357778	-0.286867
CSTF2T	-1.28752	-0.443387	-0.640145	-0.494708	-1.04063	-2.08034	-2.38468	-1.14281	0.301148	-1.22268	-0.462132	-0.663303	-1.93551	1.09192	4.29277	-2.0298	-2.25448	-0.887789	0.0595953	-3.07982	0.315946	-0.924687	-0.12742	0.207584	-0.813104	0.0149142	-0.423447	-0.0760003	-0.59422	-0.33673	0.681811	-1.16207	-0.425793	-0.0232953	-0.103742	-0.66034	-0.414312	0.11535	-0.0258988	-0.2107	-0.595048	-0.0981702	0.261712	-1.28815	0.252492	-0.622596	0.463194	-0.166029	-0.0609236
CTBP1	-0.562065	-0.00709812	0.293712	-0.260009	0.729956	-0.442761	-0.421939	0.0353633	-0.144142	-0.194748	0.199374	1.80779	0.214425	-0.306223	-0.00277523	0.14567	0.126571	-0.528766	0.635141	0.505003	0.698633	0.765971	0.714216	1.16763	0.917113	-0.913922	-0.575712	-0.886945	0.814456	-0.881916	-0.174456	-0.278483	0.856574	-1.07385	-1.14691	0.68029	0.297498	0.364326	-1.2486	0.303181	-0.571146	0.325607	0.206221	-1.02571	0.296531	0.327701	0.622932	1.07011	0.864046
CTBP2	-0.73815	-0.299371	-0.0795161	-0.615482	0.638044	-0.0557725	0.170807	-0.16652	0.217942	-0.445256	0.535818	1.1203	-0.697923	-0.510322	-0.00848404	-0.617931	-0.279762	-0.663485	0.217114	-0.479759	0.146359	0.272133	0.0923266	2.21793	0.767437	-0.265012	0.274037	-1.25455	0.755758	-0.507261	-0.0173705	-0.185395	0.170659	-0.626543	-0.635394	0.275021	0.913019	-0.218514	-1.59775	0.382935	-0.38473	-0.262682	0.0971353	-0.339416	-0.511988	0.481771	0.623839	0.7293	2.10817
CTBS	-0.265853	-0.452783	-0.956242	-1.01127	-0.0528577	0.560019	-0.120568	-0.135379	-0.772953	0.329862	0.446218	-0.357222	-1.16059	0.501183	-0.218774	0.588109	-0.507406	0.101666	0.674779	0.555437	-1.43149	0.614349	-1.37204	-0.984043	-0.927549	-0.0826819	-0.313976	-0.262193	-0.410054	1.51334	-0.163689	2.08006	0.239889	-0.436309	0.101684	-1.5148	1.18524	-0.561303	-0.561715	-0.407126	0.695751	-0.124888	0.0982975	0.552797	0.303708	-0.77415	0.425388	1.17202	0.233279
CTHRC1	-0.87395	-0.637521	0.0292984	-2.04782	-0.118499	-0.777447	1.253	-0.460298	2.01928	1.48081	-1.99693	-1.78325	1.08984	0.57797	0.179481	-0.536112	-0.909223	-0.126048	0.129708	0.12639	-1.85893	-3.93711	-1.4649	0.459931	0.740228	-0.579501	-1.67448	-2.4139	-0.535807	-2.58828	-1.44857	-0.332684	-1.21298	-2.29203	1.74946	-1.08037	-1.57549	-0.709266	-0.469955	1.49004	0.634255	-1.57712	0.254776	-0.514302	0.672951	-1.242	-1.05958	0.471946	0.489818
CTNNA1	-1.42891	-1.55598	-1.08369	-1.06273	-1.60466	-0.935619	0.131636	-0.579948	-0.17243	0.633253	-0.88166	0.695463	0.489904	-0.20766	-0.765188	0.922521	-1.04286	0.151827	-0.835554	0.186023	0.955848	1.19836	1.24013	-0.571216	0.0399303	-0.688922	-0.605287	-0.525787	-1.09481	-0.31035	-0.833969	-1.27901	0.0225585	-0.959584	-0.433066	-0.136947	-1.36986	0.179118	-0.645841	-1.08934	0.0713825	-1.61525	-0.309661	-0.43294	-0.89256	-0.310598	-0.950076	-1.03973	-0.433301
CTNNB1	-1.38799	-0.984101	-0.887538	-1.39918	-2.19988	-1.47566	0.0334278	-1.21897	0.0468764	1.00831	-1.93444	0.960195	2.85811	-0.7006	-0.725863	0.329848	-1.93738	-0.132894	-1.41378	-0.617343	1.08465	1.05222	1.36058	0.0739633	0.547384	-0.711375	-0.128747	-1.65052	-0.924777	-1.23542	-1.07491	-0.897276	-1.02562	-1.1179	-1.05889	0.0381893	-1.08182	0.407934	-1.50266	-0.769298	0.194461	-0.352405	-0.099935	-0.94057	-1.03742	-0.126512	-0.748685	-0.123222	0.176306
CTNNBL1	-0.866192	-0.899777	-0.781332	-0.861954	-0.21624	-1.20649	-0.00851844	-0.159194	-0.871367	-0.598	-0.44813	0.332472	-0.983485	-0.983582	-1.16365	-0.955833	-0.141681	-0.194497	0.37016	-1.72351	0.972956	-0.0119174	0.97095	0.0140168	0.676884	-0.403949	-0.434937	0.187017	0.503791	-0.292499	0.461549	-0.831603	0.625326	-0.477764	-0.1483	-0.00336743	1.24591	0.0299835	-0.148594	-0.52822	-0.420271	-0.443852	-0.156254	-0.33951	0.0183509	0.122163	0.0747599	-0.0907862	-0.216766
CTNND1	-0.861973	-0.61473	-0.727037	-0.585372	-0.940248	-0.746766	0.326555	-0.429302	-0.403498	0.601223	-0.699621	0.576065	0.484718	-0.20392	0.331145	-0.039985	-0.884617	-0.581564	-0.905567	-0.48786	0.470784	0.508337	1.3912	-0.0732059	0.19117	-0.153154	0.77578	-0.391725	-0.538701	-0.927288	-0.755912	-1.1443	-0.711488	-0.704286	-0.19149	1.45008	0.26838	0.278901	-0.240913	-0.4036	0.518464	-0.828937	-0.281777	-0.146961	-0.846266	-0.622184	-1.28854	-0.297842	-0.522957
CTPS1	-1.24398	-0.79151	-0.70629	-0.83751	-0.287008	-1.12704	1.8176	-0.225131	0.735153	-0.356193	-0.510436	-1.01307	-1.00616	-0.589372	-0.577414	-0.689246	-0.149154	-0.416354	-0.690761	-1.30584	0.0581447	-1.75389	-0.595996	0.468702	0.353724	-0.762284	-1.96961	-0.264403	-0.335208	-0.119469	-0.111708	-0.955439	-0.547495	-0.376724	-0.997498	-1.03847	-1.28774	-0.172594	-0.902682	-1.48399	-0.294384	-1.13654	-1.16224	-1.29077	-0.234925	1.31462	-0.688557	-1.47382	-0.15922
CTPS2	-0.799647	-0.780476	-0.00558035	0.00980807	1.1264	-0.448226	-0.0931311	-0.189356	0.0112894	-0.666343	0.194704	1.87665	-0.205174	-0.243888	-0.683806	-0.209339	-0.39879	-0.131135	-0.924765	0.350673	1.02673	0.808906	0.500704	1.12029	0.891397	0.111363	-0.378669	0.979696	0.0486123	-0.0885035	0.140099	-0.162771	0.450679	-0.505314	-0.445281	0.579763	0.0714164	-0.363604	-0.780813	-0.325782	0.0236046	0.10525	0.0775459	-0.576712	0.0711346	1.67808	0.299546	0.273283	1.27057
CTSA	1.03639	1.13948	1.81544	1.05609	0.49789	1.10503	-0.658415	-0.176773	-0.0940541	-0.207192	0.47742	-0.833458	0.00866533	-0.340322	-0.291171	-0.247304	-0.236957	1.19723	0.0449674	-0.430737	-0.892224	0.418771	-0.385917	0.918763	0.00782303	0.225261	-0.941281	-0.233529	-0.9617	0.745411	-1.04248	1.51166	-0.392897	-0.481138	0.850572	-1.19907	-0.292996	0.204784	-0.561374	0.186295	1.54449	-0.262611	-0.398598	-0.423363	0.226618	-0.00918653	-0.436861	1.4079	-0.480362
CTSB	1.15173	0.759101	0.035953	-0.00564646	1.15595	0.916115	-0.10722	-0.613148	0.869374	-0.616449	1.96381	-0.692097	-0.867328	1.00224	0.0793631	-0.445736	0.510178	1.35203	0.296301	-0.107645	-0.413113	0.231457	-0.416727	0.986427	-1.6839	0.464942	1.03564	1.07346	-0.966231	0.900432	0.144984	1.90345	-0.719746	0.729471	1.16601	-0.549669	1.10635	-0.302437	2.24761	0.109875	0.0801728	-0.485842	-0.558922	1.88037	-0.971403	-1.51835	-0.906754	0.198349	-0.590429
CTSC	0.978641	0.252303	1.60229	0.20514	0.969337	-0.321665	-0.12886	-0.982356	-0.310592	1.23624	2.52486	-0.757225	0.912165	0.823405	-0.186813	0.362108	-0.789237	2.35365	-0.133465	0.956988	-0.267483	-0.473085	-1.28468	0.443198	1.51969	1.14724	2.84801	3.39965	1.76122	1.31492	1.78838	2.89218	-0.554665	2.37145	2.05081	-0.24703	0.882999	1.54001	2.12284	1.68284	1.7426	1.73474	0.708292	2.45194	1.07769	-0.667746	0.91827	0.107956	0.603504
CTSD	2.72378	1.32261	0.576743	1.05529	1.15483	1.10323	-0.747915	0.0138899	-0.500236	-0.262482	0.223959	-0.526996	-0.00867788	-0.670293	0.0153267	0.0259268	-0.329641	0.822264	-0.624932	-0.964685	0.553677	2.16037	0.715685	1.68745	-0.871399	0.473285	0.218644	0.539669	-0.856145	0.700179	-0.065946	0.25699	-1.45511	-0.134747	0.666456	-0.87146	-0.371788	-0.175541	0.161709	-0.617842	0.846913	-0.342852	-0.757441	0.0384797	-0.451093	-1.32283	0.0643942	-0.0570005	-0.673855
CTSG	-0.511331	-0.579721	-1.56764	-0.172414	-1.37026	1.19	1.12095	-2.38066	-0.654761	2.86786	1.94948	1.2009	1.94892	4.4998	0.401071	-0.0080815	-0.905537	1.12246	-0.763954	1.76804	0.846918	-0.1147	-2.41509	-1.41175	0.487918	0.963444	6.04306	-1.17137	4.94643	3.13523	-1.29758	4.6369	-2.76533	0.434825	3.42962	0.612543	2.83783	4.84749	-0.997761	0.209945	-1.80205	2.44714	0.117125	-0.19474	-2.45336	0.56637	0.15992	-1.38902	0.167285
CTSH	-2.13825	-1.54415	-1.05976	-1.59983	-0.260275	-0.00540595	0.391446	-0.442523	-0.484288	1.13468	1.80569	0.28359	-0.43835	-0.119071	-0.608067	0.992248	-1.11121	-0.298442	-1.68178	1.26142	-0.622955	0.121008	-0.673399	1.94497	-0.879415	-0.182161	-0.911354	0.0748667	-3.20883	-0.277237	0.203393	1.40051	-1.60794	-0.409757	0.595649	-2.91403	-1.0355	-2.33153	1.28006	-2.43255	1.86839	1.40982	-0.321619	0.829547	0.910943	-1.01881	-0.53917	1.05633	-3.11145
CTSK	1.9014	-0.913061	0.926479	1.65758	0.0479983	4.14879	1.30662	-0.0447323	1.93744	1.4107	-2.17873	0.0192869	0.967819	0.734874	0.759337	0.973434	0.385584	2.96563	-0.79389	1.14542	-1.4908	-1.16667	-1.47637	3.29615	-4.12163	1.14919	-3.11449	-1.53	-1.30871	-0.950963	-1.57566	1.60275	-3.54923	-1.63479	2.14548	-0.823982	-2.48094	1.84774	-1.33608	-0.335744	1.75717	-4.37282	-1.11659	-0.877473	-0.868035	-4.06039	-0.90199	1.16223	-1.53385
CTSL	2.13448	0.894003	2.66119	1.19033	0.761887	0.01829	-1.60454	0.177165	-1.12438	-1.26804	1.61122	-0.744577	-0.236703	-0.08218	-0.890562	-1.84519	0.309758	1.14413	0.426556	0.0073192	-1.42554	-1.69364	-0.596536	-0.416394	0.0322895	0.0773856	0.290743	0.288336	-0.0331979	0.236988	0.0181719	1.64393	-0.868895	0.0158516	0.527038	-0.735434	0.119115	0.866046	0.701964	0.173275	0.485642	0.195768	-0.368304	0.584986	-0.256369	-1.55199	-1.73814	1.51273	-0.388987
CTSS	-0.208638	-0.126059	-0.023487	-0.876888	0.746774	1.56602	0.155388	-0.266987	0.00829083	1.03214	1.73314	-1.72298	-0.36387	0.888749	-0.0667481	0.931207	-0.340596	1.5057	0.0333855	2.31946	-0.403051	0.836509	0.606235	1.59029	-0.48809	1.19548	0.173586	0.709733	-0.905366	0.462652	0.471875	0.942008	-1.36402	-0.330369	0.596883	-0.284524	-0.0241297	-0.0601002	0.918175	0.447284	0.188987	1.12862	-0.68325	1.80078	0.257947	-2.06062	-1.25958	0.453057	-1.54733
CTSZ	0.335407	0.0794652	1.15441	-0.183735	0.489784	0.99149	-0.210192	-0.57556	0.855468	-0.0393555	1.34652	-1.87634	-0.908722	0.544111	0.378604	-0.102414	0.800646	1.59612	-0.138039	0.479754	-0.67366	0.243186	-0.763603	0.114595	-0.728119	0.352515	-0.234231	0.0375293	-1.61955	-0.225815	-0.879373	1.64067	-0.898025	0.0734664	0.607659	-1.18744	-0.405413	-0.234054	0.469252	-0.228397	1.51716	0.137422	-0.401307	0.457812	-0.874336	-1.42323	-1.93038	1.10202	-0.527042
CTTN	0.249706	0.316328	1.17257	1.16025	0.514146	0.0266207	0.789874	1.49414	0.711103	0.517163	-0.506874	0.382745	0.12409	-0.549079	-0.315576	0.0592426	0.3799	-0.738503	0.643958	-0.738164	0.37181	-0.343184	0.767206	-0.389401	-0.371144	0.528845	-0.36958	-0.309197	-0.122175	-0.1282	0.00297941	-1.72187	-0.29828	-0.749737	0.758799	0.428059	-0.645264	-0.611047	-0.47208	-0.582747	0.424017	-1.08397	-0.577339	-0.303423	-0.904026	-0.748359	0.0981137	-0.127269	0.0406432
CUL1	-0.0670554	0.0396917	-0.331966	0.456612	-0.340155	-0.122594	0.364442	0.715032	-0.0387534	-0.654082	-0.814481	0.300334	1.30859	0.209585	0.103707	0.509809	0.122031	0.19767	0.456588	-0.386132	-0.958163	-0.912893	0.22409	-0.959281	-0.268976	-0.867468	-1.24029	-0.680494	-0.236015	-0.612783	0.0452456	-0.0963891	0.433566	-0.679457	-1.15354	-0.202143	-0.292968	-0.863148	-1.08583	-0.294913	-1.14841	-0.535034	-0.235124	-0.826096	-0.325948	0.143494	-0.314769	-0.24021	0.237657
CUL2	-0.196489	0.0176038	-0.399543	0.125229	-0.4798	-0.0435331	0.368873	0.322293	0.0769449	-0.421082	0.275565	-0.758234	-0.267524	0.0121157	-0.366263	-0.234573	0.591623	-0.271198	0.259565	-0.463063	0.169826	-0.0470728	1.07274	0.464298	0.327366	-1.17003	-1.47531	0.00233625	0.641281	0.402421	-0.799587	0.30409	-0.361816	-0.0701176	-0.530177	-0.131567	0.411736	0.723596	-1.73145	-0.064854	-0.308859	0.205841	-0.817476	-0.396594	0.0513147	-0.39155	-0.328779	0.858317	-0.857536
CUL3	-0.153207	-0.290355	-0.471042	0.100875	-0.88544	-0.24584	-0.00842903	0.613779	-0.0532366	-0.169545	-0.0617127	0.187549	-0.588872	0.027217	-0.069856	0.311878	-0.202986	0.0587151	-0.382928	-0.116816	1.06562	0.69341	0.963589	0.196744	0.580074	-0.208778	-1.26401	-0.566398	-0.45818	-0.286348	0.0130799	0.236777	0.19118	-0.419764	-0.840517	0.45492	0.051625	-0.326566	-1.25516	-0.504432	-0.371631	-0.0261658	-0.00836781	-0.490006	0.840971	-0.105681	-0.0295961	-0.031402	0.265008
CUL4A	0.112649	0.485014	0.163718	0.7147	0.782806	0.0620667	0.697842	0.932453	0.176363	-0.235282	-1.58607	1.19869	0.0191773	0.995579	-0.0476152	-0.274974	-0.344491	-0.285926	0.16283	-0.327231	0.973657	0.56056	1.62005	-0.506357	-1.06333	0.922476	0.207211	-0.648752	0.0739689	-0.0853451	-0.0206808	-0.583092	-0.531745	0.207993	-0.0814823	-0.233128	-0.699299	0.364688	0.241623	-1.19464	-0.126425	-1.38336	-0.567679	0.332805	-0.377062	0.0241394	-0.13383	-0.435108	-1.40907
CUL4B	-0.474079	-0.258361	-1.3251	-0.0428864	-0.920593	0.542724	0.578938	0.276165	0.193097	-0.847859	-0.523469	0.331487	-1.15051	0.195862	-0.508337	0.815559	0.39935	-0.833642	-0.0870191	-0.130458	-0.249184	-0.854803	0.331783	-0.857322	-0.455883	-0.218895	-1.61946	-0.731713	0.0841457	-2.20017	0.188112	-0.149461	-0.11118	-1.53674	-0.888678	0.423628	0.624776	0.18341	-1.00331	-0.314176	-0.74324	-0.754399	0.0700106	-0.732965	-0.420748	0.122853	0.72992	1.52164	-0.333952
CUL5	-0.0298819	0.552812	0.325909	0.652654	0.0193497	0.708512	0.267006	0.974601	0.130844	-0.348775	-0.774405	0.968612	2.91954	-0.056179	0.275354	1.0652	0.467522	-0.385069	0.510226	0.475008	0.00613285	0.0215132	1.12859	0.334986	-0.07094	-0.17171	-0.817033	-0.501123	0.782182	0.474649	-0.416266	-0.312528	0.15496	-1.20958	-0.621516	0.564795	-0.13345	1.54333	-1.37827	-1.18338	0.169765	-0.788324	-0.7162	-0.734901	-0.875387	-0.00551099	-0.219102	0.501178	-0.642143
CUTA	0.199767	0.775489	-0.061739	-0.00630649	-1.1058	-1.05448	-2.40084	-1.95373	-1.13772	-1.16797	0.155493	0.299441	0.000285384	-1.19165	-0.297402	-1.57443	-1.0518	-1.13088	-0.567562	-1.85866	0.17534	1.25375	-0.8619	0.160188	-0.849113	1.11724	-0.227981	-0.395616	-2.454	0.856355	-0.491682	-0.901349	0.0651097	0.501791	0.488344	-0.239216	-1.29043	-2.29403	0.94371	-1.32811	1.12762	-0.715792	-0.00818919	1.04279	0.347839	-0.659095	0.549479	-0.0616843	-0.735612
CWC15	-1.15171	-0.766604	-0.713954	-0.530343	-0.496654	-0.436894	0.141128	-1.36749	-0.118449	0.0672343	0.28898	-0.487435	1.05692	-0.635795	-0.548638	0.091158	-0.473713	0.307687	-0.437224	-0.272256	0.490443	-0.241744	-0.112731	-0.13371	-0.444751	-0.17522	0.271688	0.172204	0.0887417	0.0129171	-0.0557371	-0.659242	0.0397196	0.0992679	0.113634	-0.409059	0.433562	-0.615984	0.910456	-1.257	0.364878	-0.0221437	-0.225322	0.173741	-0.406858	-0.363304	-0.987841	0.32533	-1.14414
CYB5A	0.881622	-0.146769	1.09046	1.34506	0.148725	1.93503	0.355626	0.356093	1.07123	0.810947	1.48317	-1.21807	1.86432	0.0362215	0.0958656	0.209003	0.806543	0.52056	0.266064	1.87625	-0.793349	3.82287	-0.720869	0.00647752	-0.191632	0.0448299	2.69303	0.0676143	1.17274	2.75758	-0.232301	0.363476	-0.707352	0.666838	0.724288	0.486	-1.76066	-0.667286	0.480611	-0.800187	-0.135584	0.189319	1.07997	0.761199	-1.43109	0.129012	-0.676954	-1.17659	-1.51376
CYB5B	-0.139073	0.121569	0.338527	-0.382591	2.07858	3.71375	2.57819	2.08166	-0.0251129	0.865009	1.35359	0.0555722	-0.369956	0.370675	0.69551	-0.412889	3.49632	0.914157	3.62974	0.237323	-0.0883952	-0.392174	0.448195	-1.43075	-1.59352	0.733907	0.418815	-0.371577	-0.208935	0.85937	-0.83331	0.331443	0.843863	1.65657	0.187756	2.13537	1.19404	-0.0767985	0.505045	0.468757	0.180913	0.436183	0.148094	0.588321	-0.568764	0.193381	-0.5792	-1.04223	-1.15461
CYB5R1	2.65266	3.76517	3.86519	3.15783	-0.115165	1.16396	0.894039	1.7176	0.590678	0.953702	0.0801915	-0.221371	0.106443	0.513589	2.7066	-0.31643	0.599772	-1.63642	-0.23035	0.526823	0.033613	1.16799	2.26518	1.95658	-0.847499	-0.727304	-0.367777	-0.515709	1.5796	-0.824087	-0.207402	0.224537	0.103181	-0.640128	-0.639674	1.40047	0.181411	-1.87301	-0.230238	0.180186	-1.67416	-0.00213525	-0.645392	-1.37426	-0.164461	-0.814836	-0.0718212	0.260512	2.19912
CYB5R2	-0.510708	-1.08127	-1.61327	-1.60203	-0.530181	-0.711458	1.67629	-1.98521	2.21555	1.35527	-0.945312	0.321982	0.817	0.454349	0.978379	-0.532139	-1.89948	-0.258316	-1.63619	-1.33123	-1.00235	-0.918946	-1.37991	2.05693	0.944255	-0.208413	-1.06016	-0.377244	-1.40433	-1.40053	-1.2824	0.898438	-0.104906	-2.19559	-2.09322	-1.29106	1.31207	-1.07233	-1.70271	-1.44547	-0.734642	-0.924445	1.70122	-0.694256	-1.41409	1.11649	0.32279	1.14345	-0.347094
CYB5R3	0.146438	0.108773	-0.396829	0.118079	1.82026	1.51838	0.392677	2.79666	0.366591	0.228576	-1.09294	0.55139	0.296404	-0.269313	0.262325	-1.83605	2.01882	-1.3405	1.87684	-0.607407	-0.346132	0.165967	0.25583	-0.232908	-0.691589	0.569702	0.674432	-0.429562	0.181533	-1.92044	-0.684408	-0.111225	0.402494	0.0942045	-0.228698	1.50258	-0.328938	-0.557335	-0.193306	-0.0126385	-0.763508	-0.588228	-0.26109	-0.895847	0.603293	-0.064093	0.479174	-0.338041	-0.510648
CYBB	0.229486	-0.430158	-1.27312	0.11088	-0.580302	0.36621	0.517784	0.132228	0.197571	-0.170932	1.97744	-2.57391	-1.11179	2.5899	-0.189624	1.48298	-1.60097	0.960533	-1.27772	1.78768	-0.742769	-1.04243	0.14024	0.621867	-0.724006	0.507836	0.461808	1.62877	0.947098	2.08688	0.490546	3.48992	0.4123	0.295068	1.63325	0.464304	2.1096	0.443582	0.121136	2.46868	-0.0924047	1.74177	-1.32767	0.952414	-0.156221	-1.12646	-1.63019	-0.66937	-0.0467571
CYC1	1.53386	1.36422	0.945341	1.42165	1.1856	1.13761	0.542389	1.24944	-0.650369	0.0339112	0.108044	0.761814	0.128986	0.0749743	1.09939	0.0979154	1.00039	-0.402475	1.45032	-1.39411	-0.651663	-0.623463	1.9631	-0.28495	-0.207934	-0.197111	-0.223216	-0.649828	-0.406149	-0.352648	-0.310667	-0.446048	-0.636149	-0.834801	-0.387966	2.22577	0.972049	-1.15707	-0.314449	1.09155	-1.82736	-1.01553	-0.806129	-0.0869773	-1.87085	-0.47394	-1.23857	0.273283	0.472548
CYCS	1.75321	1.61723	2.00113	1.83732	0.327105	1.22548	0.27402	0.810102	-0.874845	-0.299391	-0.0211282	0.0932168	0.600523	-0.575867	1.05485	0.64819	0.898992	0.825297	0.166165	-1.69854	-0.438085	-0.815386	0.711346	-1.43937	-0.0504994	-0.949209	0.0128305	-0.911478	-1.12874	0.352822	-0.750508	0.87359	-0.207498	-0.489999	-0.812272	-0.631942	-0.317389	-0.627563	-0.640583	0.0928897	-0.673102	-1.17325	-1.02052	-0.120439	-1.32894	-0.761357	-0.893744	0.129391	-0.203536
CYFIP1	-0.169496	-0.330899	-0.117327	0.26716	-0.358012	-0.233594	0.713694	-0.00784202	1.05165	0.51964	-0.0543956	0.0221231	-0.0961487	0.202943	0.216329	0.972805	-0.395643	-0.484917	0.308642	1.376	0.794068	-0.207416	0.821621	0.63576	0.781701	-0.299077	-0.400244	-0.384999	0.563509	-0.347003	-0.489259	-0.473889	0.571022	-0.971059	-0.35214	0.139431	-0.0433968	0.523822	-1.7111	0.731391	-0.727606	0.765164	-1.38723	-0.413475	0.317875	-0.378647	-0.267113	0.99161	0.375488
CYGB	1.26509	0.591631	2.30207	1.7779	-1.19371	3.88769	-1.18653	-0.153269	1.14148	0.713186	0.37788	0.885059	0.443141	0.427234	0.161749	0.35269	0.240893	-0.00873384	-0.643236	-0.293264	-0.417329	-0.281484	-0.714178	-2.08354	1.3606	1.50665	0.914015	-0.538846	2.43802	1.67983	0.993835	1.57832	4.91516	1.54091	-0.735581	0.726401	0.498284	-0.538117	1.67034	1.09552	-0.542196	1.56987	2.44514	1.13307	2.83503	-0.098762	1.4956	4.25732	0.0955197
CYRIA	0.879999	1.04755	0.699491	0.923468	-0.798459	-1.42127	0.00388052	-1.67186	0.583414	0.78151	-0.566645	-1.98739	-0.629008	-0.290011	-0.20408	0.0497442	-1.7785	-1.77609	-0.746557	0.93674	-1.61155	0.471299	-0.405972	3.06001	-0.0804354	1.46507	0.976778	0.875425	2.52459	-0.819568	-0.353322	1.00681	-0.509566	0.324628	0.755395	0.35075	-0.0745129	1.00435	-1.07816	0.210086	-0.209395	1.24583	-0.279823	0.185359	-1.47446	0.133875	1.31611	-0.556986	1.43733
CYRIB	0.276661	0.406112	0.264648	-0.116765	-0.254472	0.0471261	1.74736	-0.760473	-0.0525231	0.599161	1.5104	-0.829674	-1.38195	1.07653	0.0795979	-0.0361912	-0.735109	0.72607	-0.0787975	1.87167	0.452994	0.421638	0.771194	1.21638	0.286039	0.115534	-0.140816	0.676267	0.0793532	0.405959	0.242688	1.12869	-0.798933	0.0497184	0.586602	-0.498886	0.476477	-0.0919533	-0.051075	0.610058	0.164268	1.52661	-0.893335	0.38899	0.358259	-0.13614	-0.406796	-0.38985	-0.134388
CZIB	-0.750028	-0.124136	-0.723768	-0.416049	-0.947356	-1.12593	-1.07617	-0.650856	-1.41843	-0.834263	-0.323945	-0.333687	-0.278192	-1.2915	-0.773713	-0.71157	-0.68683	-1.06762	-0.719545	-0.592086	-0.100341	-0.0500893	-0.209783	0.277976	-0.411359	1.28517	0.795432	0.611449	-0.781299	-1.12315	0.996728	-0.994718	-0.235508	-0.260607	1.09803	0.913253	1.54259	-1.00202	1.50176	-0.224656	0.0721925	-0.139932	0.334899	2.62342	0.713361	1.06556	-0.341845	-0.868202	-0.137991
DAB2	0.431099	-0.180889	0.233518	0.31458	-0.826124	0.434872	-0.117805	-1.67165	1.01885	0.520869	0.179576	-1.07951	-0.109455	0.0641701	0.15018	2.08298	-1.20855	0.0376719	-1.16718	2.63933	-1.27334	-1.21447	-1.40755	0.590828	-1.53898	1.69628	2.46425	3.53157	2.71321	0.793358	1.0134	1.20771	1.76381	1.58612	2.44548	-0.123045	0.468052	1.10793	2.73806	1.75941	0.6332	0.504229	0.737267	2.55585	1.53032	-1.09006	1.15868	-0.0222917	-0.762257
DAG1	0.105204	0.799207	0.0241269	0.534643	-0.332014	-0.204482	-0.475762	-0.620401	-0.457619	-0.0764451	-0.423098	-0.055566	0.161515	0.070181	0.563188	-0.424369	-0.249384	-0.856676	0.702357	-1.22236	-1.27795	-0.256848	-1.01587	-0.528509	0.313899	0.88255	0.649956	0.583737	0.116125	-0.0859021	-0.597755	-0.768657	-0.023737	0.501508	0.391662	0.270663	-0.431498	-0.236839	1.54879	-0.819937	1.43852	-1.56643	-0.0623213	1.26448	-1.22042	-1.06006	-0.539628	0.0275122	0.96763
DAP3	0.478091	0.77907	1.97201	1.45856	0.0321583	0.720545	1.16348	1.21	0.901701	0.189384	1.05861	0.478818	0.264545	0.450719	0.937269	1.11382	-0.0963655	1.26832	1.3367	-0.230895	0.639457	0.541312	0.887819	0.207819	-1.08511	-1.13182	-0.507909	-0.953826	-0.615684	0.549301	-0.472537	-0.647415	0.293663	-1.67585	-0.909508	-0.6195	-0.708436	0.173873	-0.701204	-0.273022	-0.575155	-0.53509	-0.550568	-0.16411	0.0806099	-0.078236	0.332946	-0.983643	-0.244911
DAPK3	0.114051	0.0975184	0.849483	0.207822	-1.30357	-1.43675	0.254443	-0.869085	1.33084	0.300723	-0.705592	-0.924628	-1.35659	-0.870314	0.928824	-1.3251	0.716493	-0.319395	0.482241	-1.68221	-1.49329	-1.29802	-1.25001	-1.24097	0.865024	-1.24851	-1.55428	-0.570025	0.852667	-0.730077	0.0178039	-0.600564	-0.918312	-0.703418	-0.87873	-0.887576	-0.247958	0.329508	-0.29956	0.52356	-0.385873	-0.829958	-1.33055	-0.178301	-0.787128	0.319645	-0.031614	-0.598619	-0.551881
DARS1	0.315463	0.407575	0.887516	0.125426	1.28666	0.831317	1.50768	0.136592	0.176732	-0.0217642	0.826574	-0.114736	-0.272827	-0.237126	-0.121114	0.18874	1.16748	-0.377788	0.665808	0.113329	0.737255	-0.0638274	0.621276	0.378621	0.351375	-0.694315	-0.919974	-0.874255	0.662436	-0.378482	-0.407084	-0.225041	-0.266405	-1.12399	-0.914982	0.337155	0.521234	0.0781075	-1.27648	0.447284	-0.7037	0.293766	-0.763365	-0.923457	-0.777714	-0.125241	-0.66929	0.103623	0.896412
DARS2	0.273349	0.230906	1.42313	1.16124	0.329341	0.928628	0.538437	1.52452	-0.631382	-0.553086	1.41282	0.308529	-0.648015	0.0247217	-0.214532	1.01616	1.12108	0.928314	1.133	0.168935	0.476407	0.292837	1.98292	-0.266453	0.182923	-2.14427	-0.408403	-0.232724	0.144568	-0.52925	-0.579205	-0.165078	1.43363	-1.50481	-0.77412	0.240576	-0.394522	1.20596	-1.16563	0.0695021	-1.29932	-0.319806	-0.420905	-0.69527	-0.020535	-0.321024	-0.51577	0.191864	1.56604
DAZAP1	-0.718901	-0.206403	0.0115035	-0.779265	1.41091	-0.872699	0.563681	-0.118191	-0.815675	-0.252998	0.485551	0.232918	-0.507351	-0.474111	-1.1438	-0.463508	0.823864	-0.121427	0.761157	-0.319891	-0.0673667	0.213804	-0.29272	0.758445	0.61436	-0.079211	-0.128316	0.285633	0.00600769	-1.05107	-0.671005	-1.07559	-0.454222	-0.352258	0.499905	-0.538136	0.179069	0.310647	0.717869	0.268499	-0.263134	0.852561	-0.402151	-0.893821	-0.669118	-0.0472626	-0.791757	0.795226	-0.283336
DBI	0.687373	1.83493	2.49501	1.49938	0.911553	0.0350261	-1.11942	-0.110623	-0.09944	0.858874	0.28394	-0.056718	1.98591	-0.483452	0.475194	-2.39538	1.0428	-0.178295	-0.351595	-1.16297	-0.583631	0.626493	-1.05575	0.201119	1.04209	1.24866	2.87152	1.65121	-0.352584	1.16248	-0.697274	-0.143183	-0.585399	2.1835	0.859938	0.0703412	-0.87897	-0.108655	1.40006	-0.936282	1.08437	-0.0554834	2.62628	1.73351	0.119634	-1.41677	0.298767	-0.49891	1.69218
DBN1	-1.75429	-1.62526	-1.69425	-1.6562	-1.83846	-1.72536	-0.698857	-0.973849	0.124423	-0.488481	0.109181	0.470373	-0.938361	-1.33178	-0.680434	-0.256001	-1.45071	-0.864996	-1.51965	-0.539508	1.54167	-0.19925	1.4292	-0.37805	0.651175	-0.0341797	-0.758284	2.08687	-0.298597	0.878281	0.792412	-0.463423	0.936455	1.65559	1.13149	-0.544549	0.0772726	-0.277231	-0.417701	1.19615	0.74064	-0.947476	-1.20759	0.267746	0.761753	-0.664415	1.22111	-0.990327	-0.785273
DBNL	-0.646994	-0.492127	0.110762	-0.126364	-0.0965772	-0.563816	0.252446	0.0604912	0.689165	0.155597	0.497101	-0.158196	-0.542966	0.195586	-0.061138	0.291953	-0.301915	-0.0609582	-0.448524	0.71083	-0.285307	-0.747614	-0.13302	0.209307	0.148429	0.95651	0.76185	0.919424	-0.360696	0.562187	-0.0934331	-0.0984344	-0.113986	0.340051	1.20415	-0.265659	-0.135302	0.0749612	0.0883754	-0.143846	0.769492	0.486739	0.0620403	0.419119	0.0796822	0.0284661	-0.00524382	0.0342726	0.428302
DBR1	-0.851758	-0.687604	-0.302179	-0.806062	-0.352404	-0.0540967	-0.0746364	-0.42692	0.119308	-0.269092	0.315559	0.226769	0.20807	-0.246538	-0.560126	0.0526415	-0.147062	-0.595625	-0.246054	-0.0234716	0.756141	-0.159278	0.440441	0.456627	-0.451598	-0.385394	0.404225	-0.165368	0.316329	-0.742644	0.474029	-0.497356	-0.155517	-0.3871	-0.779367	0.460303	0.885423	0.0476788	-0.0500993	0.334155	-0.931039	-0.0878888	-0.1531	-0.669231	0.101111	-0.00625173	0.244481	-0.701319	-0.593625
DCAF7	-0.903181	-0.579542	-0.380787	-0.781456	-0.070067	-0.731346	-1.10322	-0.447106	-1.86702	-0.711069	-0.166251	0.976593	-1.40537	-1.23525	-0.961516	-0.343385	-0.298759	0.559461	0.394967	-0.91817	0.886636	0.0709179	0.570757	0.0257408	-1.02659	-0.828079	-1.11165	-0.45786	-0.709923	-0.0152956	-0.00968703	-0.012486	0.0961934	-0.398704	-0.498335	-0.285091	1.02015	-0.239624	-0.129019	-0.668673	0.0717675	-0.809817	-0.486901	-1.30813	-0.523109	-0.0621967	-0.6383	-0.374092	-0.182884
DCHS1	-0.310576	0.0100934	-1.48475	-0.081571	-1.13979	-1.91105	0.31292	-1.72116	0.249691	0.0708391	-0.0593647	0.0896543	0.300781	-1.30787	0.0677303	-0.573521	-0.589909	-1.53493	-0.470691	-1.07301	-0.360454	-1.70037	0.27968	0.523963	-1.2007	0.75271	0.0464765	-0.0179613	0.25895	-1.13317	0.614676	-0.380288	0.0278523	-0.349455	-0.505924	-0.29063	-0.961931	0.920131	0.543517	0.0178903	0.162607	0.0891117	-0.256223	-0.256928	1.18988	-0.68741	-0.285062	1.38992	0.067759
DCK	-0.612058	-0.427278	-0.106308	-1.20927	0.265313	-0.941628	-0.254181	0.0380091	0.182978	-0.274158	0.278244	0.147242	-0.643278	-0.45719	-0.454708	-0.574321	-0.605243	0.039244	-0.432946	0.902103	0.638532	-0.189073	0.0645894	0.0469901	0.0950561	0.0619534	-0.936113	0.0782145	-0.0390735	-0.917577	-0.805316	-0.882952	-0.550822	-0.0982143	-0.208291	0.0424277	-0.340267	0.336276	-0.628247	0.173291	-0.895271	0.804668	-0.214241	-1.23849	0.161371	-1.13904	-1.24193	-0.00889212	0.420377
DCLK1	-0.870097	-1.5247	-0.170603	-0.92993	-1.73114	-1.16044	-0.66638	-1.14946	0.529801	1.21326	-2.13833	0.523557	0.0357061	-1.47999	0.271781	0.305168	-0.987809	-1.14586	-1.24886	3.69366	-0.552277	0.543864	1.45093	0.931011	1.83194	0.2224	2.56113	2.63637	2.58154	-0.037484	1.19305	-0.503531	1.57508	0.781312	2.35609	0.783093	-0.0138985	1.84209	0.392923	-0.540934	-0.428124	0.779287	1.97646	1.28184	2.15926	1.62952	3.24277	-1.11985	-0.58952
DCN	0.188871	0.623619	0.112349	-0.0764403	1.59114	0.648291	2.60643	-0.00582914	3.46053	3.54027	-2.54448	-1.74226	4.62133	1.26089	1.74858	0.54779	-0.172717	-0.130484	-0.262398	1.12844	-0.718815	0.642564	-0.102587	-0.345152	1.60018	3.71983	3.40588	2.26918	2.54621	-1.13023	3.18586	-0.129044	2.45964	3.92419	4.26732	2.02972	0.38979	0.514075	4.07026	4.98094	0.192699	1.67444	2.75277	3.07088	2.01795	0.376016	3.19457	1.20795	-1.09802
DCP1A	-0.28883	-0.335205	-0.194171	-0.423925	-0.0987717	-0.166601	0.115395	-0.853787	0.373214	0.202325	-0.485701	0.448595	0.132576	0.0504765	0.324857	-0.497773	-0.0851517	1.1784	0.396345	-1.28386	0.40427	0.315644	0.310817	0.885065	0.0561872	-0.231817	0.248138	-0.0411237	-0.225202	0.0810935	0.055064	0.0539817	-0.622711	-0.354444	0.454195	0.354961	-0.488606	0.86749	0.433402	-0.350571	0.717078	-0.175415	0.256729	0.0499815	0.283391	0.0473335	0.0356407	0.269437	0.691674
DCPS	-1.07927	-0.846561	-0.720391	-0.877197	0.713246	-0.0205798	-0.18518	0.791546	-0.370923	0.217279	0.194311	2.1603	-0.142604	-0.355563	-0.272618	-0.168378	1.36721	-0.131196	1.69266	-0.106505	-1.88442	-0.762707	-0.0528034	0.567381	-0.263197	-0.0716785	-0.00101146	0.475621	0.83213	-0.897578	0.154733	-0.72289	-1.17798	-0.386833	0.0879037	-0.0632047	-0.171595	0.64156	-0.341307	-1.06926	0.725025	0.381187	0.0816853	0.471037	-1.58098	0.991485	1.17677	-0.759891	-0.0325163
DCTN1	-0.24796	-0.437318	-1.12504	0.146336	-0.924066	-0.381449	-0.270478	0.288297	0.393899	0.533088	-0.896454	-0.361117	-0.0787374	-0.175566	-0.346866	-0.292947	-0.659739	-0.917646	-0.655438	-0.189564	0.674232	-0.570234	0.859611	-0.285284	-0.265892	0.433915	-0.0899054	-0.153975	0.348553	-0.236893	-0.373202	0.254171	0.324449	-1.00643	0.510131	1.13114	-0.278126	-0.617568	-0.613815	0.492766	0.488939	-0.0252307	-0.345284	0.349361	-1.06136	-0.21792	-0.571809	-0.415052	0.0963777
DCTN2	0.0601293	-0.294111	-0.829336	0.0724455	-0.786383	-0.542796	-0.0363122	0.429351	0.295578	-0.212599	-0.981182	-0.0838991	-0.309327	0.0522754	-0.433053	-0.32506	-0.565656	-0.965734	-0.770047	-0.237593	0.0289047	-0.802065	0.417254	-0.913166	1.47655	0.448097	-0.237504	0.911335	2.98808	-0.128462	-0.579934	-0.161641	1.1826	-0.890828	0.417521	0.874669	-0.184683	-0.0645315	0.436685	0.090584	0.636289	0.794774	0.572645	0.165061	-0.751276	0.601671	-0.533511	-0.563389	1.70228
DCTN3	-0.261002	-0.323383	-0.547693	-0.306368	0.140299	-0.398538	-0.467053	0.280715	-0.94679	-0.0790264	-0.605625	0.0355617	-0.154547	-0.219527	-0.744956	0.0538271	0.674645	-0.77759	0.181908	-0.0599431	0.26337	-0.183399	-0.0892045	-0.084512	1.77229	0.389408	-0.22099	0.584199	0.752116	-0.286292	-0.0426956	0.251745	0.774961	-0.830598	0.358626	0.352985	-0.376881	0.531417	-0.33169	-0.613643	0.718993	1.03205	0.795776	0.130343	-0.313224	1.0278	-0.435747	0.633612	-0.208761
DCTN4	-0.103665	0.181726	0.0658943	0.186019	0.133935	-0.280908	-0.181169	0.458783	0.795732	-0.150297	-0.0190597	0.591144	-0.00164858	-0.0532806	0.738438	0.0153484	0.164958	-0.178169	-0.336008	0.446016	0.325051	0.505701	0.486999	0.514593	0.176176	0.139604	-0.145063	-0.701331	-0.212121	-0.0654117	-0.0271402	-0.0661079	-0.591208	-0.704289	-0.459418	0.732032	-0.147637	0.419124	-0.945033	0.362418	0.269724	0.248403	-0.192688	-0.761722	-0.531764	0.821308	0.253746	-0.0499101	-0.0295049
DCTN6	-0.549667	-0.0354515	-0.478413	-0.221402	-0.314405	-0.793655	1.54036	-0.0131809	-0.695544	0.498639	0.309973	-0.0390748	-0.373817	-0.893053	-0.00327793	0.127081	-0.39399	-0.59021	-1.0807	-0.106899	-0.378564	-0.523496	-0.487678	0.0615962	-1.28441	0.799553	0.196263	0.504687	-0.813383	-0.088934	-0.11278	-0.0261362	-0.131279	-0.206039	0.50177	0.391861	-0.442362	-0.677992	0.55793	-0.796554	1.2191	-0.120267	-0.353622	0.298224	-0.563985	0.385461	-0.39786	-0.410778	-1.13817
DCTPP1	-0.878552	-0.228626	-0.068639	-0.980823	-1.9089	-0.196681	1.04623	-1.9441	-1.34698	0.18781	2.44659	0.0314878	0.00826938	-0.473124	-0.538428	-0.362012	-1.1803	1.05571	0.0824691	-0.235899	0.903007	-0.326807	-0.52938	-0.482171	0.263689	-0.316432	0.369806	2.76798	-0.322489	0.241656	-0.993467	-0.191449	2.05266	0.507895	0.100093	-1.75532	-0.913269	-1.51961	0.564768	-1.15137	-0.27184	-1.05744	0.132702	-0.215624	0.567942	-0.235865	-0.690592	-1.34769	-0.561876
DCUN1D1	-0.632845	-0.133856	-0.548054	-0.448956	-0.845842	-0.254792	-0.388601	-0.273107	-0.108503	-0.0772303	-0.278334	-0.365058	-0.232503	-0.507645	0.254283	0.390995	-0.57254	0.24207	-1.26011	-0.0121441	-0.572715	0.145936	-0.253363	0.114245	-0.752188	-0.0703744	-0.104169	-0.0306098	0.170613	0.384807	-0.0241942	-0.280235	-0.233484	0.0842618	0.15928	-1.01109	-1.44695	-0.738944	-0.01807	-0.579243	1.00091	-0.0765128	0.450896	-0.0660022	-0.595783	-0.140225	-0.1447	0.055343	-0.418387
DCXR	1.6014	1.84124	0.862179	1.03601	0.996858	0.776332	-0.275021	0.365867	-0.392461	0.23253	1.25589	2.48002	0.516153	0.305035	1.05525	-0.284052	-0.109733	0.573471	0.373214	0.235998	0.864013	3.30054	1.36331	1.29365	0.489803	-1.76605	1.70638	-0.559346	-0.406859	1.22559	-0.292392	1.23459	1.28	-0.0861347	-2.18003	1.03927	1.13143	-0.288784	-1.82793	0.618709	-0.747925	1.82349	0.272882	-1.75146	0.6679	1.36201	1.80991	0.52054	0.167528
DDAH1	-0.46548	0.364999	-0.819047	0.635578	1.15304	-0.112038	-0.0482098	1.30419	-1.50844	-0.309015	-0.086767	0.846745	-0.0867727	-0.189812	0.28804	1.34279	2.45707	-1.71116	0.827634	-0.65696	-0.447325	1.69989	1.14513	-0.492402	1.68775	2.75321	0.614996	0.995069	-0.455109	-0.74762	1.10434	-0.344204	-0.248316	1.69142	-0.347686	0.817564	-1.86866	0.700253	0.711159	-0.903876	3.41545	-0.119149	0.350752	1.45349	0.524734	1.30243	2.40887	1.90316	1.59948
DDAH2	-1.66475	-0.672592	-1.01899	-1.00106	-0.0694935	0.173411	-0.943821	-0.0151777	0.114627	0.104664	0.246226	1.54591	1.09487	-0.441329	0.633864	0.21176	0.155073	0.787947	0.69562	1.28759	0.965419	0.840849	0.578684	0.331856	1.23821	2.88417	1.47023	0.524997	0.991324	0.133018	0.79672	-0.605815	1.71809	2.50454	1.2573	1.632	0.0459934	0.0398558	1.36249	0.298287	1.82718	0.526877	0.398387	1.58126	1.04426	-0.227287	1.35236	0.968526	0.302112
DDB1	0.368112	0.381004	0.56701	0.487603	-0.137781	0.0339881	0.451669	0.514678	0.384888	-0.257718	-0.136599	0.561444	-0.728686	-0.22371	0.453902	0.517035	0.0154941	-0.124064	0.260058	-0.0848042	0.676602	0.978944	0.74599	0.110923	0.0377437	-0.649474	-0.798453	-0.7289	0.398874	-0.038075	-0.572989	-0.0624818	0.337737	-1.50268	-0.176711	0.186793	0.389375	-0.0460582	-0.763091	-0.0687765	-0.11473	-0.328425	-0.498781	-0.95359	-0.589738	0.337263	0.0250485	0.241174	0.393088
DDI2	0.412059	0.596814	0.717163	0.557725	0.113645	0.0329086	0.116418	-0.235807	0.298724	0.0502634	-0.105881	-0.442584	-0.147551	-0.100513	-0.16776	-0.757314	-0.328539	1.69395	-0.357807	-0.0793926	-0.121915	0.933731	-0.178843	-0.120665	1.16519	-0.0626963	-0.070143	0.486256	-0.0476298	0.0377897	0.0786007	0.357391	0.704172	0.624604	0.0277193	0.729449	1.31983	0.42727	-0.00270301	0.577256	-0.744071	0.38752	0.0473157	-0.277735	-0.291711	1.48895	0.899696	-0.391656	0.513254
DDOST	0.290012	0.256966	0.309518	0.494669	0.280339	0.474522	0.257185	-0.386258	0.585444	0.172885	-0.0418531	0.0565835	0.493563	0.108371	-0.107319	-0.134155	-0.221341	0.399117	-0.177101	0.0194487	0.171114	0.456682	0.715942	0.672097	-0.235362	-0.571245	-0.253962	-0.55611	0.356579	0.40375	0.0207512	0.915579	-0.295602	-0.447311	0.138761	0.50472	-0.0239161	-0.38262	-0.788761	0.456066	0.267215	0.277575	0.244843	-0.714672	-0.963113	-0.499747	0.0217174	0.34138	-0.172465
DDRGK1	-0.342267	-0.3613	0.115647	-0.324372	-0.555788	0.0447087	-0.282276	-0.993122	-0.532882	-0.279297	-0.700057	0.0422067	0.284455	-0.870118	-0.574818	-0.0577126	-0.125281	-0.561168	-1.01634	-0.282697	-0.312475	0.200682	-0.440715	-0.600579	-0.433421	0.513132	0.389533	0.785138	0.639729	-1.87811	0.0806461	-0.101022	1.38221	0.766217	0.643936	-0.420435	-0.263239	-0.308495	0.852491	0.437651	0.279906	0.156731	0.102228	0.629234	0.735136	-0.234206	0.721351	0.140012	-0.228036
DDT	0.522282	1.18775	0.603666	0.881024	-0.559782	-0.226521	-2.41383	-1.69596	-1.95007	-1.14496	0.43164	-0.121041	-0.0640106	-0.553392	-0.227788	-1.91464	0.402274	1.15432	-2.50241	-0.981613	-0.548486	0.333083	-1.61204	0.908744	-1.10606	0.8024	0.372913	0.225459	-1.37894	0.0225457	-3.396	-0.40384	-1.36647	-0.428048	-0.476535	-0.222972	-0.957791	-0.36255	0.639998	-1.54537	0.560879	-0.382512	-0.59269	1.08545	-1.57854	0.915762	-1.14306	-1.30314	-0.481245
DDX1	-0.448313	-0.189857	-0.659419	-0.0454869	-0.20264	-0.160406	0.344306	0.344835	-0.345684	-0.271	-0.852264	0.680825	-0.25824	-0.74066	-0.622838	0.347999	-0.214905	-0.667912	-0.0927932	-0.380071	0.378542	0.770291	0.659838	-0.0531367	-0.316482	-0.846683	-1.01535	-1.17141	-0.13403	-0.828561	-0.357208	-0.959794	0.115064	-0.372574	-0.347387	-0.148256	0.561673	-0.600971	-0.742078	-0.752719	-0.247395	-0.872745	-0.427509	-0.96703	-0.543027	-0.32498	-0.797487	-0.848079	-0.273729
DDX17	-0.987474	-0.506455	-0.478749	-1.11926	0.363656	-0.961853	-0.151361	-0.245188	-0.978268	-0.469647	-0.424124	0.296008	-1.14424	-1.60082	-1.39119	-0.655599	0.206408	-0.810814	-0.670191	-0.254454	0.614463	0.249391	0.292504	1.0343	0.432785	-0.255896	-0.41861	-0.0307826	0.231582	-0.702933	-0.343321	-1.63991	-0.116864	-0.17568	0.0963897	0.0792747	0.560073	0.102822	0.68838	-0.100243	-0.785653	0.375451	-0.0382951	-1.2415	0.55585	0.0624882	-0.426777	-0.469071	-0.577181
DDX18	-0.352302	0.0517497	-1.21605	0.316872	0.0153484	-0.0647483	-0.51238	-0.464057	-0.172163	-1.69017	-0.619836	-0.296747	0.245637	0.756871	-0.325438	-0.461807	2.061	0.398012	1.58426	0.0470358	1.62349	1.20516	1.66113	-1.43691	-0.369654	-1.59942	-0.091138	-0.433202	0.516684	-0.405456	-0.317598	0.871267	-0.287963	-1.08334	-0.601332	-1.37848	0.312072	0.372582	-0.238878	-0.308273	-0.389869	-0.754161	-0.0993466	-0.24062	-2.96025	-0.423217	-0.945984	-0.732399	-0.483131
DDX19A	0.711894	2.58389	-0.435886	2.16302	-0.128502	-0.14621	0.0551163	0.20476	0.965128	-0.45765	-2.64357	1.63224	0.517874	-0.529951	0.908973	0.388915	1.08678	-0.25795	1.3012	-0.773219	0.414938	0.0630052	-0.16141	0.854054	-0.677633	0.427419	0.0995353	-0.148653	-0.871571	0.701448	0.767834	-0.259886	0.291812	0.639821	0.269002	-1.20661	-2.29452	1.63819	-0.967371	-0.657683	0.974204	0.544713	-0.878349	-0.390276	-0.203606	0.195967	-1.65153	1.50657	-0.409964
DDX23	-0.741074	-0.809426	-0.900658	-0.809115	0.204743	-0.693112	0.520327	0.0701636	-0.928071	-0.443657	-0.369829	0.463089	-0.676511	-0.402549	0.0278742	-0.11073	0.0693371	-0.858747	0.129708	-0.808657	1.68135	-0.325096	1.36648	-0.66954	0.100855	-1.02845	-1.70933	-1.51376	0.370533	-0.158527	0.0330803	0.110315	0.477296	-0.38012	-1.41683	-0.199027	1.10096	0.137428	-1.28724	-0.673188	-1.67673	-0.66644	0.763881	-1.62096	-0.262137	-0.708954	-1.06328	1.50456	0.393782
DDX39A	-0.129565	-0.202821	0.347775	-0.501993	-0.690685	-0.891967	1.97863	0.626515	-0.524938	0.0838751	-0.0410063	-1.11846	-0.381106	0.0376135	-0.725757	-0.511594	-0.907032	-1.26109	-1.46357	-0.0340557	1.81978	0.385098	1.60469	1.08339	0.816461	-1.11671	-1.24388	-0.36683	0.780052	1.22005	0.169128	-0.505787	1.90111	-0.394164	-2.83453	-0.736727	1.1101	-0.429504	-0.263385	0.852369	-3.21769	0.340846	-0.817498	-1.69252	-0.448118	0.0408153	-1.38575	-1.58563	0.443814
DDX39B	-0.395989	-0.00588146	0.319304	-0.0119092	-0.463098	-0.733869	0.642695	0.181364	-1.10651	0.201023	-0.28811	0.291792	-0.877144	-0.531803	-0.619925	-0.0690948	-0.487102	0.0676883	-0.377924	0.00250375	1.22088	1.26228	1.3682	0.922994	-0.548701	-1.37629	-0.535522	-1.11276	-0.102904	-1.3052	-0.0130523	-1.05629	0.0838522	-0.73197	-1.34537	0.0865905	-0.0912866	-0.0178159	-1.96017	0.925114	-1.37807	0.544092	0.301013	-2.06685	1.06449	1.24573	0.372961	-0.307494	0.468282
DDX3X	-0.322643	-0.0086227	0.53777	-0.268544	-0.214262	0.212358	0.470134	0.203899	-0.466116	0.388086	0.252664	0.0613387	0.288912	-0.691253	-0.287215	0.0706496	0.232215	0.493004	-0.172957	-0.0473313	0.137292	-0.251477	-0.0284438	0.220589	-0.441601	-1.26874	-1.01833	-0.584145	-0.853833	-0.259222	-0.828221	-0.857613	-0.245832	-0.748157	-0.618879	-0.4205	-0.27096	-0.300059	-1.02003	-0.443153	-0.854717	-0.342494	-0.271255	-1.34312	-0.758226	-0.366885	-0.926711	-1.09005	-0.707302
DDX42	-1.14873	-0.898611	-0.862107	-0.885597	-0.368931	-0.188925	0.420597	-0.133295	0.708423	-0.121209	-0.153339	1.00902	2.44029	-0.428179	-0.365922	-0.0483444	-0.694411	-0.501301	-0.449696	-0.763844	1.54929	0.171792	1.17065	-0.500694	0.419563	-0.0821228	-0.35242	-0.369962	0.438718	-0.251331	0.726221	-1.04711	-0.213218	-0.277467	-0.550608	0.398975	0.902442	-0.190053	-0.108384	-0.110663	-0.709542	-0.548188	-0.0711291	-0.748018	-0.191696	0.144983	-0.118017	-0.823225	0.885327
DDX46	-1.11283	-1.1483	-1.07042	-1.106	0.00114093	-0.754347	0.39259	0.573555	0.196027	-0.184001	-1.11966	0.834991	0.326591	-0.569356	-0.560609	-0.018358	0.466929	-0.846743	0.0510964	-0.409155	0.823728	0.251424	1.42742	-0.272608	0.379643	-1.02185	-0.0980687	-0.187754	0.363797	-0.240199	-0.754349	-0.763499	-0.499261	-0.461286	-0.887507	-0.153955	0.755859	0.182257	0.116826	-0.327818	-0.947594	-0.590568	-0.552603	-0.0572644	-0.156492	-0.152932	-0.324117	-0.589085	0.33384
DDX5	-0.554767	-0.299074	0.155232	-0.593688	0.315152	-0.838322	1.04034	0.0749748	0.0843857	-0.0115654	0.243858	-0.213122	-0.100334	-0.773827	-0.336664	-0.00740075	0.349765	0.379931	0.536392	0.169112	1.26547	0.959383	1.21474	0.793252	0.602633	-0.925984	-0.493745	-0.437033	-0.0240467	0.124041	-0.733196	-0.936356	0.41778	-0.134981	-0.224466	-0.68578	0.44943	0.424744	0.136865	0.389882	-1.07062	0.29882	-0.0992995	-1.8757	-0.402631	-0.0591576	-0.876048	0.342589	1.34212
DDX6	-0.25986	0.28829	0.33513	0.0752364	0.195703	-0.229328	0.625823	0.244056	-0.386081	0.23131	0.0186754	1.16016	-0.0767569	-0.555441	-0.226743	0.321855	0.215197	-0.120344	0.155153	0.0570056	1.33818	1.36344	0.954879	0.643204	0.162587	-1.02876	0.131024	-1.55314	0.343547	-0.142757	0.121247	-0.0800164	-0.120662	-1.6019	-1.11666	-0.305765	-0.404463	0.506735	-1.31733	0.447983	-0.601497	0.29201	-0.591335	-1.39093	0.403185	0.322313	-0.131807	0.422021	0.0918438
DECR1	2.68003	1.79216	1.86764	2.09954	0.497213	2.30424	1.91607	1.37705	0.322352	0.488696	0.816267	1.19534	0.605503	-0.251613	1.09783	1.04553	0.909079	0.738112	1.88152	-6.77902e-06	-0.163104	0.909275	1.21761	0.335512	1.7278	-1.45557	1.62407	-0.855663	0.774834	-1.28659	0.368304	0.94819	0.877274	0.193609	-1.5397	-0.173499	0.345174	0.498845	-1.47674	1.20481	-1.37916	0.664935	-0.850512	-0.909275	0.262843	-0.707911	0.42118	1.05732	0.682673
DEFA1	-1.32849	-0.831106	-1.36115	1.1078	1.85262	1.23333	-0.400906	-1.83533	0.210691	2.21439	4.30395	-0.209135	0.600017	5.19287	2.12344	0.505753	1.55584	3.19426	1.87453	2.66729	3.74689	1.52753	-1.53266	1.43746	3.67164	1.2059	1.12556	-1.51879	-2.17488	3.42347	3.10735	6.49737	-2.577	3.39954	-0.708423	-2.07511	5.36837	3.54052	0.797906	0.290086	-0.472936	0.60703	1.54389	-1.80188	-3.37264	-1.17747	-2.451	2.90876	3.6764
DEK	-1.00602	-1.00282	-0.827815	-0.889942	0.259506	-0.721827	-0.531659	-0.888082	-0.618175	-0.749445	-0.892906	-0.00641169	-0.576091	-0.128998	-0.284251	-0.318798	0.037136	-0.627127	0.124838	-0.625391	1.27828	0.00433206	0.603247	-1.68748	0.417251	-0.67328	-1.08189	-0.439435	0.57177	-0.0772274	-0.837441	0.297026	-0.612065	-0.661217	-0.165282	-0.800625	0.701598	-0.286184	0.0444006	-0.216744	-0.332538	-0.485881	-0.114571	-0.667216	-0.518818	-0.221528	-0.465497	1.02296	-0.0225152
DENR	0.0140699	-0.0367016	-0.292991	-0.210026	-0.815634	-0.149273	-0.306423	0.0872563	0.241586	-0.636487	-0.210158	-0.160523	-0.23928	-0.57343	0.177795	-0.214957	0.337423	0.286888	-0.0164208	-0.311342	0.0404527	-0.223046	0.0640469	0.211066	-0.88742	0.00183884	-0.216261	0.0238168	0.494284	0.372781	-0.0866469	-0.335464	-0.257829	0.0696794	0.274456	-0.961006	-0.723079	0.109762	0.0362727	-0.559899	0.709718	-0.141993	-0.760746	-0.171056	-0.129409	0.022738	-0.506322	0.32745	-0.217763
DERA	0.1938	0.499519	0.153119	0.542925	0.813138	0.561227	-0.0916441	0.604961	-0.287266	0.496091	0.457766	-0.04669	0.202535	0.800444	-0.429775	-0.068623	0.381558	1.25989	0.102364	0.40422	-0.904633	0.692319	-0.891416	2.18609	1.87823	-0.48418	0.635283	-0.451687	0.489714	0.266094	0.644907	1.27857	1.32401	-0.536899	-0.997032	0.187016	0.820877	0.252637	-1.09687	0.780386	-0.88034	1.88838	0.110497	-0.691874	1.40023	0.684756	0.682579	0.999954	-0.0262181
DES	0.406785	2.17368	1.85462	0.445293	-1.47158	-1.86643	0.302366	-1.96627	-0.592478	-0.615202	-2.21614	-1.17013	-1.44001	0.376368	2.14566	-4.3152	0.0699908	0.242463	-0.93986	-1.52492	2.43592	0.379002	1.12826	5.5869	2.17746	0.648856	-0.0810456	3.67548	1.75127	-1.6417	2.89949	-2.03224	-0.206334	-0.952069	-1.31912	-1.30476	-0.525926	4.18122	-0.334445	-1.80145	-1.85431	-0.20147	-0.276959	1.81978	4.43998	-0.426454	1.02998	-1.97918	1.50135
DFFA	-1.17087	-1.29267	-1.27263	-1.05022	-0.676914	-0.790696	-0.44423	-0.920458	-0.545707	-0.508334	0.011272	0.961319	-0.791221	-0.409383	-0.681112	0.409513	-0.17375	0.37247	0.129708	0.207226	0.040733	-0.336235	-0.30784	-0.0647189	1.32542	0.240503	-0.0442499	0.779935	-0.485379	0.445464	0.0547031	-0.899261	0.519738	0.548632	0.479445	0.132704	0.18156	-0.0670998	1.30563	-0.772349	-0.0217203	-0.457171	0.212297	0.695259	-0.00069768	0.770015	0.722156	0.0197432	-0.00930273
DGLUCY	0.512821	1.41343	-0.563385	0.972052	1.80492	1.95177	1.71625	1.5219	2.06689	-0.292688	0.0880142	1.10387	-0.34195	-0.256226	2.60766	1.2509	0.296827	0.413878	1.34008	2.09098	1.31966	-1.94752	1.51678	1.53328	1.14784	-0.710559	3.57468	-0.559386	0.173333	-0.229155	-0.410089	-0.318206	2.79688	-1.41472	-0.695143	1.0363	-0.584254	1.01665	-1.49529	0.280095	-1.56336	-0.19856	-0.636013	-0.933698	0.267863	-0.176553	-2.41626	-0.249402	2.28656
DHRS1	1.3474	-0.149632	-0.624776	0.376971	-0.556459	-0.403784	-0.316806	0.66761	0.589346	1.16398	0.565922	0.264976	3.67373	0.0518836	0.108206	-0.466431	-0.824974	-0.56801	-1.07179	-0.574885	0.0383486	2.78646	2.36001	0.905475	-0.794542	0.196677	1.77712	-1.74964	0.198141	-0.170712	-0.0534993	-1.19373	0.430597	-2.09169	-0.106708	0.0687128	-0.433498	-1.40948	-1.04358	0.0426794	0.0797273	-0.998087	-0.0784996	0.0854924	-0.0614273	0.481954	0.246648	-1.1885	0.716668
DHRS4	3.28917	0.989153	0.815874	1.39582	0.657685	0.403013	0.450834	0.55403	-0.701407	-0.676334	0.591177	0.158355	-0.85853	-0.614296	-0.143505	-0.206875	1.97332	0.404912	0.544711	-0.0416523	0.772618	0.316529	-1.08782	0.57652	1.39507	-0.250582	-0.0556278	-0.383677	-0.290508	0.0244788	0.57873	0.88981	2.47204	-1.08038	-0.541063	-1.11987	0.476554	0.00155267	-0.281661	0.0611342	-0.638199	1.35955	-0.652754	-0.630482	-0.596758	0.29029	1.28124	0.2155	0.489535
DHRS7	1.57624	0.77604	1.49873	0.956789	0.446932	0.0193815	-0.334302	1.44925	0.49248	-0.00710252	0.750461	-0.409833	0.483139	1.12858	0.824581	-0.665361	0.988966	-0.1827	0.0405511	0.292855	-0.450557	0.528691	1.40536	0.830033	0.0181518	-0.07781	-0.109742	-0.514483	0.670885	0.316688	-0.228957	1.05699	-0.0928861	-0.529042	-0.106134	1.65999	1.10492	-0.0267725	-0.71069	0.522541	-0.314567	0.326002	-0.610113	-0.236156	-0.797674	-0.205382	-0.448807	0.930168	0.840687
DHX15	-0.502779	-0.639276	-0.384148	-0.477211	0.384616	-0.197044	0.600695	0.26607	-0.549474	-0.227722	-0.40955	0.623028	-0.405459	-0.473532	-0.671521	0.152928	-0.210201	-0.615403	0.178143	-0.227443	1.59326	0.89759	1.12284	0.284413	0.709158	-0.888195	-1.05144	-0.135437	0.634336	-0.41754	-0.572273	-0.184517	0.195863	-0.820674	-1.19982	0.129986	0.87575	-0.258367	-1.21659	-0.000920056	-0.455347	0.29408	-0.106308	-1.48186	1.01742	0.431029	0.779986	0.319061	-0.158936
DHX9	-0.635314	-0.253495	-0.136814	-0.737482	0.472971	-0.796516	0.524595	0.297675	0.036793	-0.564069	-0.186427	0.663134	-1.0259	-0.737695	-1.03573	0.141575	0.238391	-0.971369	0.183072	-0.438401	1.71758	0.975219	1.78584	0.971526	1.00183	-1.43195	-0.909314	-1.14086	1.22982	-0.634787	-0.615671	-0.378279	0.32452	-1.35282	-1.46615	0.556885	0.668674	0.385518	-1.17934	0.674198	-2.18357	0.194341	-0.073132	-1.63459	0.611162	-0.208455	-0.0933571	0.0337845	1.31502
DIABLO	0.742411	0.0194958	-0.208848	0.0672139	0.492534	-0.351285	0.845981	0.593624	-0.1171	0.204619	0.277377	0.504481	0.340636	-0.528369	0.510529	-0.732952	0.443204	-0.0965523	-0.259939	-0.414657	1.16109	0.731162	0.597286	0.224489	-0.640179	-1.01912	0.34442	-0.688887	-1.27456	0.40356	0.6891	-0.00803056	-0.833665	-0.855026	-1.14473	3.28324	0.00144918	-0.471259	-1.14645	-0.192376	-1.32824	-0.157817	-0.811547	-0.12346	-1.07046	0.131544	-1.19122	-0.909276	-0.564303
DIAPH1	0.0297743	-0.678863	-0.205469	-0.191004	-0.764954	-0.24466	0.512018	0.993536	0.419582	0.743736	-0.36261	-0.469059	-0.401881	0.491899	-0.513864	-0.342494	-0.860157	0.0846603	0.388559	0.0960304	0.805859	1.10353	1.07826	-1.94007	-0.339319	-0.0910272	-0.82898	-1.17605	-0.417536	0.881372	-2.23373	0.459724	-0.658381	-0.130959	0.0972072	-0.216532	-0.0398503	-0.206411	-0.529561	-1.17011	-0.47242	-0.161519	-0.789924	0.0932885	-0.939268	-0.402193	-0.619326	-1.45637	-0.0941256
DIS3	-0.294845	-0.420338	-1.1352	-0.0693236	0.667194	-0.173529	1.76434	0.489243	0.697693	-0.170641	-0.575511	0.576476	-0.0622162	0.46008	-0.841902	-0.325157	0.491818	0.147146	0.750904	-0.387103	0.831859	-0.0716435	0.980743	0.490971	-0.136865	-0.817715	-0.832103	-0.322777	-0.416173	-0.544264	-0.795123	-1.68095	-0.770764	-1.14789	-0.264428	-0.160938	-0.669269	-3.00539	-1.97362	-0.0423408	-0.16673	-1.33175	-1.08154	-0.126221	-0.938829	-0.163184	-0.647339	-1.42142	0.196371
DLAT	1.54555	1.9451	1.74564	2.20036	0.999879	1.71558	0.754755	2.11465	0.969855	-0.350053	-0.131347	0.0897178	0.0404909	-0.151381	1.97551	0.451655	1.52371	-0.0710298	1.17338	-0.926798	-0.825054	0.263642	1.65696	-0.361783	0.516386	-1.74704	0.272058	-0.358856	0.190438	-0.592131	-0.299083	-0.286829	-0.170011	-1.81764	-1.44243	0.579308	-0.0354056	0.434994	-1.27612	0.293752	-1.6065	-0.838339	-1.29119	-0.768921	-0.565465	0.0815375	0.582107	1.0413	-0.245705
DLD	0.913578	1.4682	1.13635	1.7266	-0.30609	0.537	-0.0159292	0.744705	0.253175	-0.388427	-0.338851	0.715173	-0.167085	0.0425167	1.3692	0.772518	0.0178724	-0.393584	0.0725146	-0.589516	0.321808	0.440997	1.36189	0.0248871	0.215168	-1.2329	0.0507858	-0.869861	-0.361889	0.308053	-1.55752	0.267443	0.556758	-0.592014	-1.33251	0.558471	0.393117	0.463774	-1.75297	-0.0336301	-0.731768	-0.517546	-1.08425	-1.13151	-0.476487	-0.194794	-0.226761	-0.00861043	-0.397722
DLG1	-0.809763	-0.34762	-0.0533697	-0.549028	-0.27934	0.808461	-1.08475	-0.376213	-0.167513	-0.597748	-1.32881	1.3024	-0.178392	-0.946697	-0.653232	-0.321473	-0.15446	-1.55961	-1.18351	-0.687509	-0.674737	-0.881382	-0.383686	-0.916286	0.365089	-0.0276618	-0.414451	-0.836597	-0.189673	-0.507855	-0.101984	-0.965497	0.147309	0.481744	0.0126171	0.539043	0.205259	-0.555099	0.0494198	0.0587867	1.27273	-0.980769	-0.0981678	0.174795	-0.517159	-1.10584	0.0937716	0.35534	-0.723732
DLGAP4	-0.355871	-0.627886	0.11212	-0.417297	1.25011	-0.782479	-0.706704	0.618434	-0.603901	-1.1277	-0.814044	0.0637356	-0.545374	0.122362	-0.227041	-2.06941	1.91729	-0.568385	-0.34057	-1.48055	0.240181	-0.115233	0.869674	-0.90626	-0.301171	-0.0834187	-0.647177	0.316529	-0.393395	0.106541	0.453803	-0.25595	0.21881	0.829963	0.687176	-0.879597	-0.196073	-0.493798	0.819542	-0.138275	0.435111	-0.453385	-0.299916	0.419092	0.513544	-0.0173541	-0.270444	-0.680382	0.20483
DLST	1.94915	0.996351	0.86168	1.38897	1.72142	1.17729	0.461988	0.539055	1.05827	-0.561735	-0.806824	0.899909	0.0727177	0.0314325	1.4891	0.727494	1.3844	1.6749	1.7427	-1.4586	-0.0806139	0.412043	0.486051	-0.384986	0.576978	-1.70298	0.314577	-0.504107	-0.834493	-0.505748	0.00965378	0.506581	0.202381	-0.963141	-0.868164	0.960153	0.235254	1.33056	-1.49152	-0.157258	-1.35781	-0.578721	-1.59758	-1.11994	-1.45291	0.171575	-0.518642	1.0733	0.0551681
DNAJA1	0.206723	-0.536006	0.13644	-0.000642793	0.241	-0.427815	-0.029649	0.323517	-1.14862	-0.787781	-0.758962	-0.343934	-0.329856	-0.869408	-1.42331	-0.351878	-0.174852	-0.905407	-0.488733	-0.158045	0.887995	0.305388	1.31181	-0.460634	-0.461855	0.0280213	-0.619576	-0.145483	0.276037	0.408779	0.477845	-0.440214	0.747016	0.146116	0.665811	-0.90132	-0.548124	-0.172374	0.443179	0.555925	0.0969119	0.0554213	0.0600664	-0.769666	-0.29492	-0.231454	-0.851128	-0.321742	-0.217898
DNAJA2	0.119018	0.410877	0.605291	0.14755	-0.442163	-0.0810831	-0.0558877	-0.11325	-1.22597	-0.334057	-0.546569	-0.160072	-0.259624	-0.596184	-0.622697	-0.73127	-0.399427	-0.919587	-0.531741	-0.25078	0.362394	0.161499	0.769772	-0.258919	-0.708631	0.0313182	-0.145025	-0.365562	0.262593	-0.46503	-0.234775	-0.396201	-0.0574468	0.0816217	0.249329	1.20734	-0.32878	0.0475826	0.157154	0.180668	-0.0538388	-0.0206624	0.421916	-0.22497	-0.0172646	-0.085749	-0.501215	0.0568525	-0.573155
DNAJB1	-0.696709	-0.885076	-0.623678	-0.483919	0.282246	-0.626587	0.0505717	-0.0632779	-0.527447	-0.0787759	-0.573355	0.315625	0.542074	-0.0891519	-0.857122	-0.983097	-0.581262	-0.409599	-0.152171	-0.601571	0.193852	-0.486367	0.034217	-0.338011	1.5649	-0.019739	0.803838	0.978627	2.31426	0.656692	0.320484	0.395864	1.62659	1.50149	-0.137022	0.0302186	1.12817	0.880866	1.17494	0.0805984	-0.5109	0.103607	0.190144	0.185078	0.752125	0.0522561	0.764633	0.399694	0.399824
DNAJB11	-0.951524	-0.999922	-0.564649	-0.860853	-0.618991	-0.0734067	-0.644066	-0.65436	-0.607181	-0.682765	-0.680284	-1.70465	-0.770774	0.145718	-1.25646	-0.928379	-0.769206	-0.744115	-0.46685	-1.31996	0.125694	0.484036	0.386618	-0.500695	0.686825	0.87651	0.0145652	0.715861	0.469779	0.619616	0.437187	0.119653	0.544077	0.821525	1.0132	-0.0461836	-0.438053	-0.806222	1.14309	0.160683	-0.643304	0.0186765	0.767906	0.285718	0.577854	-0.224785	1.98592	-0.671245	-0.435368
DNAJB2	-0.219076	-0.046449	-0.598526	-1.03893	-0.55671	0.303642	-0.614085	-1.10656	-0.976621	0.166669	-1.03993	0.824003	0.195106	-0.131884	-0.0578369	0.57473	-0.416734	0.346007	-1.28083	0.278264	0.103967	0.453859	-1.38965	0.187241	-1.27504	1.04096	0.760316	0.026465	0.800875	-0.783939	0.252684	0.387304	0.0566943	0.874736	1.39508	0.0301089	-0.577605	-0.844395	0.677345	-1.07117	0.923486	-0.458017	0.125977	0.125488	-0.456828	0.108068	0.158485	0.759356	-0.281438
DNAJB4	0.504407	1.08903	0.0454039	0.673587	-1.1792	-0.721871	-1.14527	-0.833906	-1.61561	-0.862091	-1.15479	-0.745214	-0.675496	-1.31632	0.582872	-0.896311	-0.902413	-2.28907	-1.11275	-1.21284	-0.386203	0.07337	0.0746461	-1.89987	1.53522	-1.06422	-1.10753	-0.221743	-0.0864039	-2.15836	-0.216525	-0.0730531	-1.34285	0.869074	-1.22474	-0.553628	0.688039	-0.114876	1.55723	-0.21949	-1.18899	-0.833683	-0.792784	-0.300371	-0.0764492	-1.11145	-0.458959	0.0236938	0.161045
DNAJB6	-0.64652	0.00493782	-0.139865	-0.601764	-0.750692	-0.395651	0.76847	-1.10297	-0.177326	0.391338	-0.228374	0.230947	0.544957	0.00130763	-0.00827474	-0.459881	-0.405258	-0.847265	-0.588733	-0.330563	-0.201541	0.319444	-0.0908353	-0.165854	-1.12461	-0.303637	0.362667	-0.385205	-0.469306	-0.389937	-0.278258	0.132139	0.65885	-0.124141	-0.0653497	-0.363521	-0.788291	-0.598357	0.316034	-0.501219	0.0950861	0.00212161	-0.0760786	-0.2479	0.0303417	0.00591341	-0.277702	-0.672177	-0.845577
DNAJC10	-0.749782	-0.884106	-1.05387	-0.362335	0.132163	1.34951	0.877874	1.07246	0.775792	-0.704444	0.319453	0.237077	-0.920209	0.0140058	0.176233	0.615987	0.332756	0.138587	0.63156	-0.663965	-0.972579	-0.903321	0.240408	-0.5583	1.0234	-0.0574303	-0.529678	0.37101	1.65186	-0.384841	0.110569	0.975399	0.674039	0.0368209	0.358805	0.0260003	-0.547735	0.60719	0.810118	0.299713	-0.536746	0.24557	-0.331433	-0.441889	0.469978	0.522359	1.11663	0.489724	0.738824
DNAJC11	1.66474	1.09628	0.954711	1.73012	-0.0750664	0.979517	0.904597	-0.120936	0.490358	0.557655	-0.53929	-0.12993	-0.209662	0.984974	0.81759	-0.584996	1.04617	-0.118651	1.013	-1.28861	0.992339	0.63654	-0.17682	-0.452359	1.05153	-1.31057	-0.0165984	-1.22439	0.453193	-1.10841	-0.907673	-0.120489	1.42918	-1.07985	-1.6184	0.157851	-0.893005	1.254	-0.597146	0.447284	-1.13979	0.324766	-0.330895	-0.653919	-0.0399331	0.724619	1.38093	0.0350069	1.24612
DNAJC13	0.257962	-0.704988	-0.286152	0.51195	-0.70333	0.129662	-0.477005	-0.0945869	1.0462	-0.322285	-0.183697	-0.246719	0.045649	0.395853	0.0177808	0.367414	-0.775935	-0.542372	-0.953597	0.618499	0.0535125	-0.676171	0.992157	0.812091	-0.579087	-0.744886	0.148053	-0.308472	0.158939	0.446586	-0.515893	0.765442	-0.490674	-0.831619	-0.114064	0.30344	0.375906	0.0113267	-0.778793	0.19246	-0.037308	-0.18527	-1.09331	-0.272339	0.0184929	-1.23884	-0.210177	0.868598	0.0690525
DNAJC17	-0.283439	-0.0877023	-1.44602	-0.133247	-0.839866	-0.633055	0.624889	-1.13012	-0.227869	-0.557217	-0.617735	0.281655	-0.0366052	-0.67797	-0.541793	-0.378173	0.733769	-0.203133	0.885786	-0.615074	1.18909	-0.178378	-0.31241	-0.56474	-0.561076	-0.399139	0.0535088	-0.423841	0.35117	-0.521778	0.101616	-0.460155	0.386662	-0.159273	-0.973698	-1.46434	0.122313	0.775054	0.117985	-0.149607	-0.277182	-1.11211	0.157074	0.52171	-0.555412	0.123113	-0.740387	0.100634	0.076881
DNAJC3	0.148279	-0.195478	0.173015	0.689318	1.20046	0.530784	1.08994	-0.417452	-0.199334	-0.637888	-0.297908	-0.986374	-1.08882	0.746179	-1.23608	-0.212109	-0.924822	-1.82098	-0.907744	-0.506584	0.0371738	-0.560698	0.953142	-0.61014	-0.510697	-0.522246	-0.789639	0.844316	-0.076948	1.1122	-0.35578	0.392359	-0.0347446	-0.621528	0.0866	0.1256	-0.25098	-1.18585	-0.727513	-0.700615	-0.996839	-1.16296	0.0401617	0.0782086	0.0443067	-0.957068	-0.219113	-1.37475	-1.89782
DNAJC5	1.30258	-0.261381	0.37695	0.861434	-0.397186	-0.365874	0.00887156	-0.102492	-0.840717	0.111598	-0.457173	-1.12061	-0.777564	0.826216	-1.08864	0.853311	-1.22547	-1.47477	-1.52892	0.0580309	0.631372	0.0770687	0.769815	0.510801	-1.68917	1.76805	-0.218302	0.0675777	-0.190926	0.907626	-0.987668	2.21329	0.669634	0.254763	0.267602	-1.95532	-0.409815	-0.146391	-0.220742	0.73928	-1.18952	0.305934	0.255905	0.354068	-0.779183	0.0552654	0.0314557	-0.0088264	-0.631125
DNAJC7	-0.460205	-0.345364	0.163488	0.0384854	-0.52301	-0.346275	0.346576	-0.710033	-0.327383	0.0602288	0.393356	-0.502011	-0.396096	0.101748	-0.719647	-0.0539454	-0.397063	0.318759	-0.286194	-0.30928	0.206464	-0.772914	0.585946	-1.96962	-0.163679	-0.367233	-1.03997	-0.642665	-0.781086	0.39417	0.250235	-0.484117	-0.156178	-0.77817	-0.448566	-0.468336	0.0135252	0.0119224	-0.394362	-0.399448	-0.573735	-0.0916432	-0.496286	-0.088786	-1.52176	-0.695149	-0.779544	-0.202566	-1.02506
DNAJC8	-1.39839	-0.907563	-1.41102	-0.843738	-0.46334	-0.347173	-0.162298	-0.400262	0.0347934	-0.244742	-0.512707	0.520304	-0.353453	-0.383903	-0.249983	0.246552	-0.0559986	0.385855	0.110305	-0.253068	0.215921	0.0172685	-0.460865	0.265842	-0.209621	-0.0318387	-0.28584	0.610191	0.0703037	1.1988	-0.56634	-0.201123	0.438686	-0.00284013	-0.240718	-1.12635	-0.326474	0.114715	0.923718	-0.786442	0.212327	0.0806117	0.332563	0.647186	-0.0320379	1.04485	-0.10151	0.629079	-0.359216
DNAJC9	-1.6099	-1.46145	-1.05489	-1.48254	-0.908538	-1.12017	0.595976	-0.865829	-1.06474	-0.26341	-0.259505	-0.334077	-1.20198	-0.120751	-0.892007	-0.20809	-0.460444	0.156779	-0.13273	-0.632261	1.43257	-0.0527037	-0.0969236	-1.49273	0.746382	0.423173	-0.478123	0.0786911	0.615893	0.273856	0.199925	-0.0699355	-0.774857	0.350037	-0.472138	-0.509758	-0.0568503	0.419557	0.268149	-0.718744	-0.90728	0.133675	0.109858	0.212662	1.04918	0.148561	0.361509	-0.472731	-0.837813
DNASE2	-0.164893	-0.235335	-0.480449	-0.457128	1.26163	0.869975	0.0361899	0.284852	0.120741	-0.572622	1.2932	0.0948741	-0.717832	-0.115167	0.292366	-0.135314	0.950089	1.64921	1.17096	0.419454	-1.51561	1.48837	-0.339235	0.544135	0.213262	-0.219297	-0.687484	-0.818973	1.47369	1.08692	-0.66656	1.75884	0.254291	1.01631	0.400146	-1.4093	1.5633	-0.0509003	0.0486845	-0.195723	0.0629929	0.0347462	-0.900152	0.293754	-1.12017	-2.00354	-1.94597	0.827489	-0.495959
DNM1	-0.896554	0.574853	-0.401572	-0.792524	-2.50115	1.45929	-1.24067	-0.716212	0.968445	0.71342	-2.10149	-0.236354	0.0529203	-0.921928	0.171852	0.623283	-1.63975	-0.73224	-1.34776	1.42389	-0.706135	-1.65455	-0.895798	-1.34583	-0.502397	0.644574	-0.880205	0.843102	-0.0373529	-0.188545	0.971074	-0.0798715	2.47226	-0.836232	1.07949	1.75569	-0.063554	-1.08971	0.0761232	0.454122	0.220401	1.26091	-0.391737	1.28272	1.76577	0.0933894	1.28651	-1.01519	-0.337597
DNM1L	0.736611	0.139564	0.674716	0.473134	-0.191178	0.961791	-0.0186542	0.564423	-0.814802	-0.580622	0.0104904	0.362827	-1.16761	-0.220783	-0.225158	-0.307193	0.244263	-0.0166234	0.0758435	-0.78749	-0.297293	-0.00383981	0.187063	-0.10472	-0.524262	-0.115231	-0.847178	0.226547	0.259922	1.32576	-1.79523	0.0234732	0.109124	0.160097	-0.497636	-0.216366	-0.450689	-0.0637808	-1.1216	-1.00262	-0.491273	-0.752005	-0.813439	-0.398132	-0.219981	-1.07601	-0.252325	0.698087	-0.95642
DNM2	-0.370862	-0.0532529	-0.537556	0.269358	0.386995	-0.436057	-0.0650883	-0.0115716	-0.142868	0.0256966	-0.297063	-0.440227	-0.669475	0.334684	-0.464884	-0.68923	-0.332889	-0.368275	-0.482473	-0.253521	0.314997	-0.378921	0.614868	-0.0471952	-0.0371327	-0.321458	0.0782942	0.0181897	1.26245	0.821287	-0.627754	0.480189	1.09085	0.26237	-0.733931	0.180039	1.11016	-0.321136	-0.180633	0.684584	-0.771255	1.4948	-0.661685	-0.132071	2.33712	0.000430473	-0.375659	-0.535749	-0.349965
DNPEP	0.605028	0.62911	1.20992	0.768532	0.82241	3.22468	-0.508313	1.05968	-0.770764	0.194302	0.86208	0.639248	0.089004	-0.43292	0.167798	2.18438	1.00944	-0.141084	1.16292	1.39959	0.248251	0.532098	1.28985	2.51332	0.110515	0.0777897	0.0522517	-0.231672	-0.221909	-0.456464	-0.481249	0.318017	0.419178	0.0556691	-0.0659537	0.883351	-0.157265	-0.0485849	-0.492443	-0.143898	-0.212425	0.865169	0.259668	0.286106	0.584558	0.441284	1.49343	-0.646818	0.19578
DNPH1	-0.533365	0.778071	0.87259	-0.0834893	0.405336	0.976569	0.190765	0.430643	-0.246553	0.35979	1.68023	2.235	0.681494	-0.49471	1.03406	0.343015	1.63462	1.76161	1.4481	0.222537	1.31705	0.0599578	-0.261467	0.67365	-0.00407333	0.71213	0.300756	0.824521	-1.8348	-0.117165	-0.475925	-0.605697	-0.804673	0.289774	1.269	0.228669	-0.420611	-0.540393	0.406659	-1.03552	0.957734	0.627395	0.0303142	0.445698	-0.31734	0.424051	-0.619079	-0.53642	-1.04143
DOHH	-1.28061	-0.735976	0.313773	-1.37059	-0.394773	0.276588	-0.13279	-0.589584	-1.24944	-0.735235	-0.591806	-0.0168801	0.303858	-0.938887	-0.874342	-0.32317	-0.0707305	-0.183754	0.18531	0.0315	-1.05592	0.680575	-0.58768	-1.29191	1.28699	-0.00198066	-0.0188459	-0.783998	-0.596365	-0.490636	0.628964	-0.947758	0.41872	0.621147	-0.261767	1.04667	-0.864501	0.358977	0.628839	-1.32296	-0.539532	-1.00361	0.488174	-0.925709	1.90376	0.702643	2.6711	-1.16913	-0.727332
DPM1	-0.10062	0.218491	1.11287	0.415452	0.171681	0.426334	-0.788107	0.134418	-0.0807103	-1.11111	0.29898	-0.0388747	0.105145	-0.185244	-0.204525	-1.46145	-0.626078	-0.417716	-0.444222	-1.32879	0.318074	0.82866	0.684611	0.131596	-0.00636834	-1.0878	-0.686222	-0.990837	-0.811824	-0.418333	-0.164185	0.761052	1.06378	0.249619	-1.20612	-0.0878431	-0.275491	0.265289	-1.03651	0.775978	-0.461885	0.352295	-0.256708	-1.0089	0.24925	0.650989	0.0252381	-0.107078	-0.297861
DPP3	0.43023	0.688912	0.635078	0.779619	0.514738	1.5859	0.538968	0.507357	-0.0561221	-0.0476542	1.42259	0.779188	0.252309	0.605805	0.509359	0.396156	0.839361	1.43951	0.807486	0.120042	0.0877696	0.717073	-0.176946	0.430043	0.633292	0.013091	0.138251	0.0841211	0.282772	0.0903249	-0.152207	0.739339	0.109123	-0.466802	-0.109575	-0.305372	-0.0761293	-0.0272263	-0.642463	-1.22501	0.411537	-0.245279	-0.133529	0.379448	-0.6579	-0.379197	-0.581507	0.560971	0.050984
DPP4	2.51568	-0.309358	-0.017755	0.434829	0.398107	2.24041	1.39172	-1.38559	3.0482	2.46061	-1.11431	-2.07094	1.00438	1.70842	1.27283	0.0840641	-1.12334	1.16365	0.442487	0.0457501	-1.21132	-0.22112	-1.31738	0.367492	-1.30065	0.0332214	0.00920336	-1.09161	-0.57909	-0.892828	1.9854	1.88878	-1.26481	-0.632431	2.20946	-2.03822	2.37119	0.310993	-0.0492599	1.63355	-0.552433	-1.08995	-0.372025	2.37325	2.25029	-2.04436	0.858921	-1.73171	-0.584347
DPP7	-0.755351	2.56993	2.37855	1.12894	2.12305	0.346184	0.500526	0.488708	1.0794	0.808968	0.881568	0.298934	-0.32813	0.216039	0.523913	-0.703273	1.45262	0.401552	-1.07685	0.16306	-1.47026	2.04496	-0.744638	1.80837	1.36272	1.08499	-0.283853	0.783817	-0.780316	2.52676	-0.109741	2.68085	-2.64825	-0.802617	0.850233	1.22709	0.681478	-0.811521	1.00344	0.920858	0.779029	0.776488	0.0503305	0.713483	0.184372	-1.32728	0.996307	2.61231	0.127952
DPP9	0.137555	0.25858	1.20005	0.610835	0.920492	0.935777	0.386501	1.53668	0.698577	-0.0666473	1.04901	0.0450783	-0.842854	0.105762	0.582162	0.215752	1.20783	0.741399	1.08145	-0.229397	0.0239021	-0.477669	0.489238	-0.250333	0.052956	-0.497832	-0.560277	-0.132758	1.13906	0.732229	0.0414083	0.800984	1.08817	0.285862	-0.347479	-0.136529	0.76851	0.841541	-0.528159	0.468654	-0.295941	0.259135	-0.227095	-0.561691	-0.381457	0.263756	-1.01806	0.739852	1.38584
DPT	0.0547436	0.209265	-0.614533	-0.547186	-0.557974	-0.351285	0.486331	-1.04838	1.4229	2.29259	-1.47444	-1.85411	2.74156	0.844929	1.42667	-0.556488	0.137348	0.188547	-0.659197	1.76565	-1.17056	0.525741	-0.846736	-1.14248	0.963393	3.78357	4.30331	2.22617	1.43987	-1.26375	1.83478	-1.20716	0.919339	4.06228	3.43497	3.27882	1.07772	-1.20685	3.38208	3.87822	1.16453	1.80072	3.01364	4.13479	1.31889	0.693823	2.88689	0.243403	-0.0948442
DPY30	-0.783759	-0.68483	-0.764918	-0.920199	1.19607	-0.339041	-0.41761	0.293838	0.079187	-1.18149	0.597152	2.47617	1.07236	-0.420843	0.105058	0.323009	1.33127	1.23175	1.07416	0.430427	0.172042	0.425924	-1.4733	0.434975	0.755255	-0.581615	0.720732	0.746988	-0.308955	0.280137	-0.937804	-0.25128	-0.129275	1.03153	-0.00962035	-0.25138	-0.0942111	-0.091472	1.41342	-0.514283	0.767077	0.235056	-0.516583	2.56097	-1.05235	-0.739713	-1.78787	1.06161	0.412299
DPYD	-0.344274	-0.34557	-0.125733	0.027413	-0.520998	1.28238	-0.161833	-0.232682	1.39818	0.68834	2.00949	-0.818957	0.0988811	-0.013839	1.40449	-0.210105	-0.0418751	1.33082	-0.13754	1.45167	-1.42502	-0.988924	0.11101	0.920821	-0.0737641	1.1941	0.390021	0.783147	1.23854	1.02192	0.488171	0.970706	0.913573	-0.646725	0.895395	1.18873	0.91357	1.89394	-0.551934	1.8529	0.476457	1.52955	0.128177	0.608803	0.0208925	1.85932	3.33103	1.00188	2.33551
DPYSL2	-0.753259	-0.702035	-1.06617	-0.619776	-0.52117	0.0735108	-0.0740541	-0.0641441	1.00446	0.69183	-0.238183	-0.367039	0.451466	0.0416391	0.251712	-0.740112	-0.436327	-1.07566	-0.634571	0.574338	-0.138197	-0.701229	0.82042	0.180476	0.849879	0.851449	0.539725	0.797312	0.976985	-0.602626	0.884799	-0.787413	0.14137	1.00409	1.15835	0.856634	0.588117	-0.222167	1.22055	0.733108	0.613109	0.286097	0.149578	0.933475	0.824928	0.446487	2.42427	0.798569	0.29448
DPYSL3	-1.54928	-1.03254	-1.32738	-1.76488	-1.26671	-2.1558	0.496063	-1.06515	-0.461076	-0.837448	-1.07822	0.278898	-0.0259168	-1.24329	0.960775	-1.22554	-1.8126	1.09684	0.201516	0.109567	-0.272798	0.375462	1.51637	-1.87723	0.829292	0.411081	-0.965704	0.129512	-0.53875	-2.40801	-0.326063	-1.31166	0.788153	-0.250022	0.839823	0.75247	0.127427	-1.53972	0.344449	-0.117924	2.05541	-0.130181	-1.29956	0.465317	1.22639	-0.0083374	-0.0317411	-1.43863	0.574218
DR1	-1.26242	-0.481444	-0.85118	-0.934333	0.947382	-0.451813	-0.896681	0.804868	-0.793605	-0.623115	0.107965	0.694868	-0.811229	-0.923644	-0.640815	-0.559294	0.40504	-0.233612	0.593951	-0.412127	-0.386203	-0.269474	-0.812588	0.0530367	0.241838	0.201003	-0.173053	0.739733	-0.295651	-0.27394	0.398561	-0.459629	-0.192236	-0.0122737	0.003297	-0.176277	0.357901	-0.854381	0.340121	-0.796364	1.13722	0.067188	0.156974	-0.111121	-0.917347	-0.967316	-0.294503	0.701216	-0.799645
DRAP1	-0.848931	-0.380129	-0.741867	-0.734905	0.982959	-0.580119	-1.07793	0.992903	-0.986985	-0.458392	-0.474463	0.34496	-0.915699	-0.6606	-0.887539	-0.971492	0.191337	-0.326941	0.258785	-0.895193	-0.466046	-0.303614	-0.40717	-0.265597	0.230744	0.139546	-0.849749	0.688463	-0.100966	0.239105	0.224783	-0.0525764	0.06613	0.100096	0.1902	-0.426877	0.630548	-0.966746	0.489935	-0.608953	0.911494	0.208282	0.622477	-0.328048	-0.00418193	-0.666781	0.321247	0.503917	-0.786907
DRG1	-0.0299404	0.105874	0.380391	0.161435	-0.317753	0.401571	0.949826	0.438166	0.640381	0.526951	0.687627	0.257777	0.372404	0.334947	0.411793	0.518682	0.489639	1.22835	0.126697	0.366203	1.35007	0.570756	-0.30617	1.15053	-0.598077	-1.22294	-1.14115	-1.27982	0.634158	-0.696727	0.132636	0.756309	1.33511	-1.08809	-1.17164	-0.115997	0.348587	0.153291	-1.62772	0.620702	-0.882123	0.204595	-0.265533	-1.37629	0.454826	-0.359806	-0.685433	0.706562	0.469634
DRG2	0.239935	0.246585	0.195215	0.246462	-0.27522	0.537771	0.154405	0.103746	0.58824	0.368636	0.759478	0.321377	0.322576	-0.0106315	0.0723743	0.0268296	0.245975	-0.181276	0.544768	0.532279	0.346474	-0.374676	0.00475177	1.08621	0.00231194	-0.858178	-0.891386	-0.707716	0.101477	-0.711296	-0.394434	-0.230818	-0.405137	-1.90675	-0.469554	0.21652	-0.354875	-0.370202	-0.886654	-0.290351	-0.25771	0.288932	-0.436781	-1.04677	0.507682	0.0195399	0.0733408	0.667594	0.356191
DSP	-0.532708	-0.45036	-0.311353	-0.647258	-0.025349	0.00245225	2.13154	-1.23353	0.587855	6.96716	-1.42241	-0.387072	7.13486	1.5296	0.728673	-0.110069	-0.490911	1.25563	-0.115469	1.62637	-1.72137	0.0247568	-1.07471	0.287633	-0.563757	1.17794	1.89253	0.808138	-0.807789	1.19738	-1.84884	-0.021436	-2.01423	1.36409	0.71374	0.913979	0.407153	0.0114078	1.13699	2.38999	1.23711	0.857507	-0.794546	1.35139	-1.17315	0.942845	-0.764447	-0.306204	-0.199586
DSTN	-0.863217	-0.740662	-0.667557	-0.328613	0.913113	1.49054	-0.0663799	1.82404	0.564882	0.41972	-1.24342	-0.276698	0.526412	-0.222549	0.532623	-0.878973	-0.1027	0.186963	0.684034	-2.06167	-0.986829	-0.0932463	0.418818	-0.262026	-1.16525	-0.137038	-0.8501	-0.363205	-1.06209	-1.27646	-0.431044	-1.68423	-0.293573	0.122813	-0.0139143	-1.18292	-0.404366	-2.04578	-0.249971	-0.486906	1.54693	-0.81102	-0.866554	0.259408	-0.281883	-0.129746	-0.1866	-1.02353	-1.52894
DTD1	0.410325	0.480697	0.994239	0.441913	0.806222	1.01726	1.82325	0.751105	-0.352482	0.427957	0.98548	0.489599	0.67657	0.208569	0.629221	0.441723	1.45789	0.628568	0.737978	0.445837	1.57134	0.285363	-0.348276	0.500636	-0.615662	0.106361	0.0788757	0.240691	0.522234	-0.505106	0.121453	0.0766562	-0.973401	-1.65774	-0.0770284	0.100839	-0.0301927	0.0276349	-0.171232	0.0174412	2.09736	0.45892	-0.948591	-0.537347	0.0288019	-0.530553	1.28876	1.29247	1.88335
DTNBP1	0.13451	-0.249748	0.846168	0.51003	-0.189242	0.295236	-0.132241	0.0282741	-0.500609	-0.457271	0.628425	0.561524	-1.08936	-0.546135	-0.674506	0.524549	0.283786	-0.166506	0.125431	0.362798	-0.803942	-0.76245	-0.663263	0.144495	-0.151571	0.124514	-0.320147	0.630971	-0.264206	0.48188	0.256929	-0.121278	-0.011155	-0.274039	1.03304	-0.284569	0.149685	-0.513658	0.430555	-0.516318	-0.31685	0.116208	0.593253	0.992471	0.0375452	-1.09022	-0.442228	-0.0441834	-0.318556
DTYMK	-0.151378	-0.00935836	-0.246045	-0.0250208	0.028293	0.640214	-0.34958	0.481679	-0.0344582	-0.872447	1.12886	-0.403134	0.0892202	1.08622	-0.164178	-0.381361	1.59245	1.12757	0.787589	-0.37052	0.49769	-0.477337	-0.125363	-0.441548	0.370437	-0.227988	-0.455997	0.151286	-0.88175	-0.486649	-1.16092	0.334374	-1.56623	-0.426043	-0.354899	0.166656	-0.961911	0.00569164	0.799568	0.297009	-0.752135	-0.703474	-0.562836	-0.969539	0.243003	-0.527993	-0.81999	-0.532554	0.515512
DUSP23	0.184074	0.542056	0.0862592	0.413081	0.0956534	0.343295	-0.454422	-0.192187	-0.0937358	0.327949	2.22132	0.392273	-0.118322	0.429436	-1.29917	-0.0819609	0.643344	0.928435	0.567784	0.353024	0.530459	0.296645	-0.434672	1.55168	1.40753	-0.214827	-0.741777	0.0171405	-0.747953	-0.14724	-1.40492	-0.147641	-0.994468	0.14807	0.262831	-0.0461371	0.925784	-0.311806	1.45433	-0.605911	-0.678107	0.173681	-0.142303	0.0175391	-0.199721	-0.862265	-1.13192	-2.06728	-1.36875
DUSP3	0.623784	1.61339	1.20167	0.654358	-0.00959715	-0.284344	-0.725582	-1.11308	0.0728792	-0.531223	0.46935	-0.724089	-0.548902	-0.205464	0.985211	-0.76568	0.324295	-0.282238	-0.17347	-0.146982	-1.03101	-0.233917	-0.423801	-0.35609	-0.405969	-0.164363	-0.050362	0.926816	-0.167434	0.65744	0.0783297	0.149495	-0.657032	0.107156	0.404948	-0.59169	-0.534498	0.196758	0.788365	0.00293419	-0.716087	0.166988	-0.977013	0.718932	0.410114	-0.69996	-0.366592	-0.590537	-0.451424
DUT	-0.0261496	-0.952399	-0.20013	-0.491027	0.524374	0.236338	-0.396106	0.540857	-1.11555	-0.278158	0.581859	-0.217328	-0.228669	-0.76513	-0.34121	-0.469803	0.120348	0.239602	0.255531	-0.908303	1.41933	-0.418688	-1.04182	-1.41148	-0.0341148	-0.520702	-0.464779	0.304091	-0.918052	-1.34784	-0.745053	-0.174534	0.877948	0.225077	-0.145826	-0.291905	0.162049	-0.376057	0.0477063	-0.969983	-0.75382	-0.629103	-0.604283	-0.134772	1.07322	-1.22354	-1.97831	0.623851	-1.26678
DYNC1H1	0.388163	-0.40536	-0.162713	0.273346	-0.281382	-0.304358	0.0163913	0.343674	0.325239	0.288084	-0.909257	0.0262708	-0.417575	-0.246313	-0.359824	0.282404	-0.514151	-0.927814	-0.316484	0.251879	0.770735	-0.302894	1.57292	-0.155403	0.140635	0.0122208	-0.492844	-0.447961	1.45435	-0.20293	-0.862766	-0.231616	0.315059	-0.507829	-0.913453	2.19024	0.00831197	0.283318	-0.9868	1.11967	-0.153468	0.524033	-1.27014	-0.213226	0.999181	-0.321827	-0.21257	-0.301873	1.43904
DYNC1I2	0.349733	-0.542054	-0.192363	0.0463315	-1.21871	-0.126037	0.200823	-0.036872	-0.653481	-0.189308	-0.814931	-0.768909	-0.752703	-0.419857	-0.681934	0.221653	-0.623037	-1.3481	-0.910467	-0.636262	0.320392	-0.130336	0.996252	-1.4279	-0.46114	0.395288	-0.145839	0.202623	0.838048	-0.503758	-0.430114	0.13302	0.269836	0.269606	-0.495124	0.480348	-0.532116	-0.0368169	-0.612889	0.560383	-0.0115269	0.324876	-0.817989	0.145436	1.10047	-0.0675165	0.386831	-0.550022	0.116051
DYNC1LI1	-0.345967	-0.555853	-0.16592	-0.519063	-0.0133449	-0.280906	0.0245203	0.273957	-0.0982434	0.258302	-0.514572	-0.337318	0.0927987	-0.226422	-0.245767	0.477001	-0.388702	-0.500354	-0.661258	0.141181	-0.051564	0.898802	1.74515	0.497855	0.270016	-0.453773	-0.66549	0.0162961	0.663655	-0.27022	-1.06137	0.370263	-0.76812	-0.868552	-0.980704	-0.0525792	-0.393488	-0.353699	-0.740739	-0.251188	-0.398791	-0.140647	-0.571977	-0.12212	-0.396025	-0.410154	-0.506793	0.403822	0.32151
DYNC1LI2	0.0741663	-0.244535	-0.366255	0.0337598	-1.24002	-0.261543	-0.475326	-0.055874	-0.771626	-0.47374	-1.15389	-0.426063	0.258551	-0.936196	-0.896627	0.119936	-0.112113	-1.46306	-0.1619	-0.4723	0.592988	-0.8979	-0.252292	-0.922117	-0.282775	0.216102	0.128378	-0.591429	1.34815	-0.443192	0.37545	-0.697547	1.05426	0.481856	-0.275467	1.50346	-0.47824	0.553041	-0.037425	0.871381	0.543242	-0.08395	-0.0115004	-0.233658	1.91977	0.333771	0.725725	-0.700223	1.25533
DYNLL1	-0.637463	-0.896924	-0.257191	-0.738723	1.25024	-0.218359	-0.322208	0.469774	1.72669	0.502222	-0.21229	0.961931	0.877303	-0.453032	0.525711	-0.501217	2.4249	-0.894923	1.6179	-0.830013	0.206883	-0.192434	-0.527562	0.420012	1.54204	-0.51265	-0.56722	-0.3108	-0.0716448	-0.823458	0.239123	-1.04894	-0.132525	-0.4667	-0.143204	-0.77392	-0.79603	0.905398	-0.0492542	-0.651065	-0.0525207	-0.0309994	-0.690195	-0.0753077	-0.364243	0.181035	-0.908588	0.880191	-2.02021
DYNLL2	0.189954	0.825719	0.658639	-0.0713245	0.777459	-1.54971	-1.89587	-0.133562	-1.3879	-0.563492	-0.0183058	2.08201	-0.0389095	-1.61948	-0.099949	-1.49075	0.378307	-2.46751	-0.520783	-0.222714	1.72614	1.56042	1.30914	1.1682	1.96775	1.58789	1.02193	0.988531	0.477222	-0.341402	0.30779	-0.0786266	-0.17014	1.54043	-0.0242088	0.251547	-0.0748222	0.258024	1.79593	0.00905284	0.249971	1.01008	0.893475	0.869435	-0.0450503	-0.508351	-0.652536	1.72163	0.537562
DYNLRB1	-0.263497	-0.139343	0.181161	-0.713616	0.456748	-0.473172	-1.01921	-0.515223	-0.823862	-0.775922	0.388179	-0.00641169	0.0743137	-0.802734	-0.403886	-1.3693	0.0412799	-0.333106	-0.306944	-0.843828	-0.22447	0.218492	-0.685682	-0.0964391	0.143819	0.487853	0.286771	0.311534	-0.0940245	-0.2749	0.393251	0.109442	0.0381622	0.841779	0.241165	0.903443	0.145845	-0.615942	0.982976	0.0899606	0.69173	0.302889	-0.549423	1.0927	0.325636	0.0523557	0.251891	0.00479368	-0.0276452
DYNLT1	-0.539542	-0.312511	-1.2736	-1.261	-0.0880615	-0.527182	-0.00986782	-0.866766	-0.644375	0.193701	-0.102537	-0.665271	-0.372504	-1.05299	-0.392901	-1.95879	-0.235666	0.617088	0.458604	-2.45489	0.269475	0.552574	0.0461234	0.923046	-0.113979	0.0120661	0.500868	0.884094	0.747556	0.101338	0.929431	0.260497	0.621876	1.48334	-0.212563	-1.0399	-0.0922151	0.161385	0.387102	0.475008	-0.526306	-0.09793	0.361561	0.961478	1.20488	-0.179091	0.709449	0.715344	0.781125
DYSF	1.80374	2.00565	0.855018	1.5511	-0.0777117	-0.999425	-0.447552	0.165031	0.990097	-0.368301	-0.409036	-0.341775	-1.33375	2.18899	2.35596	-0.161763	-0.756319	-2.54461	-0.841084	-0.344165	-1.11891	-0.50822	0.616518	-1.50128	-0.978754	-1.17736	0.49592	-0.616254	-0.728502	0.455757	-0.153657	2.18428	-0.892404	-0.988386	-0.918582	-0.277494	-0.400864	0.715913	-1.06046	-0.460908	-1.30322	-0.803723	0.422136	-0.667055	-1.01735	-0.51236	-0.130635	-1.12085	-0.315225
EBNA1BP2	-0.0265197	-0.228372	-0.344838	-0.491982	0.127011	0.0542151	0.327194	-0.491856	-0.469938	-0.457859	0.0534569	0.548048	-0.426759	-0.765201	-0.999989	0.179782	-0.182812	-0.225882	0.167821	-0.988451	1.65858	-0.626684	0.336466	-1.38056	0.411704	-2.03223	-0.639204	-0.0117556	0.555423	-1.25697	-0.542248	0.404749	1.33555	-0.623079	-0.738477	-0.911318	1.2996	-0.755974	-0.162529	-0.808065	-1.2847	-1.11556	0.66464	-0.00637557	-0.373993	0.406999	0.147907	0.17197	-0.769478
ECE1	-0.185193	0.0953409	-0.120387	0.464049	-0.404298	2.40901	1.71444	0.635995	1.50106	-0.286059	0.258733	-1.13779	0.207534	1.22724	0.674181	-1.27	0.560233	-0.00113876	0.690654	-1.32891	-1.8302	-0.892139	-1.79952	-2.50144	1.70282	-0.670524	-0.249488	1.14864	1.94978	-0.321481	0.183626	0.478742	0.512029	2.08416	-2.14888	0.899535	1.35093	-0.543213	2.50628	1.42877	-0.908621	-1.3172	0.0906186	1.42339	-1.4979	0.603109	2.28029	1.38979	0.339727
ECH1	0.209691	1.31322	-1.11705	0.402296	0.961304	0.770539	0.055923	0.404425	-0.00611727	-0.446089	-0.199088	0.407377	0.0742822	0.289183	1.24713	0.935746	0.691818	0.767088	0.753359	-0.176649	0.138589	0.204116	1.35904	-0.832969	1.04543	-1.28956	0.872447	0.399631	-0.119433	1.34207	0.491597	0.936321	2.50663	-0.23829	-1.55538	0.373212	0.849021	0.49861	-1.37184	0.286543	-0.695255	0.672925	-0.0442054	0.117809	0.167908	0.679923	0.842845	0.310883	-0.000461551
ECHDC1	0.0601532	0.463815	1.16065	1.00176	0.678688	1.40254	0.00284671	0.449691	0.455458	-0.0805293	-0.0552349	1.26884	0.787519	0.261174	0.0581014	2.03478	0.813168	1.34858	0.459847	1.7252	-0.398704	0.106033	-0.159387	0.106765	0.146049	-0.444507	1.07434	0.296684	1.18441	-0.0732615	1.48409	0.806452	0.234547	-0.568847	-0.398088	-0.461344	0.0380069	0.674254	0.372755	-0.146158	0.0209675	2.79716	0.210383	0.66743	1.42256	1.01797	0.688349	0.364022	-0.494824
ECHS1	0.573727	1.17989	0.514379	1.68676	0.0825196	1.12261	-0.0484332	1.92746	0.864047	-0.760495	-0.0420424	-0.248214	0.547538	0.191508	1.24872	1.37313	0.517673	0.530768	0.504687	-0.64658	-0.181273	0.0553267	1.02616	-0.270977	0.776465	-1.05551	1.31787	-0.481606	0.112644	0.368754	0.0688939	-0.220779	-0.330745	-0.159569	-0.843504	0.627182	-0.145916	0.368571	-1.49139	0.872994	-0.264892	0.012107	-0.293578	-0.321296	-0.477523	1.06022	0.466483	0.122645	-0.0704065
ECI1	1.38984	1.58765	1.45733	1.28992	1.15402	1.52926	1.03333	1.40623	-1.05893	-0.650366	0.844643	0.233601	-0.317582	-0.352817	1.17109	0.0644243	1.8088	0.939341	2.45198	-0.722147	-0.526491	1.05872	0.144327	0.445236	-0.272462	-1.27186	0.0756086	-0.222068	-0.363351	-0.560735	-0.508631	0.236647	0.293499	-0.422823	-1.56409	0.975503	0.378045	-0.042125	-1.32407	-0.240362	-1.08972	0.100086	-0.568434	0.202318	-0.599118	-0.0147227	0.764158	0.543249	-0.0997097
ECI2	1.46736	1.46054	0.743868	1.48906	-1.00307	0.58608	-0.333322	-0.0165279	-0.0446829	-1.12692	0.991075	0.320835	0.845611	-0.755408	1.21853	0.166451	-0.262939	-0.179299	0.210321	-1.54073	0.566055	0.0692837	1.65305	-0.808396	0.301904	-0.924502	-0.0129028	-0.158146	0.24353	0.833026	0.212819	-1.33497	1.52279	-1.13197	-1.25181	-0.130048	-0.609295	-0.410446	-1.41537	0.157306	-1.03538	-1.28476	-0.414334	-0.0907734	-0.337413	0.832107	-0.158883	0.725819	0.00930428
ECM1	0.454974	-0.871792	1.33272	-0.440771	1.03892	-0.692087	-0.134233	-0.112945	1.6282	1.45405	-1.35758	-2.1859	1.67863	1.66804	0.15099	-0.753069	-0.52691	-1.05311	1.70126	-0.35031	-1.91779	-1.88614	-1.61607	0.657634	0.652097	0.309062	-0.600606	-1.23779	0.632191	-0.280163	1.94552	-0.734325	1.08016	1.50134	1.8376	-0.458627	-0.160779	0.665713	1.04131	0.378979	-1.02111	-0.451863	0.984573	0.238429	0.315852	0.675884	-0.0560843	-0.791475	0.421891
ECPAS	-0.404441	-0.0884771	-0.0501414	0.273231	-0.599932	-0.171288	0.559711	0.4712	0.533454	-0.416319	-0.545436	-0.180078	-0.156606	-0.525156	0.0438556	-0.491346	0.285398	0.0305628	0.60368	-0.832536	0.833129	0.34109	0.12129	-1.36177	-1.24015	-1.47233	-0.553123	-0.889729	-0.204355	0.145198	0.475402	-0.716665	0.174067	-1.15342	-0.738211	-0.561643	-0.821974	-0.303543	-0.622013	0.282455	-0.670745	-0.856685	-1.45844	-0.963553	-1.04495	-0.45046	-0.397172	0.187185	-0.682096
EDC4	-0.581104	-0.62062	0.621612	-0.143345	-0.0706748	0.223623	-2.25126	-0.416673	0.430512	-1.60635	0.185678	-0.0283268	-0.321355	-0.428612	0.157873	-0.155687	-1.00981	-0.376655	-1.08547	0.850322	0.251458	-0.145946	1.26559	0.333788	-0.287449	-0.552483	-0.547359	-0.81595	-0.169735	0.702701	-0.161399	0.380223	0.370256	-1.00071	-0.544359	0.911766	0.336634	-0.362378	-0.762555	-0.384482	-0.28891	0.036525	0.226623	0.202376	0.682903	0.0351375	-0.01489	0.742247	0.733054
EDF1	-0.448532	0.0434736	0.0378739	-0.499095	0.102666	0.11193	-0.911439	-0.688534	-0.808475	-0.765777	0.427705	0.277452	-0.324066	-0.492894	-0.224709	0.52542	-0.00499755	0.848815	0.431489	-0.297226	0.534267	0.604478	-0.765525	-1.27923	-0.848915	-0.723179	-0.483172	-0.31077	-0.879099	-0.0884047	0.153254	0.0370631	0.0311157	-0.536884	-0.131763	-0.869337	-0.571014	-0.0256326	0.316926	-1.01544	0.473888	0.859446	0.258565	0.465317	-0.48288	-0.0448381	0.0487566	0.42407	-0.973425
EEA1	0.113614	-1.02204	-0.822648	0.0501648	-1.37308	-0.181142	0.812436	0.50177	0.85394	0.605506	-1.07364	-0.20647	0.118271	-0.642185	-0.439328	-0.0881908	-0.605901	-1.26532	-0.999805	0.294744	-0.947666	-1.13931	0.53338	-0.930252	-0.24588	0.256796	0.0215186	0.731078	1.18306	0.267762	-0.0442346	0.278194	0.351216	-0.194834	1.54264	2.11938	-0.328431	0.43757	0.75276	0.0356734	0.0170465	-0.94941	0.279449	1.40752	-0.0352395	-1.86869	-0.514679	-0.775492	0.571233
EEF1A1	-0.658844	-0.804688	0.239974	-0.870517	-0.167142	-0.258086	0.0395902	0.323578	0.00653917	0.292164	-0.746681	-0.20804	0.127197	0.0416271	-0.0804549	1.64813	0.56171	-0.794143	-0.190487	1.20459	0.5315	-0.371876	0.203815	0.0126226	-0.217966	-0.395746	-0.765384	-1.12363	0.337904	0.166566	-0.491628	-0.482178	0.0922666	0.149243	-0.30903	-1.38009	-1.05321	0.154735	-0.996879	-0.0977414	0.129179	0.526317	0.0209244	-1.40152	0.741208	0.518736	-0.340349	0.52989	0.410725
EEF1A2	4.32495	5.40181	5.04048	4.88188	4.03855	2.85157	-0.987403	1.76448	0.775031	-0.493911	0.694092	2.58674	-0.176194	-0.958068	4.66629	1.61224	0.68744	3.89263	0.339095	-0.915551	5.68146	-0.471496	2.98785	0.232117	-1.40926	-0.563209	-2.91324	1.27347	-0.359667	1.73528	1.45419	-1.0215	-1.65381	-3.60663	-3.04349	-0.96683	0.207073	-3.8077	-1.90786	-0.213341	-3.58421	-2.38306	-2.36031	-5.91877	-3.80022	-0.529025	1.56108	-3.06543	1.5639
EEF1B2	-0.780809	-0.156734	-0.194171	-0.413415	-0.537996	-0.0749282	0.381676	0.340702	-0.273208	-0.521287	-0.289079	-0.498338	-0.284244	-0.403667	-0.434664	-0.208474	0.241815	-0.463867	-0.337959	-1.0731	-0.981008	-1.5192	-0.821152	-0.827797	-0.380094	-0.225948	-0.74059	-0.241393	-0.291205	-0.531542	-0.449723	-0.511902	-0.555901	0.213697	0.144345	-1.07485	-1.06678	-1.32502	0.517046	-0.212801	-0.0389039	-1.12259	-0.632997	0.176715	-0.998971	-0.344389	-0.253163	-0.164381	-0.448909
EEF1D	-0.432738	-0.123609	-0.452031	-0.280452	-0.127988	-0.0710181	-0.174716	0.343286	-0.383845	-0.666042	-0.234155	-0.0673532	-0.235645	-0.28594	-0.314135	0.00253059	0.463185	0.0132305	0.370499	-0.91158	-0.69018	-1.07474	-0.944439	-0.323781	0.0822183	-0.26439	-0.519066	-0.0756513	-0.388465	-0.0646718	0.198911	-0.246345	-0.479454	0.347909	0.237202	-0.313509	-0.144178	-1.24025	0.345142	0.0877017	0.316445	-0.603552	-0.826388	0.0810957	-0.238713	-0.0795703	0.426742	0.56663	-0.42626
EEF1E1	0.412333	0.0590591	0.106734	-0.0684649	0.400351	0.780307	0.0960255	0.173818	-0.266934	-0.0833132	1.49476	0.22752	-0.180923	0.168842	0.0270862	0.157083	-0.145146	-0.15669	1.51135	-0.54607	0.653855	0.55482	0.0725407	0.098186	-0.2433	-0.690344	-0.351206	-1.36706	0.066203	0.167984	-0.500051	0.40618	-0.647829	-0.0311354	-0.727136	0.724583	0.850501	-0.843872	-0.419538	0.315087	0.240095	0.16471	-0.284926	0.210548	0.0484116	-0.572192	-0.130913	-0.351401	-0.30297
EEF1G	-0.233291	-0.0386071	0.0277623	0.155846	0.0623957	0.634305	0.801055	0.933218	0.0767033	0.0780458	0.00441551	-0.325085	0.0199147	0.0924222	0.0993911	1.1645	0.644518	-0.264596	0.0664258	0.0187057	-0.39737	-0.941964	-0.396768	-0.609933	0.139499	-0.823423	-1.51819	-0.596142	-0.0400602	-0.0699321	-0.680821	0.283624	0.159191	-0.88894	-0.768148	-0.75946	-0.937222	-0.84245	-0.991003	-0.609391	-0.394618	-0.641958	-1.09346	-0.345421	-1.03364	0.226512	0.142324	0.807485	-0.00517556
EEF2	-0.116125	-0.166414	-0.17633	0.170545	-0.622805	-0.0409864	0.516892	0.585494	0.386444	0.283613	0.515645	0.112352	0.109718	0.0788205	-0.106126	0.422996	0.128841	0.0943764	-0.153621	-0.603325	0.0175084	-0.815354	0.287013	-0.209891	-0.0631159	-0.888916	-1.15703	-0.448926	0.0476905	0.0468155	-0.73925	0.0838429	0.598901	-0.298629	-0.740541	-0.507027	-0.542044	-0.297886	-1.36098	0.417017	-0.482689	-0.25158	-0.584164	-0.514571	0.260267	0.447023	0.365861	-0.130072	-0.0678593
EFEMP1	0.206537	-0.239887	0.306041	-0.99603	3.32831	0.214016	-0.958647	1.38845	0.845848	0.957705	-1.17817	0.408562	0.856697	0.749044	0.574195	0.734834	1.43945	0.308088	3.03047	1.76014	-0.59914	-0.55904	-1.31061	0.964274	2.308	-0.893102	1.465	-1.91747	0.535998	1.83576	1.80093	-0.904006	1.70519	2.54514	2.52889	0.66343	0.633172	0.530562	1.74758	2.77307	2.26896	0.199738	1.1968	0.465317	2.05771	1.26783	-0.509849	0.228357	0.775271
EFEMP2	0.499963	-0.325145	-0.194171	-0.823115	1.81909	0.832752	1.17963	0.321809	0.897402	1.11695	-1.17679	0.672028	0.160332	1.53211	0.224341	0.967284	-1.01013	0.0997355	0.6055	1.07176	-1.01081	-1.16389	-0.894209	1.33753	2.18714	1.62445	0.0369182	-1.54539	-0.12589	-2.1267	1.14747	-0.42506	-0.12972	0.390215	-0.283029	1.54124	-1.415	-0.476904	-0.576389	1.03392	2.69973	0.564875	0.168004	-1.02072	-0.191679	0.489746	-0.0985376	0.930046	0.613942
EFHD1	-0.114026	-0.146204	-0.161394	-0.525413	0.997698	-0.641919	0.497287	0.498719	0.379577	0.504229	-1.27408	0.252358	-0.334988	-0.213346	0.657734	0.753684	-0.48834	-0.840094	2.7066	0.652589	5.09261	5.73579	4.27065	-0.54084	-0.340697	2.87409	1.06829	0.767572	-0.366598	0.00972331	0.542417	5.34922	-2.15216	0.143519	-0.640866	1.0089	0.472825	-1.96471	1.24618	-1.05508	1.26263	0.345019	-0.84242	2.96987	-0.858301	0.346182	-0.261012	2.03334	0.0229603
EFHD2	-0.258188	0.332842	-0.104511	0.273649	0.280657	0.543295	0.283007	0.43251	0.380632	0.0361998	1.0598	1.17974	0.557584	1.19694	0.045769	-0.129611	0.0710623	1.5629	0.0777781	0.608561	-0.174851	1.01821	-0.353632	-0.25873	-0.331174	0.165657	-0.17382	1.13567	0.112071	0.300307	-0.80895	1.91306	1.25131	0.599052	0.629655	-1.16854	0.567302	0.682407	1.14591	0.0459409	1.00368	0.860753	-1.1434	0.838261	-1.27977	0.105738	-0.408004	0.369084	0.317485
EFTUD2	-0.437394	-0.458469	-0.26664	-0.469904	0.498981	-0.0758491	0.839342	0.160263	0.0306698	-0.122593	-0.0627468	0.715668	-0.129977	-0.138912	-0.652917	0.45542	0.271856	-0.121613	0.463874	0.162164	0.859305	0.038695	1.52684	0.09072	0.279125	-1.36603	-0.830081	-0.346515	0.880038	-0.00489731	0.179284	-0.0558937	0.335686	-1.30197	-1.21002	0.187952	1.19148	0.380843	-1.07302	0.128953	-1.45725	-0.264426	-0.250711	-1.73306	0.0808015	-0.0101889	0.154354	0.285322	0.28019
EGFR	-1.27548	-1.18766	-1.06787	0.212087	-0.0716699	0.174108	1.48881	-1.03106	-0.0660845	1.33912	1.65209	0.0772114	1.13651	-0.302935	0.163867	-1.90367	-0.114527	-1.30648	0.483405	-1.50389	0.748069	-0.511911	-1.65479	-1.43786	-0.0351171	1.02687	-0.702384	-0.398435	1.16289	0.424208	0.639911	-0.51315	-1.06797	-0.689631	0.604942	-1.09397	0.30812	-0.98	0.570817	0.142919	1.30892	-0.176392	-0.173632	-0.520535	-0.662308	0.79385	0.980604	1.25202	0.291244
EHBP1L1	-0.854476	0.195989	-0.194171	-0.390441	1.35046	0.125762	0.921397	0.686011	-1.07547	0.197375	-0.224037	0.55967	-0.964251	0.120039	-0.398628	-0.373881	-0.469588	0.325222	-0.155953	0.413536	-1.00303	-1.18104	-0.956417	-0.320761	-0.76999	-0.0960061	0.894532	0.0456451	-0.922187	-0.720932	-0.107335	-0.321473	-0.721402	-0.450556	0.295768	-0.100559	0.185308	-0.0205992	0.462733	-0.310463	-0.150591	0.146316	-0.23221	0.264697	-0.858838	-1.42837	-0.330279	-0.849668	-1.59345
EHD1	-0.59928	-0.519347	-1.60804	-0.44309	-0.0203679	0.590725	0.415496	0.859285	-0.250389	-0.499698	-0.335612	0.413059	-0.33806	0.594945	-0.218305	0.138606	-0.918588	0.458776	-0.615132	-0.334066	-0.559361	-0.870621	-0.453343	-0.55749	-0.685911	0.185937	0.971729	0.766698	-0.196595	0.115251	0.413685	0.463144	0.498948	-0.434894	0.823778	-0.82058	0.265934	-1.11405	0.338405	0.054895	0.639714	0.976114	0.118533	0.661475	-0.722282	-0.37342	0.899512	-1.06604	-1.52624
EHD2	-0.357693	-0.113056	-1.02308	0.241868	1.24342	1.0075	0.102407	1.5491	1.8647	1.34424	-1.97249	-1.0435	2.10382	0.856784	0.837063	0.817861	-0.239974	0.867504	2.17784	0.467675	-0.833135	-0.268175	-0.379384	-1.99977	-0.569741	-0.907736	2.28981	-0.242712	-1.2572	-1.87407	-0.98361	-1.67721	-1.07764	-0.542093	0.35488	0.488709	-0.77481	-0.49065	1.49866	-0.436637	-1.2581	-1.86775	0.20134	1.20578	-1.45668	0.77975	-0.0996993	-2.16269	-0.923145
EHD4	0.16615	-0.33617	-0.397123	0.9268	-0.386153	-0.0190782	0.721997	1.3693	1.34763	0.466525	0.716985	-1.27991	0.391837	0.734561	0.486422	1.08583	-1.11844	0.251303	1.37141	1.27519	-0.348523	-0.381361	-1.14133	0.175197	-0.175449	-0.176316	0.747285	1.19506	0.885895	-0.115558	0.409328	-0.103263	0.192274	-0.120658	0.548599	-0.302191	-0.328453	0.166347	0.656629	0.653619	-0.1045	-0.215343	-0.191891	1.2396	0.316867	-0.16451	-0.408958	-0.371767	-0.908377
EIF1	-0.113052	0.250802	0.899365	-0.36015	-0.941537	-0.630993	-0.430211	-1.12609	-1.17647	-0.0858484	0.373937	-1.25765	0.073211	-0.851321	-0.784731	-0.401218	-0.848641	-0.439661	-1.11131	-0.214317	-0.0384599	-0.213271	-0.183877	-0.330272	-1.10432	0.206069	0.183653	0.241119	-0.200275	0.267554	0.413945	-0.141989	-0.0956641	0.278228	0.178566	-0.833606	-0.814613	-0.489072	0.175626	-0.157637	1.11215	0.137656	0.439686	0.0630348	0.704789	-0.365416	-0.0362868	-1.00098	-0.621965
EIF1AD	-0.530021	-0.604112	0.367833	-0.896316	-0.301433	-0.963404	-0.811823	-0.687952	-0.568482	-0.558014	0.492557	0.0367929	-0.831979	-0.0389292	-0.457399	-1.28647	0.257251	-0.387746	-0.248248	-0.83762	-0.0719888	0.0421603	-0.490055	-0.420208	0.897225	0.728225	0.200758	0.153262	0.0938026	-0.27944	0.158505	-0.345343	1.0946	-0.00082592	0.458765	-0.187805	0.081196	-0.492296	0.974049	-0.233936	-0.0592699	0.729973	0.674774	0.391857	0.0345007	0.171598	0.616991	0.209039	-0.371357
EIF1AX	-0.533897	-0.263359	0.467063	-0.269317	-0.141476	-0.212134	-0.420153	-0.805241	-0.928746	-0.162882	-0.00547595	0.0634634	-0.472374	-0.6954	-0.480006	0.163415	-0.412757	0.103496	-0.760628	0.00619429	0.306163	-0.126914	-0.846823	0.1344	-0.296581	-0.442936	-0.309839	0.921592	-0.625675	-0.929332	-0.00354444	0.405117	0.806896	-0.722184	-0.231153	-0.63112	-0.503997	-0.287617	0.515008	-0.0278747	-0.173864	0.983812	1.01378	-0.0709122	0.239955	0.773392	-0.374386	0.0386123	-0.656403
EIF2A	-0.50799	-0.20522	-0.234327	-0.104129	-0.275577	0.296412	1.02698	-0.111492	0.839057	0.943748	0.272099	0.605485	0.882578	0.0138059	0.603433	0.511369	-0.158809	0.755127	0.391491	0.543457	0.934107	0.0871136	0.320991	0.381377	0.233053	-0.718282	-0.494782	-0.902474	0.0636007	-0.59307	-0.876075	-0.567391	-0.363477	-0.16241	-0.438481	-0.72361	-1.27962	-0.124878	-1.2576	1.19647	-0.573064	-0.201895	-0.0730154	-1.04737	0.539972	0.0305156	-0.0378874	-0.0250403	-0.102907
EIF2AK2	-0.246633	0.0576581	-0.699707	0.109392	0.00364594	0.0327728	0.61132	1.03809	0.23859	-0.279202	0.112272	0.405498	0.158791	-0.197837	-0.302339	-0.455868	-0.0390859	-0.409675	0.762297	-0.0367964	0.608633	-0.273873	0.82625	0.343983	-1.19871	-0.400415	-0.922834	-1.15973	-0.472308	-1.21243	-0.471853	-1.1057	-0.110451	-0.958641	-0.363176	0.0246481	-0.27336	-0.439255	-0.865064	0.356992	-0.144965	0.0884679	-0.763942	-1.24093	-0.231547	-0.566587	-0.204463	-0.66142	0.149583
EIF2B1	-0.108362	-0.0633892	0.0262682	-0.161091	-0.852079	0.100035	0.20628	-0.209306	-0.497541	-0.137369	1.40521	-0.459445	-0.0191239	-0.0951094	-0.161236	0.0681883	-0.635221	-0.734742	-0.28929	-0.276902	0.513716	-0.0921933	0.225968	0.274784	-0.621644	-0.998355	-0.857839	-0.334434	0.42233	0.695874	0.458097	0.0336211	0.505533	-1.35883	-1.10072	1.17707	-0.353923	-0.215839	-1.70472	0.173042	-0.214846	0.16854	-0.167776	-1.50186	0.217001	0.673729	-0.161138	0.432454	0.0201542
[truncated: 2,431 more rows]
[truncated: 272 more columns]
