# Supplementary material for: The proteomic landscape of soft tissue sarcomas
Source: Nat Commun. 2023 Jun 29;14:3834. doi: 10.1038/s41467-023-39486-2 (PMC10310735; doi:10.1038/s41467-023-39486-2)
Supplement: Supplementary file 5 — Supplementary Data 3 [file 41467_2023_39486_MOESM5_ESM.xlsx]

## Sheet: File Guide
Supplementary Data 3 a-f. Significantly upregulated unique proteins in (a) angiosarcoma (AS), (b) dedifferentiated liposarcoma (DDLPS), (c) desmoid tumour (DES), (d) leiomyosarcoma (LMS), (e) synovial sarcoma (SS), and (f) undifferentiated pleomorphic sarcoma (UPS). Proteins were identified by 2-class unpaired significance analysis of microarray (SAM) analysis (FDR < 1%, fold change ≥1.5).

## Sheet: Supplementary Data 3a
Gene Name	Fold Change	q-value(%)
PECAM1	6.25	0
PPM1F	3.274	0
PODXL	5.534	0
PRCP	4.245	0
PNP	4.331	0
HBB	6.989	0
DDI2	2.541	0
LYN	2.841	0
CAT	3.568	0
GFUS	2.534	0
DYSF	2.972	0
TJP1	2.389	0
ANK1	3.795	0
SNCA	3.67	0
CD93	2.844	0
FASN	2.897	0
ITGA6	2.724	0
SLC9A3R2	2.565	0
BPGM	3.045	0
GYPA	4.492	0
JUP	2.896	0
MRPS22	2.24	0
KRT5	4.416	0
LBR	2.415	0
MRTO4	2.259	0
PRDX2	2.59	0
ARHGEF1	1.967	0
IFI16	2.194	0
TST	2.518	0
GCLM	2.171	0
ASL	2.145	0
HMBS	2.024	0
CCDC86	2.215	0
STOM	2.62	0
FERMT3	2.499	0
BZW2	2.196	0
KRT14	3.746	0
MPP1	1.999	0
CLUH	2.234	0
GCLC	2.003	0
DAP3	2.062	0
SFN	5.458	0
RNASE2	3.687	0
PSME3	1.699	0
NOP2	1.921	0
ELAC2	2.046	0
MMP9	3.36	0
MRPS7	1.791	0
FAM107B	2.189	0
VRK1	1.902	0
MRPS34	1.86	0
MRPS23	1.776	0
MTA2	1.657	0
PKN1	1.674	0
PPP1CC	1.766	0
MRPL15	1.946	0
HOMER3	1.742	0
ALAD	1.839	0
SUPT6H	1.799	0
RANGAP1	1.626	0
DSP	2.096	0
PPIF	1.898	0
VWF	1.896	0
ADSL	1.678	0
CSK	1.623	0
PFAS	1.67	0
BLVRB	1.868	0
CRLF3	1.664	0
RPL26	1.928	0
DDX39A	2.031	0
APCS	2.454	0
RPS27	1.882	0
STK10	1.772	0
MCMBP	1.606	0
PA2G4	1.593	0
BTF3	1.662	0
PSMG2	1.712	0
RRS1	1.825	0
GLRX3	1.585	0
ARHGAP17	1.566	0
MRPL41	1.687	0
MNDA	2.166	0
NUDCD1	1.685	0
SMARCC1	1.634	0
EIF3B	1.653	0
RALB	1.624	0
MRPL12	1.66	0
RPL37A	2.012	0
EXOSC4	1.588	0
C1QB	1.921	0
MRPS25	1.606	0
MRPS26	1.654	0
PUS7	1.612	0
MRPL13	1.624	0
EPX	2.989	0
SERBP1	1.538	0
EXOSC1	1.522	0
ELMO1	1.743	0
C7orf50	1.72	0
SLC2A1	2.124	0
DCXR	1.88	0
UCHL5	1.501	0
CTSG	2.69	0
MRPL11	1.645	0
SIPA1	1.544	0
MRPL4	1.821	0
EIF3H	1.55	0
MRPL38	1.596	0
DDX5	1.553	0
C1QC	1.825	0
PLBD1	2.027	0
H1-5	1.903	0
ARMC6	1.522	0
ABCF2	1.599	0
LYZ	2.185	0
USP10	1.591	0
DCTPP1	1.767	0
RUVBL2	1.503	0
MRPS27	1.588	0
GMFB	1.516	0
PLCG1	1.545	0
NES	1.858	0
ETF1	1.514	0
ABCE1	1.605	0
GGT5	1.929	0
DNAJC9	1.566	0
KRT10	1.883	0
MPST	1.506	0
DRG1	1.583	0
MRPL1	1.561	0
DERA	1.62	0
DARS2	1.631	0
CYRIA	1.786	0
PWP1	1.636	0
ACAT1	1.742	0
NUP93	1.53	0
PXN	1.574	0
NAPRT	1.591	0
PGAM5	1.77	0
NLN	1.56	0
FKBP5	1.625	0
LTF	2.833	0
GSDMD	1.602	0
EIF4A3	1.595	0
BCCIP	1.533	0
MRPS28	1.611	0
RPL23A	1.542	0
RNF213	1.527	0
HBG1	3.015	0
ECHS1	1.57	0
HAT1	1.583	0
TKT	1.512	0
RPL15	1.691	0
GRWD1	1.505	0
TTC38	1.503	0.057
LCN2	2.322	0.057
SULT1A1	1.848	0.057
ACSL1	1.637	0.057
ATAD3A	1.591	0.057
WFS1	1.64	0.057
MRPL44	1.536	0.057
SNRPB	1.583	0.057
C1QBP	1.509	0.057
KRT6A	2.125	0.057
KRT1	1.735	0.057
GABARAPL2	1.515	0.057
NDUFS7	1.533	0.057
MYO1F	1.725	0.057
RPL35	1.583	0.057
TIMM8B	1.597	0.057
VAMP5	1.581	0.057
MBD3	1.51	0.057
A2M	1.758	0.057
PDLIM1	1.578	0.057
ACADS	1.726	0.057
NDUFB5	1.507	0.091
DEFA1	2.316	0.091
GLS	1.507	0.091
NOLC1	1.524	0.091
SHMT2	1.521	0.091
ACOT9	1.551	0.091
VTN	1.726	0.091
CYB5A	1.561	0.091
SLC25A5	1.592	0.091
KRT16	1.672	0.091
SNRPD1	1.515	0.091
PRTN3	2.126	0.234
PXDN	1.524	0.234
NQO1	1.813	0.234
KRT2	1.54	0.643
KRT6B	1.544	0.643

## Sheet: Supplementary Data 3b
Gene Name	Fold Change	q-value(%)
CDK4	13.14	0
TSFM	3.717	0
CRP	9.314	0
KCTD12	2.756	0
SAA1	6.594	0
LRG1	3.472	0
RAB8B	2.021	0
ARL2BP	2.004	0
ORM1	3.165	0
SERPINA3	2.618	0
RAB21	1.9	0
SGSH	1.979	0
TMOD2	2.16	0
AKR1C3	2.513	0
PCYOX1	1.851	0
ANK2	2.186	0
CFD	2.092	0
SERPINA1	2.234	0
MAPK3	1.58	0
CHP1	1.565	0
AKR1B1	1.721	0
FCGBP	2.267	0
PDCD6	1.654	0
APMAP	1.607	0
WDR37	1.543	0
VAMP3	1.626	0
CNPY2	1.556	0
CST3	1.705	0
FUCA1	1.7	0
OS9	1.586	0
STX7	1.517	0
CLTB	1.513	0
RRAS2	1.697	0
UBA7	1.582	0
BST1	1.786	0
CAMK2D	1.592	0
PLD3	1.733	0
ADAMTSL4	1.676	0
APOE	1.763	0
ACAA2	1.515	0
WDFY1	1.513	0
CRYL1	1.503	0
CD55	1.626	0
MGLL	1.57	0
NCALD	1.551	0
CPM	1.619	0.103
TNXB	1.724	0.103

## Sheet: Supplementary Data 3c
Gene Name	Fold Change	q-value(%)
CTHRC1	26.67	0
P3H3	10.578	0
P3H4	9.615	0
PCOLCE	12.411	0
GPX8	7.828	0
OLFML3	17.051	0
PPIC	8.096	0
COPZ2	7.49	0
POSTN	18.226	0
HDLBP	5.441	0
TMEM263	6.185	0
LOX	13.188	0
COL11A1	10.135	0
COL16A1	7.579	0
ECM1	7.378	0
FBLN1	8.192	0
COL12A1	10.952	0
SPATS2L	4.68	0
MXRA5	8.313	0
SH3PXD2B	4.02	0
GPX7	6.291	0
COMP	12.277	0
PYCR1	7.276	0
COL1A1	9.214	0
ARF4	3.568	0
SEC23A	3.327	0
ALDH1L2	5.616	0
CKAP4	4.606	0
SERPINH1	4.556	0
ANGPTL2	4.52	0
HTRA1	6.937	0
AEBP1	5.994	0
TUBB2A	4.061	0
COPE	2.693	0
ASPN	9.921	0
NAGLU	3.376	0
PODN	4.557	0
ARFGAP1	2.833	0
COL2A1	7.75	0
PPIB	2.729	0
DCHS1	3.323	0
COPG1	2.813	0
ARCN1	2.565	0
SFRP4	6.926	0
TBL2	2.903	0
ARHGAP1	3.079	0
SEC31A	2.371	0
SERPINF1	3.807	0
SYMPK	3.692	0
CNN2	3.116	0
CNN3	3.204	0
PDIA5	3.335	0
LMAN1	2.955	0
C1R	3.594	0
ENAH	3.543	0
VCAN	5.364	0
SRPRB	2.362	0
SEC13	2.154	0
TMED9	2.228	0
EFEMP2	3.856	0
FKBP11	3.977	0
ARFGAP3	2.349	0
THBS1	5.088	0
COPA	2.532	0
UAP1L1	3.069	0
FMOD	6.717	0
RRBP1	3.176	0
C1S	3.314	0
SSR1	2.519	0
PDXDC1	2.539	0
MYOF	3.133	0
QSOX1	2.995	0
THBS4	5.205	0
VIM	3.076	0
APPL2	2.435	0
CLEC11A	4.916	0
LRRC59	2.356	0
ERGIC1	2.563	0
ACBD3	2.153	0
ACE	3.471	0
SDF4	2.685	0
BET1L	2.839	0
TMED10	2.049	0
DDOST	2.104	0
PDLIM2	2.674	0
SSR4	2.317	0
SEC24A	2.142	0
IKBIP	2.584	0
CASK	2.409	0
PDXK	2.25	0
TMED2	2.132	0
PLEC	2.689	0
EML1	2.622	0
STAT2	2.342	0
ARSA	2.89	0
THBS2	4.236	0
PITHD1	2.107	0
PRRC1	2.182	0
COPB2	2.394	0
PLXDC2	2.871	0
SEC22B	2.09	0
NUCB1	2.127	0
SEC23IP	1.971	0
TUBB3	3.147	0
CTTN	2.104	0
GMPPA	2.018	0
C1orf198	2.78	0
FAM98A	2.28	0
COPB1	2.255	0
GBF1	1.977	0
SNX4	2.116	0
CLEC3B	2.917	0
PMM2	2.008	0
AMPD2	2.355	0
ACTR1A	1.964	0
ATRN	2.289	0
COL6A3	3.144	0
ITIH1	3.44	0
YKT6	1.9	0
SERPINA5	2.61	0
GOLM2	2.119	0
DLG1	1.922	0
TFG	1.821	0
DYNC1LI2	1.843	0
C8B	2.597	0
C8G	2.877	0
PGLYRP2	2.519	0
SCFD1	1.765	0
ENPP1	3.128	0
SERPINA4	2.47	0
BAX	1.854	0
CAMK1D	2.416	0
MLEC	1.883	0
CAPN1	1.813	0
AP2B1	1.815	0
IGFALS	2.627	0
TNKS1BP1	1.858	0
SEPTIN2	1.684	0
TP53I3	2.306	0
APOM	2.789	0
NRBP1	1.725	0
CPN2	2.703	0
CD5L	2.881	0
NME2P1	2.12	0
C1RL	2.251	0
TAX1BP3	1.977	0
APOL1	2.764	0
MOGS	1.879	0
C8A	2.409	0
CPN1	2.212	0
CAPN2	1.757	0
GMPPB	1.684	0
AGT	2.396	0
EEF1A1	1.752	0
NAGA	1.83	0
GLB1	1.898	0
FHL3	2.08	0
AKT1	1.71	0
ARSB	1.877	0
RAB11FIP5	2.009	0
RAB2A	1.65	0
XPOT	1.943	0
USO1	1.65	0
AFM	2.321	0
CFH	2.328	0
SRPX2	2.6	0
BPNT2	1.796	0
SEC11A	1.763	0
F12	2.288	0
RPS15	1.842	0
OSBP	1.643	0
TF	2.207	0
AP3S1	1.606	0
C6	2.31	0
NCLN	1.712	0
AP3D1	1.76	0
AHSG	2.292	0
SNX17	1.969	0
POFUT2	1.864	0
DNAJC13	1.648	0
AP2A1	1.648	0
ANKRD13A	1.651	0
LASP1	1.756	0
PRRX1	2.093	0
SORBS3	1.787	0
SERPINC1	2.158	0
GDI2	1.557	0
USP47	1.736	0
RIC8A	1.633	0
AP3B1	1.675	0
ANG	1.96	0
AK1	1.93	0
PRAF2	1.842	0
L3HYPDH	1.945	0
ARL1	1.723	0
VAT1	1.82	0
IGHM	2.658	0
KNG1	2.141	0
POGLUT2	1.874	0
ATL3	1.676	0
APOA2	2.55	0
LTBP2	2.113	0
GFPT1	1.785	0
C11orf68	1.626	0
ISLR	2.422	0
TTR	2.218	0
WDR91	1.623	0
RPN1	1.615	0
RILPL1	1.748	0
MYL2	4.548	0
RAB22A	1.637	0
C5	2.2	0
PML	1.598	0
HOOK3	1.577	0
AP2M1	1.593	0
UBA5	1.512	0
TOLLIP	1.539	0
RPL11	1.722	0
AIDA	1.502	0
ACO1	1.542	0
CTSA	1.66	0
RPSA	1.536	0
DBN1	1.849	0
RAB6A	1.537	0
TMED7	1.55	0
GORASP2	1.578	0
SRM	1.656	0
DYNC1H1	1.562	0
CAPNS1	1.555	0
PFKL	1.608	0
SPCS3	1.519	0
MAP4	1.539	0
RBP4	1.898	0
GSTP1	1.54	0
GALNT2	1.617	0
EIF5B	1.644	0
LARS1	1.577	0
OAT	1.753	0
RAB6D	1.507	0
NEK7	1.551	0
TMEM43	1.628	0
C4B	2.065	0
APOH	1.875	0
CPB2	1.888	0
EFHD1	2.134	0
BORCS5	1.514	0
DRG2	1.545	0
RACK1	1.64	0
CFI	1.812	0
LMNA	1.669	0
ASPH	1.612	0
PGM1	1.595	0
PHPT1	1.675	0
GAA	1.614	0
SRPRA	1.574	0
EIF2AK2	1.504	0
EML3	1.572	0
SHBG	1.963	0
NRP1	1.568	0
MVP	1.717	0
RPL10	1.594	0
PPP3CB	1.53	0
RPS17	1.519	0
PDE6D	1.54	0
PTK2	1.56	0
C2	1.682	0
GOLGA2	1.641	0
RPL36	1.665	0
ARL8A	1.546	0
HRG	1.786	0
ARL6IP5	1.608	0
IMPDH2	1.522	0
TBC1D9B	1.516	0
CSTF2T	1.601	0
RPL31	1.541	0
EEA1	1.516	0
RPS26	1.564	0
CYB5R3	1.514	0
ELMO2	1.573	0
F2	1.758	0
KPNA3	1.521	0
AMBP	1.763	0
CFHR1	1.866	0
MEAK7	1.548	0
RPS18	1.553	0
TUBAL3	1.561	0
TUBA1A	1.951	0
MYO1C	1.522	0
APOA4	1.781	0
IGHV5-10-1	1.881	0
LAMP1	1.576	0
RPS7	1.513	0
RPL27A	1.592	0
CDC42EP1	1.563	0
POGLUT3	1.565	0
CPQ	1.635	0
RPL36A	1.602	0
PPP1R14B	1.603	0
SELENOP	1.546	0
PPP1R13L	1.564	0
CFHR2	1.57	0
TNNC2	2.632	0.016
PROS1	1.552	0.016
CD63	1.543	0.016
SYNPO	1.538	0.016
ITIH4	1.606	0.016
F10	1.517	0.058
KHDRBS3	1.558	0.058

## Sheet: Supplementary Data 3d
Gene Name	Fold Change	q-value(%)
MYH11	26.52	0
MYLK	25.847	0
LMOD1	19.526	0
CSRP1	12.15	0
SLMAP	18.741	0
MYL9	16.465	0
PGM5	16.192	0
CNN1	24.488	0
SYNPO2	13.763	0
ALDH1B1	9.402	0
LPP	5.588	0
SORBS1	10.094	0
RBPMS	8.502	0
SMTN	9.285	0
TGFB1I1	5.393	0
SBSPON	17.511	0
ITGA7	10.184	0
KANK2	5.612	0
FLNA	5.134	0
MYL6	5.88	0
PPP1R12B	13.202	0
SYNM	9.655	0
ACTA2	7.4	0
NID1	6.72	0
TNS1	4.949	0
DSTN	4.332	0
LAMA5	6.415	0
MCAM	6.217	0
CFL2	4.997	0
C11orf96	7.412	0
LAMB2	5.773	0
SOD3	9.647	0
PAWR	6.39	0
ACYP1	4.033	0
DAG1	3.717	0
TMOD1	7.029	0
ITGB1	3.242	0
LAMC1	4.291	0
WDR1	2.472	0
SH3BGRL	3.362	0
VCL	3.075	0
ILK	2.776	0
PARVA	2.773	0
NIBAN1	3.861	0
ENO2	4.212	0
ITGA5	4.108	0
RRAS	3.227	0
NEXN	3.902	0
COL4A2	4.012	0
PPP1R12A	2.567	0
HSPB8	5.45	0
PIN1	2.542	0
LAMA4	4.024	0
AOC3	6.33	0
DUSP3	2.443	0
EMILIN1	3.995	0
DES	8.597	0
RSU1	2.541	0
HSPB1	3.885	0
TINAGL1	4.026	0
VWA1	3.853	0
TPM1	4.584	0
OXCT1	3.22	0
MAOB	6.418	0
SUN2	2.491	0
CKB	5.621	0
ISOC1	3.167	0
PRUNE2	4.277	0
HSPA2	3.885	0
PDLIM5	3.334	0
PCP4	10.269	0
MATN2	3.803	0
HINT1	2.507	0
RAP1A	2.527	0
PRDX6	2.44	0
HSPG2	3.036	0
ACTN1	2.841	0
PPP1CB	1.933	0
CRYAB	5.533	0
CLIC4	2.289	0
CSPG4	2.836	0
YWHAH	2.103	0
EMD	2.217	0
VASP	2.422	0
IGFBP7	2.903	0
MAP1B	2.678	0
MICAL1	2.539	0
HSPB7	5.052	0
MAP3K20	2.456	0
TES	2.813	0
ZYX	2.191	0
IDH2	2.444	0
NID2	2.813	0
HADH	2.381	0
MFGE8	3.043	0
PFKP	2.784	0
DNAJB4	2.524	0
GLIPR2	2.559	0
PRKAR1A	2.227	0
ENTPD1	2.488	0
GYG1	2.219	0
ALCAM	3.445	0
IGFBP5	3.008	0
ECI1	2.241	0
TUBB6	2.224	0
ALDH3A2	2.36	0
ITGA3	2.896	0
ANXA6	2.007	0
TUBA4A	2.103	0
AK4	2.515	0
CCDC6	1.868	0
GAPDH	1.892	0
NAXE	1.993	0
DAPK3	1.916	0
TUBB4B	1.887	0
ITGB3	2.802	0
FERMT2	2.053	0
DDT	2.25	0
MIF	2.113	0
TOM1L2	2.078	0
RAB27A	2.097	0
MAOA	3.207	0
GNG12	2.025	0
SOD1	2.015	0
GPD1L	2.213	0
NPTN	2.059	0
MTAP	1.811	0
PDCD5	1.881	0
MDH1	1.771	0
MXRA7	2.175	0
ALDOA	1.94	0
ACOT1	2.077	0
UBE2V2	1.771	0
IDH3A	1.878	0
PSPH	2.18	0
GBE1	1.962	0
CORO1C	1.834	0
SRC	1.875	0
PYGB	1.973	0
PRPS2	2.176	0
HAGH	1.826	0
SNAP29	1.789	0
PFN1	1.747	0
JPT2	1.91	0
MRPS36	1.742	0
FBLIM1	2.05	0
MCM4	2.335	0
CTPS1	1.813	0
SELENBP1	2.505	0
PFN2	2.039	0
C12orf57	1.836	0
ENDOD1	1.946	0
MTFR1L	1.654	0
ESYT2	1.762	0
BCAM	2.256	0
SYNJ2BP	1.647	0
ADH5	1.686	0
PBXIP1	1.956	0
LIMS1	1.659	0
CISD1	1.859	0
MCM6	2.215	0
CDKN1B	2.015	0
SAR1B	1.677	0
CES1	3.376	0
UBL5	1.646	0
PTBP2	2.33	0
LAMB1	1.938	0
MAPRE1	1.515	0
CARHSP1	1.791	0
PPP1R2	1.644	0
MAPRE3	1.792	0
FGL2	2.406	0
HINT2	1.817	0
PGRMC2	1.594	0
TBCA	1.604	0
BAG3	1.751	0
RNASEH2A	1.711	0
SH3GLB2	1.599	0
PMVK	1.611	0
SLC35A4	1.608	0
NFIC	1.678	0
MDP1	1.68	0
PRTFDC1	1.885	0
HYI	1.854	0
NENF	1.769	0
IRGQ	1.637	0
RAB12	1.502	0
PIR	2.099	0
SORT1	1.921	0
UBE2N	1.52	0
LDHB	1.617	0
CLU	2.093	0
DYNLL2	1.749	0
CD47	1.745	0
CDC42EP4	1.823	0
NPEPL1	1.561	0
GSN	1.647	0
PGP	1.582	0
ATP1B1	1.938	0
PHYHD1	1.853	0
IDH3B	1.678	0
FAM177A1	1.57	0
CHCHD3	1.632	0
MBNL1	1.527	0
UBR7	1.632	0
EHBP1L1	1.536	0
ARPIN	1.537	0
PCBD1	1.896	0
SARS2	1.759	0
ARPP19	1.709	0
HAX1	1.602	0
CKMT2	2.732	0
NNT	1.856	0
NDE1	1.592	0
CDH13	1.999	0
ADIRF	2.82	0
SHMT1	1.819	0
ACAT2	1.612	0
HINT3	1.516	0
NOL3	1.799	0
PLIN4	2.383	0
HDDC2	1.646	0
PM20D2	1.867	0
SNX18	1.565	0
SMS	1.585	0
CBR1	1.557	0
THYN1	1.574	0
MIEN1	1.546	0
GSTM3	1.724	0
ATP2A2	1.636	0
RBMXL1	1.512	0
SNTB2	1.606	0
HNRNPAB	1.523	0
ADPRH	1.593	0
LTBP1	1.74	0
LIG1	1.576	0
NIPSNAP2	1.534	0
WBP2	1.62	0
CDK2	1.501	0
GNA11	1.609	0
CLPP	1.549	0
HSPE1	1.582	0
VDAC3	1.581	0
RTN1	1.63	0
TIMM10	1.513	0
HAAO	1.644	0
NDUFAB1	1.525	0
HAPLN3	1.938	0
SORBS2	1.703	0
SQOR	1.599	0
LDHC	1.5	0
GNG7	1.535	0
ENPEP	1.515	0
GSTT1	1.642	0
NEFL	1.714	0
GSTM1	1.833	0.048

## Sheet: Supplementary Data 3e
Gene Name	Fold Change	q-value(%)
GTF2I	3.788	0
IRF2BP2	2.996	0
FBN2	6.888	0
NUMA1	2.737	0
SART3	2.614	0
EEF1A2	9.095	0
HP1BP3	3.592	0
H1-0	4.265	0
LTBP4	4.187	0
MSI2	3.529	0
LMNB2	2.926	0
PRPH	7.124	0
MTA1	2.544	0
SEPTIN5	3.126	0
TRIM28	2.471	0
KDM1A	2.293	0
NIPSNAP1	2.751	0
MECP2	2.862	0
TMED4	2.102	0
NFIX	2.968	0
NFIB	3.102	0
RAD50	2.302	0
PRKDC	2.498	0
IRF2BP1	2.348	0
CUL5	2.197	0
PSPC1	2.252	0
SF3B1	2.113	0
HACD3	2.4	0
XRCC5	2.184	0
PAFAH1B3	2.521	0
SIN3A	2.112	0
XRCC6	2.058	0
DDX42	2.047	0
HMGN3	2.614	0
FBXO22	2.226	0
BPNT1	2.038	0
UBTF	2.362	0
ASH2L	2.11	0
PTGR2	2.284	0
HMGN1	2.333	0
GPC4	3.072	0
ERLIN2	2.362	0
XRCC1	2.103	0
FECH	2.129	0
ALDH7A1	2.149	0
BPHL	2.227	0
GALC	2.547	0
OPLAH	2.49	0
MRE11	1.868	0
PDS5B	2.129	0
RING1	1.967	0
UBLCP1	1.844	0
CBX1	2.121	0
MMUT	2.146	0
LANCL1	2.229	0
GATAD2B	1.897	0
SEPHS1	1.828	0
CBX5	2.162	0
SMC3	2.024	0
PNKP	2.003	0
HNRNPLL	1.953	0
AGO1	2.033	0
PRPF31	1.839	0
MACROH2A1	2.426	0
DDX39B	2.094	0
ILF3	1.811	0
BCLAF1	2.128	0
CUL4B	2.02	0
XPO7	1.893	0
SRRT	1.863	0
PREP	1.741	0
CDC5L	1.824	0
HIBCH	2.076	0
LANCL2	1.867	0
USP5	1.717	0
WDR18	1.913	0
TKFC	1.945	0
SMC1A	1.849	0
NFS1	1.83	0
CCAR1	1.831	0
PRPF4B	2.016	0
CCAR2	1.767	0
PRPF8	1.879	0
DGLUCY	2.66	0
SNRNP200	1.851	0
METTL3	1.77	0
TFCP2	1.815	0
HCFC1	1.68	0
FAF2	1.823	0
PFKM	2.259	0
ZFR	1.814	0
PELP1	1.846	0
HNRNPA0	1.968	0
DDX1	1.739	0
EGFR	2.127	0
SF3B2	1.737	0
RNMT	1.759	0
CTBP1	1.826	0
HNRNPUL1	1.865	0
SMU1	1.75	0
DDX23	1.815	0
PPP1R8	1.706	0
SSB	1.783	0
ZNF326	1.986	0
CTBP2	1.982	0
HNRNPU	1.908	0
MOV10	1.931	0
IRF2BPL	1.918	0
RBM12B	1.806	0
THUMPD1	1.67	0
NME3	1.997	0
YLPM1	1.803	0
MTREX	1.75	0
TNPO2	1.886	0
WDR5	1.762	0
FARSB	1.709	0
SLTM	1.757	0
DDX46	1.834	0
SUCLA2	2.13	0
TBL1XR1	1.674	0
ILF2	1.641	0
CRAT	2.123	0
HEXIM1	1.842	0
AFG3L2	1.946	0
BAP18	1.932	0
DIABLO	1.93	0
DHX9	1.939	0
RPA1	1.815	0
HDGFL2	1.897	0
TOMM34	1.896	0
ACO2	1.835	0
UNC119B	1.662	0
SAFB	1.805	0
BCKDHA	1.77	0
C8orf82	1.821	0
CRIP1	2.651	0
KYAT3	1.851	0
QRICH1	1.773	0
CMAS	2.11	0
HDAC2	1.743	0
PIP4K2C	2.056	0
PAFAH1B2	1.756	0
PRPF19	1.741	0
RDX	1.688	0
IVD	1.894	0
CIRBP	1.836	0
PRPF6	1.678	0
AGK	1.779	0
RHOT1	1.852	0
ADAR	1.698	0
OPA1	1.861	0
HADHA	2.073	0
APEX1	1.639	0
SET	1.703	0
LARP1	1.732	0
ARGLU1	1.732	0
ATP5PB	2.214	0
GPS1	1.626	0
SF3A2	1.611	0
NELFB	1.624	0
RBM26	1.687	0
PTMS	1.98	0
HNRNPC	1.659	0
SEPTIN7	1.578	0
ABHD14B	1.841	0
SPIN1	1.748	0
DDB1	1.57	0
TOP2B	1.798	0
TOR1AIP1	1.563	0
ANP32A	1.719	0
MATR3	1.702	0
RO60	1.525	0
CAND1	1.619	0
CNOT1	1.666	0
HMGB1	1.78	0
RBM10	1.616	0
U2SURP	1.705	0
DHX15	1.647	0
CTNNA1	1.601	0
HSD17B8	1.965	0
WDR82	1.573	0
PPA2	1.722	0
RNF2	1.647	0
OGT	1.548	0
NUP133	1.586	0
PCBP2	1.572	0
NUCKS1	1.932	0
TLN2	1.811	0
HNRNPD	1.616	0
GART	1.63	0
USP7	1.515	0
NCOA5	1.564	0
SF3A1	1.543	0
CHID1	1.62	0
PRRC2C	1.555	0
IARS2	1.819	0
NHP2	1.67	0
ZC3H4	1.656	0
GTF2F1	1.645	0
NELFA	1.574	0
GNL1	1.554	0
RBM4	1.689	0
DCTN1	1.564	0
PTGES2	1.644	0
NUP35	1.565	0
RPRD1B	1.597	0
CUL3	1.561	0
ISOC2	1.753	0
SEPTIN10	1.727	0
RBBP9	1.594	0
RBM25	1.654	0
AIFM1	1.88	0
UBE3A	1.57	0
DCAF7	1.516	0
DDX6	1.601	0
SSRP1	1.654	0
UFL1	1.572	0
GABPA	1.534	0
HMGN4	1.755	0
UBA2	1.577	0
AGO2	1.811	0
PTBP1	1.543	0
SF3A3	1.514	0
CNP	1.578	0
TARDBP	1.628	0
CHERP	1.539	0
HNRNPDL	1.603	0
IMMT	1.866	0
SLC25A12	1.872	0
BRD4	1.555	0
FXR2	1.804	0
ZNF207	1.525	0
RBM39	1.559	0
SPART	1.684	0
VARS1	1.6	0
LRRC47	1.525	0
HNRNPR	1.599	0
DCPS	1.582	0
DDX17	1.558	0
NCKAP1	1.563	0
TPR	1.557	0
H1-4	2.517	0
STAT6	1.66	0
CRYZ	1.745	0
PRPF40A	1.685	0
MFAP1	1.593	0
AGO3	1.728	0
NSF	1.525	0
POLDIP3	1.551	0
METTL14	1.545	0
DNAJC17	1.505	0
HADHB	1.751	0
STXBP1	1.571	0
KHDRBS1	1.605	0
PTGR1	1.684	0
PTRHD1	1.556	0
FMR1	1.687	0
UPF1	1.522	0
USP39	1.529	0
FAM98B	1.612	0
HNRNPA3	1.557	0
FKBP3	1.506	0
ADK	1.522	0
PPIG	1.627	0
NT5C	1.634	0
DNAJC10	1.511	0
GMDS	1.624	0
TRMT5	1.503	0
TUFM	1.721	0
POLR2B	1.533	0
SFXN1	1.695	0
WTAP	1.504	0
SUSD2	2.227	0
COASY	1.529	0
STAT3	1.53	0
COQ9	1.669	0
NUDT4	1.674	0
RAD21	1.631	0
LSS	1.618	0
LARP7	1.51	0
RBM15	1.547	0
PNN	1.534	0
SEPTIN8	1.538	0
ZRANB2	1.565	0
SCLY	1.53	0
NIPSNAP3A	1.676	0
ATP5IF1	1.6	0
PPP1R9B	1.566	0
H1-10	1.67	0
GOT2	1.702	0
DLD	1.526	0
CHKB	1.51	0
MYG1	1.507	0
PEBP1	1.52	0
PALS2	1.51	0
AHCY	1.515	0
LETM1	1.58	0
DEK	1.557	0
PPT1	1.511	0
SLC25A6	1.66	0
ASMTL	1.501	0
INF2	1.505	0
MSH2	1.529	0
NDUFA9	1.656	0
KTN1	1.543	0
HTATSF1	1.534	0
PDHX	1.52	0
NDUFA10	1.522	0
SLC25A3	1.712	0
MACROD1	1.592	0
DNAJC11	1.545	0
PACSIN3	1.58	0
HSPA4L	1.622	0
SIAE	1.54	0
HMGB3	1.527	0
RAB6B	1.539	0
ZNF185	1.563	0.022
ATP5F1C	1.542	0.022
PCCB	1.566	0.022
KRT8	2.142	0.09
LDB3	1.543	0.859
PYGM	1.523	0.859

## Sheet: Supplementary Data 3f
Gene Name	Fold Change	q-value(%)
SH3KBP1	3.392	0
CTSB	3.944	0
MMP14	3.216	0
MSR1	3.274	0
LAP3	3.031	0
S100A11	2.789	0
ERP44	2.085	0
CAPZA1	1.926	0
S100A4	4.125	0
OSTF1	2.252	0
CTSZ	2.562	0
TAGLN2	2.811	0
EFHD2	2.401	0
PPP1R18	2.121	0
TXNDC12	2.199	0
CAPZB	1.746	0
YARS1	2.062	0
TPMT	2.114	0
LRRFIP1	2.352	0
CLTA	1.997	0
HSPA5	2.062	0
ATP6V1G1	2.145	0
TYMP	2.853	0
PLAUR	3.012	0
TMOD3	1.953	0
LAMP2	2.177	0
NUDC	1.882	0
CALU	2.331	0
IDH1	1.952	0
PRKCSH	1.927	0
SH3GLB1	1.834	0
SNX6	1.724	0
SZRD1	1.988	0
S100A13	2.471	0
SNX2	1.78	0
TWF2	1.692	0
EEF1B2	1.798	0
SCPEP1	2.036	0
NANS	1.821	0
CTSL	2.275	0
ENO1	2.062	0
ACTB	1.707	0
CALR	1.843	0
GLA	2.076	0
LGMN	2.222	0
LAMTOR5	1.909	0
RGS10	2.035	0
PEPD	1.778	0
TXN	1.988	0
RAD23B	1.673	0
TMSB4X	2.94	0
CISD2	1.772	0
EEF1D	1.633	0
HLA-DRA	2.409	0
NUDT1	1.905	0
PFDN2	1.809	0
CDC42	1.573	0
GOLIM4	1.844	0
DRAP1	1.792	0
MESD	1.748	0
ANP32B	1.857	0
SNAPIN	1.7	0
PRDX1	1.732	0
ATP6V1E1	1.757	0
OGFR	1.687	0
AHNAK	1.953	0
UBE2G2	1.861	0
HYPK	2.006	0
PAK2	1.618	0
UBE2L3	1.758	0
RNASET2	1.981	0
PBDC1	1.653	0
HEXA	1.771	0
VBP1	1.675	0
GSTO1	1.86	0
MTPN	1.664	0
NIBAN2	1.862	0
DNASE2	1.953	0
DNAJC8	1.733	0
SH3BP1	1.726	0
GNG10	1.976	0
CTSD	1.914	0
ASPSCR1	1.614	0
TARS1	1.718	0
PSME2	1.978	0
PSAP	1.912	0
TPT1	1.769	0
GRB2	1.673	0
ERP29	1.753	0
RHOG	1.666	0
CAST	1.717	0
CBFB	1.804	0
DUSP23	1.849	0
HLA-DPA1	2.246	0
ERO1A	1.971	0
RAB9A	1.754	0
SUB1	1.868	0
CARS1	1.662	0
UBE2K	1.677	0
CFL1	1.615	0
CLIC1	1.599	0
PFDN5	1.619	0
DIAPH1	1.726	0
SRSF1	1.907	0
TPBG	2.029	0
PPIH	1.623	0
IQGAP1	1.657	0
EHD4	1.667	0
HSP90B1	1.735	0
CAP1	1.694	0
ACP2	1.736	0
ICAM1	2.005	0
LGALS3	2.081	0
DBNL	1.527	0
HEXB	1.665	0
HSBP1	1.856	0
CDV3	1.676	0
TRIP10	1.641	0
PEX19	1.765	0
PNPO	1.877	0
COMMD8	1.553	0
LRPAP1	1.786	0
PAIP1	1.571	0
ARMT1	1.574	0
G6PD	1.673	0
SH3GL1	1.674	0
UBQLN1	1.719	0
MSN	1.74	0
ACBD5	1.676	0
BLOC1S3	1.635	0
GANAB	1.555	0
HSPH1	1.784	0
STIP1	1.596	0
COMMD9	1.541	0
PFDN4	1.599	0
TMSB10	2.14	0
PI4K2A	1.696	0
NPL	2.027	0
RHOA	1.688	0
ATP6V1C1	1.607	0
RALA	1.712	0
SLC3A2	1.838	0
CLNS1A	1.681	0
CACYBP	1.66	0
FMNL1	1.839	0
RAP2B	1.734	0
FAM50A	1.676	0
UBE2Z	1.624	0
GLRX	1.925	0
SNX9	1.593	0
IGBP1	1.528	0
GSDME	1.981	0
EPS15	1.54	0
PDIA6	1.576	0
TPD52L2	1.648	0
CYRIB	1.565	0
NUBP1	1.541	0
SPAG9	1.56	0
SIRPA	1.83	0
UBE2G1	1.717	0
MYL12B	1.671	0
EIF4EBP1	1.891	0
SGTA	1.609	0
PACSIN2	1.624	0
FKBP2	1.551	0
PDIA3	1.587	0
STMN1	1.897	0
EEF1G	1.517	0
NRDC	1.532	0
ATP6V1A	1.537	0
GPX1	1.583	0
PFDN1	1.526	0
MYH9	1.709	0
HDGF	1.613	0
TXNDC17	1.531	0
RPLP1	1.538	0
YBX1	1.559	0
DNAJB1	1.536	0
AUP1	1.545	0
ATP6V1F	1.606	0
LYPLA2	1.5	0
NAP1L1	1.557	0
PYCARD	1.724	0
COLGALT1	1.703	0
PDIA4	1.613	0
GBA	1.612	0
ENSA	1.653	0
CAPG	1.87	0
NMI	1.594	0
CASP3	1.623	0
PQBP1	1.616	0
GOLPH3	1.554	0
SF3B4	1.566	0
ACTBL2	1.578	0
NAMPT	1.785	0
SERPINB8	1.67	0
MAN2B1	1.506	0
JPT1	1.709	0
S100A16	1.906	0
EVL	1.661	0
SRRM1	1.727	0
TPP1	1.619	0
ARHGAP4	1.628	0
SUMF2	1.618	0
SUMO3	1.557	0
GGCT	1.554	0
RANBP1	1.543	0
ERH	1.593	0
CTBS	1.541	0
TSC22D4	1.551	0
TCOF1	1.575	0
PAIP2	1.55	0
ATP6AP2	1.5	0
MANF	1.514	0
EZR	1.812	0
EIF1AD	1.517	0
GRN	1.596	0
SRSF10	1.605	0
SRRM2	1.56	0
ECE1	1.743	0
PPP1R11	1.626	0
PAK1	1.506	0
MDC1	1.509	0
FTL	2.01	0
SRSF3	1.553	0
SYAP1	1.534	0
UBE2L6	1.582	0
TRA2A	1.665	0
FBP1	1.877	0
PPP6R1	1.547	0
SP100	1.534	0
VAMP8	1.542	0
LUC7L	1.514	0
EPDR1	1.644	0
TFRC	1.552	0
TPPP3	1.679	0
ERAP2	1.751	0
PLIN2	1.598	0.037
