# Supplementary material for: The proteomic landscape of soft tissue sarcomas
Source: Nat Commun. 2023 Jun 29;14:3834. doi: 10.1038/s41467-023-39486-2 (PMC10310735; doi:10.1038/s41467-023-39486-2)
Supplement: Supplementary file 6 — Supplementary Data 4 [file 41467_2023_39486_MOESM6_ESM.xlsx]

## Sheet: File Guide
Supplementary Data 4 a-d. Overrepresentation analysis results for proteins uniquely upregulated in (a) angiosarcoma (AS), (b) desmoid tumour (DES), (c) leiomyosarcoma (LMS), and (d) undifferentiated pleomorphic sarcoma (UPS). p values were adjusted for multiple testing using the Benjamini & Hochberg (FDR) method. Significance determined at p.adjust < 0.05.

## Sheet: Supplementary Data 4a
ID	Normalised enrichment score	p.adjust
GOBP_CELL_ACTIVATION	2.73179	3.24478e-06
GOBP_MYELOID_LEUKOCYTE_ACTIVATION	2.8142	3.30379e-06
GOBP_SECRETION	2.63595	6.92878e-06
GOBP_CELL_CELL_ADHESION	2.67729	6.92878e-06
GOBP_EXOCYTOSIS	2.6435	7.30031e-06
GOBP_MYELOID_LEUKOCYTE_MEDIATED_IMMUNITY	2.6527	7.30031e-06
GOBP_CELL_ACTIVATION_INVOLVED_IN_IMMUNE_RESPONSE	2.68218	1.03994e-05
GOBP_LEUKOCYTE_MEDIATED_IMMUNITY	2.49589	7.1753e-05
GOBP_BIOLOGICAL_ADHESION	2.50951	7.59733e-05
GOBP_REGULATION_OF_CELL_ADHESION	2.43378	0.000294837
GOBP_POSTTRANSCRIPTIONAL_REGULATION_OF_GENE_EXPRESSION	-2.78578	0.000318091
GOBP_IMMUNE_EFFECTOR_PROCESS	2.3322	0.000400455
GOBP_POSITIVE_REGULATION_OF_LOCOMOTION	2.32325	0.000467663
GOBP_LEUKOCYTE_DIFFERENTIATION	2.2866	0.00105927
GOBP_LOCOMOTION	2.338	0.00109046
GOBP_POSITIVE_REGULATION_OF_CELL_ADHESION	2.2699	0.00136979
GOBP_EPITHELIUM_DEVELOPMENT	2.21648	0.00158444
GOBP_CELL_MIGRATION	2.21528	0.00158444
GOBP_EPITHELIAL_CELL_DIFFERENTIATION	2.17005	0.00248707
HALLMARK_MYC_TARGETS_V1	-2.53662	0.00248707
GOBP_REGULATION_OF_MULTICELLULAR_ORGANISMAL_DEVELOPMENT	2.20721	0.00262051
GOBP_REGULATION_OF_CELLULAR_COMPONENT_MOVEMENT	2.14119	0.00321262
GOBP_MYELOID_CELL_DIFFERENTIATION	2.15811	0.00321262
HALLMARK_HEME_METABOLISM	2.16793	0.003417
GOBP_PROTEIN_PHOSPHORYLATION	2.07966	0.00449918
GOBP_REGULATION_OF_PHOSPHORUS_METABOLIC_PROCESS	2.03491	0.00759766
GOBP_POSITIVE_REGULATION_OF_PHOSPHORUS_METABOLIC_PROCESS	2.03533	0.00759766
GOBP_REGULATION_OF_CELLULAR_AMIDE_METABOLIC_PROCESS	-2.24358	0.00789373
GOBP_CELL_JUNCTION_ORGANIZATION	2.08312	0.00789373
GOBP_CIRCULATORY_SYSTEM_PROCESS	2.03741	0.00789373
GOBP_REGULATION_OF_PROTEIN_PHOSPHORYLATION	2.10137	0.012085
GOBP_RESPONSE_TO_TOXIC_SUBSTANCE	1.98061	0.0125209
GOBP_RESPONSE_TO_INORGANIC_SUBSTANCE	1.98577	0.0169994
GOBP_IMMUNE_SYSTEM_DEVELOPMENT	1.92104	0.0169994
GOBP_DEFENSE_RESPONSE	1.91344	0.0169994
GOBP_POSITIVE_REGULATION_OF_MULTICELLULAR_ORGANISMAL_PROCESS	1.95219	0.0169994
GOBP_RESPONSE_TO_WOUNDING	1.90895	0.0180249
GOBP_REGULATION_OF_PEPTIDASE_ACTIVITY	1.9371	0.022717
GOBP_WOUND_HEALING	1.99959	0.0237124
GOBP_LEUKOCYTE_MIGRATION	1.83781	0.0247732
GOBP_POSITIVE_REGULATION_OF_PROTEIN_PHOSPHORYLATION	1.91451	0.0252765
GOBP_REGULATION_OF_PROTEIN_MODIFICATION_PROCESS	1.84727	0.0252765
GOBP_INFLAMMATORY_RESPONSE	1.81457	0.026659
GOBP_REGULATION_OF_PROTEIN_KINASE_ACTIVITY	1.81356	0.026659
GOBP_REGULATION_OF_TRANSFERASE_ACTIVITY	1.81356	0.026659
GOBP_RESPONSE_TO_BACTERIUM	1.91073	0.0267648
GOBP_PEPTIDE_BIOSYNTHETIC_PROCESS	-2.01752	0.031989
GOBP_HOMEOSTATIC_PROCESS	1.78196	0.0349321
GOBP_PROTEIN_CONTAINING_COMPLEX_SUBUNIT_ORGANIZATION	-1.79115	0.0359816
GOBP_REGULATION_OF_BODY_FLUID_LEVELS	1.80263	0.0438155
GOBP_POSITIVE_REGULATION_OF_CELLULAR_COMPONENT_ORGANIZATION	1.86674	0.0484334

## Sheet: Supplementary Data 4b
ID	Normalised enrichment score	p.adjust
HALLMARK_EPITHELIAL_MESENCHYMAL_TRANSITION	2.54616	3.71e-08
GOBP_EXTERNAL_ENCAPSULATING_STRUCTURE_ORGANIZATION	2.40387	6.31251e-07
GOBP_COLLAGEN_FIBRIL_ORGANIZATION	2.24941	1.35476e-05
GOBP_CELLULAR_MACROMOLECULE_CATABOLIC_PROCESS	-3.52636	3.34042e-05
GOBP_ESTABLISHMENT_OF_PROTEIN_LOCALIZATION_TO_MEMBRANE	-2.87535	0.000566496
GOBP_OSSIFICATION	2.15881	0.000738684
GOBP_RESPONSE_TO_GROWTH_FACTOR	2.1239	0.0013219
GOBP_CONNECTIVE_TISSUE_DEVELOPMENT	2.08257	0.00178985
GOBP_RESPONSE_TO_TRANSFORMING_GROWTH_FACTOR_BETA	2.1047	0.00178985
GOBP_NUCLEAR_TRANSCRIBED_MRNA_CATABOLIC_PROCESS	-2.56923	0.00351399
GOBP_NUCLEAR_TRANSCRIBED_MRNA_CATABOLIC_PROCESS_NONSENSE_MEDIATED_DECAY	-2.54262	0.00351399
GOBP_PROTEIN_CATABOLIC_PROCESS	-2.54144	0.00471332
GOBP_ESTABLISHMENT_OF_PROTEIN_LOCALIZATION_TO_ORGANELLE	-2.67302	0.00472766
GOBP_ANATOMICAL_STRUCTURE_FORMATION_INVOLVED_IN_MORPHOGENESIS	1.98457	0.00516955
GOBP_CELLULAR_PROTEIN_CATABOLIC_PROCESS	-2.45156	0.00516955
GOBP_SKELETAL_SYSTEM_DEVELOPMENT	2.03339	0.00530678
GOBP_TRANSLATIONAL_INITIATION	-2.54163	0.0058818
GOBP_SUPRAMOLECULAR_FIBER_ORGANIZATION	1.99024	0.00602252
GOBP_REGULATION_OF_PROTEIN_LOCALIZATION	-2.39716	0.00602252
GOBP_ESTABLISHMENT_OF_PROTEIN_LOCALIZATION_TO_ENDOPLASMIC_RETICULUM	-2.50376	0.00602252
GOBP_RESPONSE_TO_ENDOGENOUS_STIMULUS	1.94609	0.00602252
GOBP_VIRAL_GENE_EXPRESSION	-2.37614	0.00602252
GOBP_PROTEIN_TARGETING_TO_MEMBRANE	-2.47954	0.00602252
GOBP_COTRANSLATIONAL_PROTEIN_TARGETING_TO_MEMBRANE	-2.32041	0.00845331
GOBP_MACROMOLECULE_CATABOLIC_PROCESS	-1.90452	0.0107024
GOBP_PROTEIN_LOCALIZATION_TO_ENDOPLASMIC_RETICULUM	-2.31378	0.0109119
GOBP_REGULATION_OF_CELLULAR_LOCALIZATION	-2.23952	0.0117726
GOBP_BONE_DEVELOPMENT	1.93566	0.0118556
GOBP_ANIMAL_ORGAN_MORPHOGENESIS	1.89492	0.0123696
GOBP_REGULATION_OF_CYTOSKELETON_ORGANIZATION	-2.22857	0.0124646
GOBP_TRANSMEMBRANE_RECEPTOR_PROTEIN_SERINE_THREONINE_KINASE_SIGNALING_PATHWAY	1.9507	0.0124646
GOBP_PROTEIN_LOCALIZATION_TO_ORGANELLE	-1.83323	0.0124646
GOBP_RNA_CATABOLIC_PROCESS	-2.283	0.0124646
GOBP_PROTEIN_LOCALIZATION_TO_MEMBRANE	-2.25059	0.0152985
GOBP_MRNA_METABOLIC_PROCESS	-2.16882	0.0160301
GOBP_CIRCULATORY_SYSTEM_DEVELOPMENT	1.85208	0.0160301
GOBP_AMIDE_BIOSYNTHETIC_PROCESS	-2.1353	0.0160301
GOBP_PEPTIDE_BIOSYNTHETIC_PROCESS	-2.1353	0.0160301
GOBP_POSITIVE_REGULATION_OF_CELL_POPULATION_PROLIFERATION	1.87859	0.0168052
GOBP_REGULATION_OF_CELL_DIFFERENTIATION	1.88842	0.0176745
GOBP_REGULATION_OF_CELL_SUBSTRATE_ADHESION	1.87528	0.020732
GOBP_NEGATIVE_REGULATION_OF_SIGNALING	1.84749	0.020732
GOBP_INTRACELLULAR_TRANSPORT	-3.33515	0.020732
GOBP_REGULATION_OF_ORGANELLE_ORGANIZATION	-2.27661	0.020732
GOBP_TUBE_DEVELOPMENT	1.85543	0.0222543
GOBP_TUBE_MORPHOGENESIS	1.82705	0.0243566
GOBP_EMBRYONIC_MORPHOGENESIS	1.83899	0.0328874
GOBP_CELL_POPULATION_PROLIFERATION	1.65642	0.0334432
GOBP_BLOOD_VESSEL_MORPHOGENESIS	1.79622	0.0377914
GOBP_POSITIVE_REGULATION_OF_ION_TRANSPORT	-1.97606	0.0384093
GOBP_PROTEIN_TARGETING	-1.88465	0.0390751
GOBP_REGULATION_OF_CELLULAR_RESPONSE_TO_GROWTH_FACTOR_STIMULUS	1.80851	0.0459632

## Sheet: Supplementary Data 4c
ID	Normalised enrichment score	p.adjust
GOBP_MUSCLE_CONTRACTION	2.07858	2.59568e-05
GOBP_MUSCLE_SYSTEM_PROCESS	1.94788	0.000441471
GOBP_MUSCLE_STRUCTURE_DEVELOPMENT	1.89186	0.00867413
GOBP_ACTIN_FILAMENT_BASED_PROCESS	1.77304	0.0132776
GOBP_ACTOMYOSIN_STRUCTURE_ORGANIZATION	1.86089	0.0132776
HALLMARK_MYOGENESIS	1.85638	0.0250694
GOBP_ANATOMICAL_STRUCTURE_FORMATION_INVOLVED_IN_MORPHOGENESIS	1.68635	0.0469219

## Sheet: Supplementary Data 4d
ID	Normalised enrichment score	p.adjust
HALLMARK_COMPLEMENT	2.65898	0.00167131
