# Supplementary material for: The proteomic landscape of soft tissue sarcomas
Source: Nat Commun. 2023 Jun 29;14:3834. doi: 10.1038/s41467-023-39486-2 (PMC10310735; doi:10.1038/s41467-023-39486-2)
Supplement: Supplementary file 7 — Supplementary Data 5 [file 41467_2023_39486_MOESM7_ESM.xlsx]

## Sheet: Sheet1
Supplementary Data 5a-c. Significantly upregulated unique proteins in (a) synovial sarcoma (SS) compared to other subtypes, and in (b) untreated SS (SSu) and (c) treated SS (SSt) compared to other subtypes. Proteins were identified by 2-class unpaired significance analysis of microarray (SAM) analysis (FDR < 1%, fold change ≥1.5).

## Sheet: Supplementary Data 5a
Gene Name	Fold Change	q-value(%)
GTF2I	3.788	0
IRF2BP2	2.996	0
FBN2	6.888	0
NUMA1	2.737	0
SART3	2.614	0
EEF1A2	9.095	0
HP1BP3	3.592	0
H1-0	4.265	0
LTBP4	4.187	0
MSI2	3.529	0
LMNB2	2.926	0
PRPH	7.124	0
MTA1	2.544	0
SEPTIN5	3.126	0
TRIM28	2.471	0
KDM1A	2.293	0
NIPSNAP1	2.751	0
MECP2	2.862	0
TMED4	2.102	0
NFIX	2.968	0
NFIB	3.102	0
RAD50	2.302	0
PRKDC	2.498	0
IRF2BP1	2.348	0
CUL5	2.197	0
PSPC1	2.252	0
SF3B1	2.113	0
HACD3	2.4	0
XRCC5	2.184	0
PAFAH1B3	2.521	0
SIN3A	2.112	0
XRCC6	2.058	0
DDX42	2.047	0
HMGN3	2.614	0
FBXO22	2.226	0
BPNT1	2.038	0
UBTF	2.362	0
ASH2L	2.11	0
PTGR2	2.284	0
HMGN1	2.333	0
GPC4	3.072	0
ERLIN2	2.362	0
XRCC1	2.103	0
FECH	2.129	0
ALDH7A1	2.149	0
BPHL	2.227	0
GALC	2.547	0
OPLAH	2.49	0
MRE11	1.868	0
PDS5B	2.129	0
RING1	1.967	0
UBLCP1	1.844	0
CBX1	2.121	0
MMUT	2.146	0
LANCL1	2.229	0
GATAD2B	1.897	0
SEPHS1	1.828	0
CBX5	2.162	0
SMC3	2.024	0
PNKP	2.003	0
HNRNPLL	1.953	0
AGO1	2.033	0
PRPF31	1.839	0
MACROH2A1	2.426	0
DDX39B	2.094	0
ILF3	1.811	0
BCLAF1	2.128	0
CUL4B	2.02	0
XPO7	1.893	0
SRRT	1.863	0
PREP	1.741	0
CDC5L	1.824	0
HIBCH	2.076	0
LANCL2	1.867	0
USP5	1.717	0
WDR18	1.913	0
TKFC	1.945	0
SMC1A	1.849	0
NFS1	1.83	0
CCAR1	1.831	0
PRPF4B	2.016	0
CCAR2	1.767	0
PRPF8	1.879	0
DGLUCY	2.66	0
SNRNP200	1.851	0
METTL3	1.77	0
TFCP2	1.815	0
HCFC1	1.68	0
FAF2	1.823	0
PFKM	2.259	0
ZFR	1.814	0
PELP1	1.846	0
HNRNPA0	1.968	0
DDX1	1.739	0
EGFR	2.127	0
SF3B2	1.737	0
RNMT	1.759	0
CTBP1	1.826	0
HNRNPUL1	1.865	0
SMU1	1.75	0
DDX23	1.815	0
PPP1R8	1.706	0
SSB	1.783	0
ZNF326	1.986	0
CTBP2	1.982	0
HNRNPU	1.908	0
MOV10	1.931	0
IRF2BPL	1.918	0
RBM12B	1.806	0
THUMPD1	1.67	0
NME3	1.997	0
YLPM1	1.803	0
MTREX	1.75	0
TNPO2	1.886	0
WDR5	1.762	0
FARSB	1.709	0
SLTM	1.757	0
DDX46	1.834	0
SUCLA2	2.13	0
TBL1XR1	1.674	0
ILF2	1.641	0
CRAT	2.123	0
HEXIM1	1.842	0
AFG3L2	1.946	0
BAP18	1.932	0
DIABLO	1.93	0
DHX9	1.939	0
RPA1	1.815	0
HDGFL2	1.897	0
TOMM34	1.896	0
ACO2	1.835	0
UNC119B	1.662	0
SAFB	1.805	0
BCKDHA	1.77	0
C8orf82	1.821	0
CRIP1	2.651	0
KYAT3	1.851	0
QRICH1	1.773	0
CMAS	2.11	0
HDAC2	1.743	0
PIP4K2C	2.056	0
PAFAH1B2	1.756	0
PRPF19	1.741	0
RDX	1.688	0
IVD	1.894	0
CIRBP	1.836	0
PRPF6	1.678	0
AGK	1.779	0
RHOT1	1.852	0
ADAR	1.698	0
OPA1	1.861	0
HADHA	2.073	0
APEX1	1.639	0
SET	1.703	0
LARP1	1.732	0
ARGLU1	1.732	0
ATP5PB	2.214	0
GPS1	1.626	0
SF3A2	1.611	0
NELFB	1.624	0
RBM26	1.687	0
PTMS	1.98	0
HNRNPC	1.659	0
SEPTIN7	1.578	0
ABHD14B	1.841	0
SPIN1	1.748	0
DDB1	1.57	0
TOP2B	1.798	0
TOR1AIP1	1.563	0
ANP32A	1.719	0
MATR3	1.702	0
RO60	1.525	0
CAND1	1.619	0
CNOT1	1.666	0
HMGB1	1.78	0
RBM10	1.616	0
U2SURP	1.705	0
DHX15	1.647	0
CTNNA1	1.601	0
HSD17B8	1.965	0
WDR82	1.573	0
PPA2	1.722	0
RNF2	1.647	0
OGT	1.548	0
NUP133	1.586	0
PCBP2	1.572	0
NUCKS1	1.932	0
TLN2	1.811	0
HNRNPD	1.616	0
GART	1.63	0
USP7	1.515	0
NCOA5	1.564	0
SF3A1	1.543	0
CHID1	1.62	0
PRRC2C	1.555	0
IARS2	1.819	0
NHP2	1.67	0
ZC3H4	1.656	0
GTF2F1	1.645	0
NELFA	1.574	0
GNL1	1.554	0
RBM4	1.689	0
DCTN1	1.564	0
PTGES2	1.644	0
NUP35	1.565	0
RPRD1B	1.597	0
CUL3	1.561	0
ISOC2	1.753	0
SEPTIN10	1.727	0
RBBP9	1.594	0
RBM25	1.654	0
AIFM1	1.88	0
UBE3A	1.57	0
DCAF7	1.516	0
DDX6	1.601	0
SSRP1	1.654	0
UFL1	1.572	0
GABPA	1.534	0
HMGN4	1.755	0
UBA2	1.577	0
AGO2	1.811	0
PTBP1	1.543	0
SF3A3	1.514	0
CNP	1.578	0
TARDBP	1.628	0
CHERP	1.539	0
HNRNPDL	1.603	0
IMMT	1.866	0
SLC25A12	1.872	0
BRD4	1.555	0
FXR2	1.804	0
ZNF207	1.525	0
RBM39	1.559	0
SPART	1.684	0
VARS1	1.6	0
LRRC47	1.525	0
HNRNPR	1.599	0
DCPS	1.582	0
DDX17	1.558	0
NCKAP1	1.563	0
TPR	1.557	0
H1-4	2.517	0
STAT6	1.66	0
CRYZ	1.745	0
PRPF40A	1.685	0
MFAP1	1.593	0
AGO3	1.728	0
NSF	1.525	0
POLDIP3	1.551	0
METTL14	1.545	0
DNAJC17	1.505	0
HADHB	1.751	0
STXBP1	1.571	0
KHDRBS1	1.605	0
PTGR1	1.684	0
PTRHD1	1.556	0
FMR1	1.687	0
UPF1	1.522	0
USP39	1.529	0
FAM98B	1.612	0
HNRNPA3	1.557	0
FKBP3	1.506	0
ADK	1.522	0
PPIG	1.627	0
NT5C	1.634	0
DNAJC10	1.511	0
GMDS	1.624	0
TRMT5	1.503	0
TUFM	1.721	0
POLR2B	1.533	0
SFXN1	1.695	0
WTAP	1.504	0
SUSD2	2.227	0
COASY	1.529	0
STAT3	1.53	0
COQ9	1.669	0
NUDT4	1.674	0
RAD21	1.631	0
LSS	1.618	0
LARP7	1.51	0
RBM15	1.547	0
PNN	1.534	0
SEPTIN8	1.538	0
ZRANB2	1.565	0
SCLY	1.53	0
NIPSNAP3A	1.676	0
ATP5IF1	1.6	0
PPP1R9B	1.566	0
H1-10	1.67	0
GOT2	1.702	0
DLD	1.526	0
CHKB	1.51	0
MYG1	1.507	0
PEBP1	1.52	0
PALS2	1.51	0
AHCY	1.515	0
LETM1	1.58	0
DEK	1.557	0
PPT1	1.511	0
SLC25A6	1.66	0
ASMTL	1.501	0
INF2	1.505	0
MSH2	1.529	0
NDUFA9	1.656	0
KTN1	1.543	0
HTATSF1	1.534	0
PDHX	1.52	0
NDUFA10	1.522	0
SLC25A3	1.712	0
MACROD1	1.592	0
DNAJC11	1.545	0
PACSIN3	1.58	0
HSPA4L	1.622	0
SIAE	1.54	0
HMGB3	1.527	0
RAB6B	1.539	0
ZNF185	1.563	0.022
ATP5F1C	1.542	0.022
PCCB	1.566	0.022
KRT8	2.142	0.09
LDB3	1.543	0.859
PYGM	1.523	0.859

## Sheet: Supplementary Data 5b
Gene Name	Fold Change	q-value(%)
CCAR2	2.07346	0
HDAC2	2.18215	0
ILF2	1.92636	0
HCFC1	1.84853	0
PCBP2	1.92122	0
LARP1	2.09623	0
GART	1.98111	0
SF3A2	1.84663	0
ARGLU1	2.02974	0
UNC119B	1.83529	0
UBA2	1.89537	0
HNRNPR	1.94308	0
RBM12	1.71232	0
RBM39	1.85523	0
WDR82	1.78503	0
LRRC47	1.7913	0
POLDIP3	1.87585	0
SPIN1	2.01208	0
GNL1	1.78153	0
DHX15	1.88343	0
PTBP1	1.79347	0
FXR2	2.28751	0
HNRNPC	1.84569	0
CAND1	1.81439	0
DNAJC17	1.76624	0
ZNF207	1.75662	0
DDX17	1.82358	0
MATR3	1.91606	0
HNRNPD	1.82468	0
HNRNPDL	1.87197	0
NELFA	1.76991	0
SEPTIN7	1.69384	0
BUB3	1.64527	0
KHDRBS1	1.90827	0
MEPCE	1.73677	0
NCOA5	1.73143	0
CHERP	1.74125	0
NELFB	1.73719	0
HNRNPA3	1.82432	0
RNF2	1.82775	0
U2AF2	1.78436	0
LARP7	1.7995	0
DDX6	1.80489	0
PRPF40A	2.01494	0
SET	1.81725	0
RBM10	1.75858	0
LSM14A	1.66016	0
SSRP1	1.87759	0
PALS2	1.84326	0
SF3A3	1.65047	0
ATXN10	1.70942	0
RBM25	1.83369	0
TARDBP	1.81823	0
FKBP3	1.68425	0
APEX1	1.68448	0
UPF1	1.70094	0
RBM4	1.86035	0
RUVBL1	1.70908	0
PRRC2C	1.6626	0
DCAF7	1.62524	0
ZC3H4	1.8032	0
PUF60	1.57179	0
PNN	1.78407	0
HSP90AB1	1.81687	0
SUPT5H	1.779	0
CUL3	1.66707	0
GABPA	1.64122	0
FUS	1.82043	0
PPP2R5D	1.65953	0
IWS1	1.64914	0
RPRD1B	1.70399	0
METTL14	1.69299	0
TBC1D10B	1.58052	0
SF3A1	1.61223	0
MFAP1	1.75381	0
SNRNP70	1.7277	0
NUP35	1.63574	0
YTHDF2	1.6908	0
TRMT5	1.63364	0
API5	1.53038	0
PPIG	1.80078	0
NUP133	1.62271	0
NSUN2	1.67807	0
OGT	1.57215	0
MSH6	1.74948	0
RRM1	1.85515	0
PSMD5	1.52964	0
NUDT4	1.90529	0
SFPQ	1.6376	0
NXF1	1.61973	0
PCBP3	1.64034	0
USP7	1.53473	0
PRMT5	1.62744	0
HMGB3	1.96476	0
UBE3A	1.62213	0
H1-10	1.93406	0
ASMTL	1.71168	0
RBM17	1.52072	0
FUBP3	1.57083	0
PTRHD1	1.65442	0
ZNF428	1.71357	0
ECPAS	1.58274	0
GTPBP1	1.54277	0
SCAF4	1.69089	0
DEK	1.76878	0
TSN	1.67012	0
ENY2	1.64866	0
SREK1	1.69328	0
NUP98	1.60446	0
ELAVL1	1.56146	0
HPF1	1.56652	0
MYG1	1.66358	0
PRRC2A	1.61751	0
WBP11	1.59163	0
FKBP4	1.71061	0
NCBP1	1.5668	0
SARNP	1.5831	0
VARS1	1.64448	0
USP39	1.58688	0
NCKAP1	1.60394	0
RBM22	1.57038	0
PRPF3	1.59051	0
OGA	1.65023	0
RTF1	1.58444	0
PLRG1	1.61718	0
NARS1	1.50813	0
RBM15	1.65091	0
RBM14	1.62409	0
GAR1	1.6544	0
MTDH	1.50355	0
MSH2	1.69729	0
ECI2	1.68962	0
PSMD7	1.53951	0
CHTOP	1.62594	0
ATIC	1.52916	0
PIP4K2B	1.69791	0
PSMD3	1.54601	0
HMG20A	1.57052	0
CPSF7	1.58617	0
CKAP5	1.60666	0
NCBP3	1.55008	0
CDK6	1.91772	0
TCERG1	1.55015	0
COPS7B	1.68188	0
NRF1	1.53594	0
HNRNPH3	1.54712	0
SRSF11	1.59364	0
CSE1L	1.53926	0
RALY	1.58238	0
NONO	1.54432	0
FYTTD1	1.62202	0
UBXN7	1.52457	0.0451729
ABCF1	1.51941	0.0451729
PURB	1.58401	0.0451729
SCAF8	1.57452	0.0451729
XPO5	1.67628	0.0451729
CYFIP1	1.54576	0.0451729
MACROD1	1.80875	0.0451729
ANP32E	1.69907	0.0451729
PPP4R3A	1.50241	0.0451729
TERF2IP	1.53685	0.0451729
MARS1	1.52594	0.0451729
RBMX	1.52771	0.0451729
DNAJC10	1.50581	0.0451729
CARM1	1.61823	0.0451729
GTF2F2	1.50717	0.0451729
LETM1	1.66521	0.0451729
FXN	1.52355	0.0451729
SRP14	1.50445	0.0451729
SON	1.50379	0.0451729
FIP1L1	1.53248	0.0451729
QTRT1	1.51369	0.117223
EIF3A	1.51163	0.117223
DPY30	1.58155	0.117223
TIA1	1.55874	0.117223
NTPCR	1.59533	0.117223
SEPTIN8	1.55111	0.117223
PMPCA	1.53171	0.117223
SELENOH	1.57285	0.117223
CFDP1	1.6169	0.117223
TXLNA	1.51038	0.117223
ACAP2	1.53128	0.117223
GOLGA3	1.50453	0.117223
RAMAC	1.58051	0.117223
RDH14	1.50502	0.117223
RBFOX2	1.51432	0.117223
LUC7L2	1.58275	0.117223
PMPCB	1.50181	0.117223
UBFD1	1.50424	0.117223
CUL4A	1.57988	0.117223
CGGBP1	1.52056	0.117223
TMA16	1.52224	0.117223
SETD3	1.55641	0.117223
PDXP	1.5262	0.117223
PSMB5	1.61832	0.117223
HSD17B10	1.54196	0.117223
PEBP1	1.51198	0.231952
H2AX	1.62303	0.231952
RPL19	1.5757	0.231952
EIF3L	1.50082	0.231952
PHB	1.541	0.231952
DDX19A	1.53199	0.231952
H2BC1	1.63172	0.369968
TBC1D15	1.50761	0.369968
LUC7L3	1.57216	0.667452
HSPD1	1.52126	0.667452
SMARCA2	1.5454	0.667452
PCCB	1.61908	0.667452
ZNF185	1.59559	0.667452

## Sheet: Supplementary Data 5c
Gene Name	Fold Change	q-value(%)
TOR1AIP1	1.68803	0
ABHD14B	2.02708	0
RBBP9	1.74239	0
AIFM1	2.1246	0
STAT3	1.73938	0
IMMT	2.13232	0
NSF	1.63038	0
COASY	1.65756	0
DCTN1	1.58848	0
ADK	1.59441	0
CHKB	1.64635	0
KTN1	1.74548	0
DCPS	1.61354	0
UFL1	1.57629	0
LSS	1.73922	0
TRIM25	1.66335	0
SEC63	1.64589	0
ATP5PD	1.63669	0
TPR	1.56845	0
SUSD2	2.40953	0
NDUFA10	1.67973	0
FAM98B	1.61549	0
COX4I1	1.69873	0
SCLY	1.57742	0
SLC25A3	1.94217	0
SDHB	1.58275	0
NIPSNAP3A	1.7353	0
POLR2B	1.5278	0
BROX	1.50091	0
GMPR2	1.5224	0
DNPEP	1.52575	0
ITPA	1.60273	0
PDHX	1.59445	0
HMGCL	1.73406	0
UQCRC1	1.53491	0.0506296
BCAP31	1.56308	0.0506296
DNAJC11	1.63746	0.0506296
SCRN2	1.57054	0.0506296
NDUFA9	1.69498	0.0506296
HSPA4L	1.75059	0.0506296
INF2	1.50127	0.0506296
KRT8	3.12833	0.0506296
SDHA	1.51554	0.0862305
RAB6B	1.65106	0.0862305
SLC25A1	1.63544	0.149855
EPHX1	1.54151	0.302625
PACSIN3	1.52664	0.302625
