# Supplementary material for: The proteomic landscape of soft tissue sarcomas
Source: Nat Commun. 2023 Jun 29;14:3834. doi: 10.1038/s41467-023-39486-2 (PMC10310735; doi:10.1038/s41467-023-39486-2)
Supplement: Supplementary file 8 — Supplementary Data 6 [file 41467_2023_39486_MOESM8_ESM.xlsx]

## Sheet: File guide
Supplementary Data 6a-b. Associations between leiomyosarcoma (LMS) proteomic subtypes and ssGSEA hallmark gene set results. (a) One-way analysis of variance (ANOVA) results with p values adjusted to false discovery rate (FDR) using the Benjamini-Hochberg procedure to account for multiple comparisons. (b) Post-hoc Tukey's honestly significant differences (HSD) results

## Sheet: Supplementary Data 6a
Hallmark	one-way ANOVA pvalue	one-way ANOVA FDR
HALLMARK_PROTEIN_SECRETION	5.36064e-12	2.41229e-10
HALLMARK_ALLOGRAFT_REJECTION	1.39583e-09	3.14062e-08
HALLMARK_APOPTOSIS	4.89626e-07	7.3444e-06
HALLMARK_SPERMATOGENESIS	1.47346e-06	1.65765e-05
HALLMARK_COMPLEMENT	2.26009e-06	2.03408e-05
HALLMARK_KRAS_SIGNALING_UP	1.21445e-05	8.82831e-05
HALLMARK_INFLAMMATORY_RESPONSE	1.37329e-05	8.82831e-05
HALLMARK_IL2_STAT5_SIGNALING	2.82297e-05	0.000158792
HALLMARK_MYOGENESIS	9.58838e-05	0.000479419
HALLMARK_UV_RESPONSE_DN	0.000192429	0.000865932
HALLMARK_MYC_TARGETS_V1	0.000813704	0.00332879
HALLMARK_FATTY_ACID_METABOLISM	0.00102809	0.003728
HALLMARK_IL6_JAK_STAT3_SIGNALING	0.00107698	0.003728
HALLMARK_EPITHELIAL_MESENCHYMAL_TRANSITION	0.00132461	0.00425766
HALLMARK_ANGIOGENESIS	0.00173151	0.00519453
HALLMARK_DNA_REPAIR	0.00239128	0.00672548
HALLMARK_APICAL_JUNCTION	0.00286949	0.0075957
HALLMARK_UNFOLDED_PROTEIN_RESPONSE	0.00786946	0.019307
HALLMARK_OXIDATIVE_PHOSPHORYLATION	0.00815182	0.019307
HALLMARK_ADIPOGENESIS	0.00939049	0.0211286
HALLMARK_UV_RESPONSE_UP	0.0158143	0.033423
HALLMARK_TGF_BETA_SIGNALING	0.0163401	0.033423
HALLMARK_REACTIVE_OXYGEN_SPECIES_PATHWAY	0.0176969	0.0346244
HALLMARK_HYPOXIA	0.0184989	0.0346854
HALLMARK_COAGULATION	0.0193459	0.0348226
HALLMARK_HEME_METABOLISM	0.0664338	0.108774
HALLMARK_KRAS_SIGNALING_DN	0.0666408	0.108774
HALLMARK_ESTROGEN_RESPONSE_EARLY	0.0676814	0.108774
HALLMARK_ESTROGEN_RESPONSE_LATE	0.072211	0.112051
HALLMARK_E2F_TARGETS	0.0884327	0.132649
HALLMARK_INTERFERON_ALPHA_RESPONSE	0.134551	0.195316
HALLMARK_G2M_CHECKPOINT	0.14073	0.19564
HALLMARK_GLYCOLYSIS	0.143469	0.19564
HALLMARK_TNFA_SIGNALING_VIA_NFKB	0.154303	0.204224
HALLMARK_INTERFERON_GAMMA_RESPONSE	0.177693	0.228462
HALLMARK_PI3K_AKT_MTOR_SIGNALING	0.183048	0.228811
HALLMARK_PEROXISOME	0.218307	0.261924
HALLMARK_CHOLESTEROL_HOMEOSTASIS	0.228009	0.261924
HALLMARK_MITOTIC_SPINDLE	0.232235	0.261924
HALLMARK_MTORC1_SIGNALING	0.232822	0.261924
HALLMARK_MYC_TARGETS_V2	0.298482	0.327602
HALLMARK_XENOBIOTIC_METABOLISM	0.335399	0.359356
HALLMARK_P53_PATHWAY	0.511845	0.535652
HALLMARK_BILE_ACID_METABOLISM	0.784624	0.802456
HALLMARK_ANDROGEN_RESPONSE	0.878183	0.878183

## Sheet: Supplementary Data 6b
			Tukey's HSD test results
Hallmark	I	J	Difference of means (I-J)	95% CI lower	95% CI upper	pvalue
HALLMARK_ALLOGRAFT_REJECTION	P2	P1	0.525201	0.0416055	1.0088	0.030072
HALLMARK_APOPTOSIS	P2	P1	1.20389	0.682056	1.72573	1.3e-06
HALLMARK_COMPLEMENT	P2	P1	1.17404	0.641735	1.70635	3.6e-06
HALLMARK_IL2_STAT5_SIGNALING	P2	P1	1.12517	0.575115	1.67522	1.61e-05
HALLMARK_INFLAMMATORY_RESPONSE	P2	P1	0.930625	0.385698	1.47555	0.0003165
HALLMARK_KRAS_SIGNALING_UP	P2	P1	0.933812	0.389754	1.47787	0.0002945
HALLMARK_MYOGENESIS	P2	P1	0.123751	-0.435105	0.682606	0.857272
HALLMARK_PROTEIN_SECRETION	P2	P1	0.465994	0.0160988	0.915888	0.0406367
HALLMARK_SPERMATOGENESIS	P2	P1	-0.391426	-0.920783	0.137931	0.187485
HALLMARK_UV_RESPONSE_DN	P2	P1	0.676424	0.11249	1.24036	0.014629
HALLMARK_ALLOGRAFT_REJECTION	P3	P1	1.71036	1.14501	2.27571	0
HALLMARK_APOPTOSIS	P3	P1	0.222508	-0.38755	0.832565	0.659704
HALLMARK_COMPLEMENT	P3	P1	1.0915	0.469201	1.71379	0.0002143
HALLMARK_IL2_STAT5_SIGNALING	P3	P1	0.762246	0.119205	1.40529	0.0160473
HALLMARK_INFLAMMATORY_RESPONSE	P3	P1	1.25205	0.614997	1.8891	3.34e-05
HALLMARK_KRAS_SIGNALING_UP	P3	P1	1.25885	0.622817	1.89489	2.95e-05
HALLMARK_MYOGENESIS	P3	P1	-0.999019	-1.65235	-0.345685	0.0013481
HALLMARK_PROTEIN_SECRETION	P3	P1	1.84117	1.31522	2.36712	0
HALLMARK_SPERMATOGENESIS	P3	P1	-1.435	-2.05384	-0.816146	1.2e-06
HALLMARK_UV_RESPONSE_DN	P3	P1	-0.3886	-1.04787	0.270672	0.341487
HALLMARK_ALLOGRAFT_REJECTION	P3	P2	1.18516	0.658428	1.7119	2.3e-06
HALLMARK_APOPTOSIS	P3	P2	-0.981386	-1.54977	-0.412998	0.0002702
HALLMARK_COMPLEMENT	P3	P2	-0.0825435	-0.662334	0.497247	0.938235
HALLMARK_IL2_STAT5_SIGNALING	P3	P2	-0.36292	-0.962038	0.236199	0.32186
HALLMARK_INFLAMMATORY_RESPONSE	P3	P2	0.321423	-0.272115	0.914961	0.402758
HALLMARK_KRAS_SIGNALING_UP	P3	P2	0.32504	-0.267551	0.917631	0.393524
HALLMARK_MYOGENESIS	P3	P2	-1.12277	-1.73148	-0.514061	9.81e-05
HALLMARK_PROTEIN_SECRETION	P3	P2	1.37518	0.885148	1.8652	0
HALLMARK_SPERMATOGENESIS	P3	P2	-1.04357	-1.62015	-0.46699	0.0001325
HALLMARK_UV_RESPONSE_DN	P3	P2	-1.06502	-1.67926	-0.450784	0.0002541
