# Supplementary material for: The proteomic landscape of soft tissue sarcomas
Source: Nat Commun. 2023 Jun 29;14:3834. doi: 10.1038/s41467-023-39486-2 (PMC10310735; doi:10.1038/s41467-023-39486-2)
Supplement: Supplementary file 9 — Supplementary Data 7 [file 41467_2023_39486_MOESM9_ESM.xlsx]

## Sheet: Supplementary Data 7
Supplementary Data 7. List of 153 proteins used in leiomyosarcoma proteomic subtype classification
Proteins
SND1
ARCN1
MYLK
PPP1R12B
RPS3
EIF3B
PGD
RPL6
SLMAP
RPL7
COPG1
RPS2
RPL18A
FSCN1
LANCL1
RPL3
RPS16
HDLBP
RBPMS
RPL7A
RPS11
RPL35A
RPS8
HSPB1
RPL5
RPL14
SEC24D
CSK
RPL4
RPS6
RPS9
RPL27
VARS1
EIF3E
MYL6
RPS4X
RPL30
EIF3L
RPL8
RPL23
DDOST
RPL13A
RPL24
RPS23
DAG1
RPS24
MACROH2A1
HDGFL3
RPL9
SEC23A
EIF3H
PCNP
RPL28
EIF4A3
RPS3A
RPL34
ARPC1B
EIF4A1
RPL21
RACK1
OSBP
RPL10A
RNPS1
COPE
ETF1
RPL18
CSNK1A1
ALDH18A1
CMAS
DDX6
VPS26A
RPL13
SF3B3
DERA
ERP44
RPL15
ATG7
PRKAG1
SSR1
SNRPB
TCP1
EFTUD2
RPL22
HINT1
RPL27A
RPS15A
ARPC4
EIF3D
EIF2B1
SKP1
DHX9
FBL
DBI
RPL10
EIF2S3
RPL36
RPL37A
SNRPD1
ARPC2
SRSF4
EIF4A2
SRSF5
CCT7
DRG1
COPS5
DARS1
SRSF2
RPS7
CDC42
RPS26
PRMT1
PRPS1
SEC24C
HSD17B4
EIF3M
ARPP19
RPL23A
COPS6
RPL32
RPL36A
CALM3
ERH
PFDN1
MACROH2A2
PRPF19
VBP1
ANP32A
NUP93
EIF4H
GPS1
RPS13
TSN
RPL26
SRSF3
PHB2
PAICS
PFDN4
PSMB1
PRPF8
ACOT9
RHEB
CSNK2B
RCC2
TMEM263
PSMC5
PPP6C
RECQL
SNRNP40
ACIN1
RRAGC
SRSF10
CDV3
CTBP1
