# Supplementary material for: The proteomic landscape of soft tissue sarcomas
Source: Nat Commun. 2023 Jun 29;14:3834. doi: 10.1038/s41467-023-39486-2 (PMC10310735; doi:10.1038/s41467-023-39486-2)
Supplement: Supplementary file 10 — Supplementary Data 8 [file 41467_2023_39486_MOESM10_ESM.xlsx]

## Sheet: Supplementary Data 8
Supplementary Data 8. Normalised NanoString PlexSet Immune profiling data.
Gene	ST026	ST030	ST033	ST034	ST036	ST037	ST038	ST039	ST041	ST043	ST044	ST047	ST048	ST049	ST050	ST051	ST052	ST053	ST054	ST055	ST056	ST057	ST058	ST059	ST060	ST063	ST207	ST208	ST209	ST210	ST211	ST212	ST213	ST215	ST216	ST217	ST218	ST220	ST221	ST222	ST223	ST225	ST226	ST229	ST230	ST232	ST234	ST236	ST237
CD163	1.277	-1.096	-1.353	-0.474	-1.191	-1.58	0.563	-2.9245	0.327	-0.183	-3.0365	-2.339	1.623	-0.682	1.362	-0.071	0.1165	0.2895	0	-1.057	-1.578	-0.786	-0.57	-0.154	-1.415	0.5505	1.044	-0.212	1.444	1.225	0.7435	-2.317	1.355	-1.099	-1.1865	-0.57	-3.5715	2.286	0.022	1.39	-4.4995	-4.9925	0.476	0.335	2.799	1.736	-7.016	1.044	-0.132
CD274	1.705	-1.029	-1.029	3.131	-1.029	-1.029	-0.7808	-1.029	-0.1398	4.682	-0.6436	-0.2885	-1.029	-0.113	1.059	2.216	-1.029	1.306	2.35	-0.8747	3.795	1.832	6.417	0	-0.257	1.8295	1.286	-1.00539	0.453	-0.3015	1.19275	-1.029	3.171	-1.029	-1.029	2.634	1.724	1.265	-1.029	-1.029	0.5505	-1.029	0.552	-1.029	1.235	1.812	-1.029	-1.029	3.404
CD3G	1.251	2.777	-0.932	3.913	-1.529	1.542	-0.969	1.2815	1.596	3.75	-2.918	-1.14	-0.422	-1.195	0.17	4.272	0.772	1.3695	-2.918	0	1.906	1.817	4.85	-1.889	1.422	-0.0595	-1.61	-2.71015	-0.2755	-2.918	-0.4315	1.269	3.003	-0.3525	-0.4405	-1.2395	1.5195	1.564	1.78	2.282	-0.4015	-2.918	-0.534	-0.008	0.894	0.563	-2.918	5.834	-0.07
CD4	1.56787	-1.76913	-1.07862	1.84387	-1.76913	0.430875	-0.199125	-1.76913	-0.143125	2.17588	-0.694625	-1.76913	1.60787	-0.531125	-0.096125	-1.76913	-1.76913	-0.171125	1.02487	0.582875	-1.76913	-1.76913	-1.76913	-1.22562	0.443875	0.565875	0.090875	0	2.79838	1.93287	1.82337	-1.76913	2.43087	-1.76913	-0.876625	0.381375	-1.76913	3.11888	1.76487	-1.76913	-0.739625	-1.76913	0.267875	2.43587	2.54387	2.27488	-1.76913	-1.76913	1.56488
CD68	0.914	-3	-0.97	-1.518	-1.765	-0.689	0.076	-0.952	-0.858	-1.392	0.901	-1.59	0	-0.729	-0.297	0.798	-1.033	1.692	-0.168	-0.988	0.564	-0.05	-1.712	-0.69	-0.396	2.937	-1.164	-0.1525	2.222	0.584	0.85725	-1.511	0.968	0.3455	-0.615	0.2325	0.65	2.497	1.447	1.597	1.542	-0.858	0.156	-0.066	0.323	1.707	-1.372	0.601	0.193
CD8A	0.759	0.359	0.006	1.273	-0.736	0.594	1.314	-1.103	2.685	0.685	2.241	3.221	0.591	-0.689	-1.246	0.385	2.074	-0.5095	-1.914	0.44	-0.302	-5.582	-0.136	-0.918	-2.488	2.763	-1.854	-1.42825	1.134	-1.154	-1.013	-5.582	5.128	2.464	1.95	0.367	-0.7885	-0.118	3.234	4.262	-2.462	2.955	1.837	1.352	-0.376	-1.938	-0.874	0	-1.596
CTLA4	1.8275	3.1115	-1.765	3.4795	-2.4555	2.9805	0.2525	-2.4555	1.4925	1.4895	-0.367	-2.4555	1.4645	1.1605	-2.4555	-2.4555	-2.4555	-1.14881	-0.6615	-0.6205	0.0845	-2.4555	-2.4555	-0.7745	-1.0315	-0.3445	0.4095	-2.43189	0.5145	0.2195	-0.714375	-2.4555	1.2745	0.0465	0.022	0.2445	0.666	0.9665	2.3285	3.6805	-0.876	3.057	-0.6285	1.5185	2.7595	0.3855	-2.4555	4.8425	-1.9292
FOXP3	0.567	2.563	-1.5922	1.944	-0.797	1.568	0	1.7185	0.056	-2.056	3.417	-1.04	-2.056	-0.818	-0.383	3.725	0.871	-2.056	-1.8474	-0.101	0.815	3.975	-2.056	-2.056	-0.184	0.4495	-2.056	-0.9151	-0.0245	-0.229	-0.5629	0.657	0.853	3.066	4.494	2.3995	6.376	-1.0573	0.707	-2.056	3.5205	0.791	0.728	-2.056	1.104	-1.1818	4.974	6.273	-0.53
HLA-A	0.08	-4.716	-1.88	-0.29	-1.63	-1.28	-1.28	-0.885	-1.06	0.54	2.055	-2.347	-1.85	-0.71	-1.58	-0.62	-1.895	0.96	-0.36	-1.66	-0.34	0.06	0.03	-1.51	-0.87	4.07	-2.646	-0.5075	0.92	0.88	1.645	-0.99	1.12	0.585	1.355	0.22	1.295	0.69	1.41	2.55	2.515	3.41	-0.22	-0.4	-1.15	0.13	-4.473	3.72	0
IDO1	1.093	1.114	-0.232	1.809	-1.149	0.415	-0.587	0	0.708	-0.534	-2.3905	-3.032	-1.983	-1.241	2.296	3.499	-2.8835	1.8365	-1.1	-1.069	-1.338	1.045	0.967	-0.28	1.001	1.7025	-3.8798	-4.46575	-0.7765	-0.777	0.008	-2.273	4.565	-1.704	-1.857	-1.6085	3.0605	0.726	-0.4	3.075	1.6765	-1.1875	2.171	0.101	1.935	0.762	2.104	3.249	-0.631
KIR3DL1	-3.0176	5.601	-0.371	5.678	-1.25	5.198	0.514	5.1615	-0.314	4.714	1.5605	-1.872	1.616	-0.818	-0.646	-0.074	3.954	1.5155	-3.1104	-1.484	1.505	0.764	5.127	0.394	0.528	2.6715	-3.319	-2.85663	3.096	-2.5915	-2.863	-3.319	-0.538	0.7065	3.419	1.302	4.656	-1.025	0	2.98	-1.4315	3.1745	-1.282	-3.319	-0.565	-3.319	5.09	4.741	-3.319
LAG3	1.506	-2.9561	-0.654	-3.768	-0.505	1.731	0.035	-0.226	1.559	1.556	1.3485	-3.3685	0.457	0.357	-0.51	-2.8451	-1.235	0.2845	-0.559	-0.85	-0.897	0.315	-3.768	-0.055	-2.996	-0.9095	-1.833	-2.578	1.1995	-3.0405	-0.92715	-3.768	3.32	1.3945	-1.2905	0.1545	2.1865	0	2.262	4.447	-1.4995	2.547	0.922	0.812	0.186	0.766	-3.768	-3.768	0.218
LAMP3	1.875	3.271	-2.0184	2.092	-0.144	3.015	-0.643	1.5615	1.615	1.732	-0.31	-2.213	-1.158	0.403	-0.125	-2.213	2.764	0.229	-0.004	-0.046	0.327	-2.213	-2.213	-1.6695	0	-0.428	-1.6138	-1.81939	1.4895	0.231	0.40285	-2.213	1.883	3.2955	0.083	0.6575	0.54	1.209	-0.599	-2.213	-0.11	0.334	-0.386	-1.178	2.135	0.874	-2.213	-2.213	-1.6867
NCAM1	0.827	0.713	-1.952	0.954	2.512	-0.487	0.762	-2.362	4.069	-0.234	0.6825	0.694	3.115	1.587	-5.46994	-0.935	0.3565	-1.5965	-2.027	0.127	2.462	2.794	-0.112	1.743	1.744	2.291	0.739	0.237	1.9395	1.52	-3.65762	0.935	-2.226	-0.1905	0.603	-3.6615	-2.805	0.692	-0.323	-1.24	1.1265	-5.558	-3.731	1.408	0	0.262	-0.85	1.123	1.077
PDCD1	0.4095	4.1045	-0.8349	3.9275	-1.0295	2.5945	0.8035	2.745	2.3625	2.9155	1.059	-0.63	-1.0295	-1.0295	-1.0295	-1.0295	-1.0295	-1.0295	-0.8209	0.1975	1.8415	1.8315	-1.0295	-1.0295	-1.0295	0.1445	-0.4303	-1.0295	-0.159	-1.0295	-0.4295	-1.0295	3.7435	3.9295	1.2665	1.447	1.7235	-0.0308	4.0555	5.1065	0	0.444	2.0675	3.3755	0.4855	-0.1553	4.9015	4.5525	-1.0295
PDCD1LG2	0.801	-4.338	-2.859	-1.256	-0.855	-4.338	-0.308	-1.142	0.393	-2.715	-2.0185	-3.5975	-4.338	-4.338	0.394	2.077	-1.805	-0.3765	1.297	-0.53	1.859	0.397	2.693	-2.947	-2.914	2.675	-0.242	-1.8625	0.2735	0.782	0.72125	-0.314	2.622	1.479	0.391	4.097	-0.424	-1.669	1.256	-2.683	2.492	-2.8645	0.188	1.09	1.729	-0.078	-4.338	4.414	3.572
PRF1	-0.685	1.752	-1.604	1.962	-0.723	1.273	1.35	0.684	0.084	2.403	-1.7615	-1.53	0.366	0	0.687	-3.308	0.0735	0.9795	-3.308	0.621	-3.308	-3.308	4.46	-0.228	-1.884	-1.523	-1.526	-1.41775	1.1615	-1.481	-0.6955	-3.308	2.232	-2.6235	-0.8305	-1.9435	1.21	0.297	1.39	2.435	-3.308	1.9045	0.723	-0.398	-0.84	-1.138	5.242	-3.308	-1.197
STAT6	0.175	-3.021	-0.539	-1.172	-1.156	0.21	0	-4.478	-0.723	0.709	3.826	-1.677	-1.041	-1.843	-1.223	2.291	-6.726	1.581	0.139	-1.664	-1.641	0.741	0.435	-1.436	0.431	2.591	-2.483	-1.0395	0.7325	-0.622	0.40475	-1.022	-0.541	-0.183	0.8135	1.666	1.057	1.741	0.077	1.091	2.211	0.32	-0.426	0.179	-0.274	0.317	-2.676	-0.042	0.049
TBX21	0.846	3.24	-1.3314	3.516	-0.9482	3.459	-0.278	2.2485	2.302	2.419	-0.258	-1.526	-1.526	-1.526	-1.526	1.719	1.007	-0.352	-1.3174	1.065	-0.033	1.335	6.242	-0.135	0.962	-1.526	-0.9268	-1.526	0.5055	-1.526	-0.94875	0.68	2.862	3.8915	0.9515	-0.3065	1.838	-0.5273	1.237	2.004	0.0535	-1.526	-0.242	-1.526	1.004	1.315	-1.526	5.155	0
TNFRSF9	-0.686	1.521	-1.616	2.832	-2.161	2.408	-0.712	0.5305	1.862	2.596	-1.23	-3.42	-0.648	-2.182	-1.747	0.673	-0.493	-3.42	-0.404	-1.068	-0.053	2.379	-3.42	-0.555	-0.326	-2.246	-2.112	1.3435	2.381	-3.42	0.10975	-3.42	3.967	2.321	-0.798	0.9065	0.574	-3.42	1.951	4.197	1.633	-1.0885	0.796	0.278	-0.666	2.012	3.61	-3.42	1.276
VTCN1	-1.794	5.227	-1.794	4.528	-1.794	2.041	-0.376	2.1565	-1.794	2.999	1.5004	-1.794	-1.794	-1.794	-1.70594	5.06	4.554	0.6735	0	1.574	2.687	4.611	-1.794	-1.2505	2.965	0.965	-1.794	-1.2255	0.6615	-1.794	-1.62888	3.582	1.627	1.528	5.525	3.6125	5.678	-1.794	-1.794	-1.794	1.279	3.832	0.033	-1.794	-1.794	-1.794	5.577	8.436	1.054
[truncated: 18 more columns]
