# Supplementary material for: The proteomic landscape of soft tissue sarcomas
Source: Nat Commun. 2023 Jun 29;14:3834. doi: 10.1038/s41467-023-39486-2 (PMC10310735; doi:10.1038/s41467-023-39486-2)
Supplement: Supplementary file 11 — Supplementary Data 9 [file 41467_2023_39486_MOESM11_ESM.xlsx]

## Sheet: Supplementary Data 9
Supplementary Data 9. Gene set enrichment analysis results for undifferentiated pleomorphic sarcoma (UPS) & dedifferentiated liposarcoma (DDLPS) cases. Proteins ranked based on CD3+ tumour infiltrating lymphocyte (TIL) high-low fold change. p values were calculated by permutation and adjusted using the Benjamini-Hochberg procedure to account for multiple comparisons. Significance determined at p.…
ID	Normalised enrichment score	p.adjust	count	GeneRatio
GOBP_COMPLEMENT_ACTIVATION	-3.14986	<0.001	43	0.693548
GOBP_REGULATION_OF_COMPLEMENT_ACTIVATION	-3.05519	<0.001	35	0.714286
GOBP_REGULATION_OF_HUMORAL_IMMUNE_RESPONSE	-2.90763	<0.001	36	0.692308
HALLMARK_COAGULATION	-2.67877	<0.001	41	0.554054
GOBP_HUMORAL_IMMUNE_RESPONSE_MEDIATED_BY_CIRCULATING_IMMUNOGLOBULIN	-2.6421	<0.001	33	0.66
GOBP_HUMORAL_IMMUNE_RESPONSE	-2.5969	<0.001	52	0.525253
GOBP_PHAGOCYTOSIS_RECOGNITION	-2.54124	<0.001	16	0.727273
GOBP_B_CELL_MEDIATED_IMMUNITY	-2.5031	<0.001	36	0.5625
GOBP_ACUTE_PHASE_RESPONSE	-2.48594	<0.001	15	0.75
GOBP_NEGATIVE_REGULATION_OF_WOUND_HEALING	-2.48125	<0.001	18	0.6
GOBP_NEGATIVE_REGULATION_OF_COAGULATION	-2.45064	<0.001	15	0.576923
GOBP_NEGATIVE_REGULATION_OF_RESPONSE_TO_WOUNDING	-2.43976	<0.001	19	0.59375
GOBP_ACUTE_INFLAMMATORY_RESPONSE	-2.42813	<0.001	20	0.645161
GOBP_CYTOLYSIS	-2.42796	<0.001	13	0.866667
GOBP_REGULATION_OF_COAGULATION	-2.42357	<0.001	16	0.533333
GOBP_B_CELL_PROLIFERATION	2.21599	<0.001	11	0.611111
GOBP_MYELOID_LEUKOCYTE_MEDIATED_IMMUNITY	2.21968	<0.001	117	0.383607
GOBP_REGULATION_OF_LEUKOCYTE_PROLIFERATION	2.22208	<0.001	22	0.5
GOBP_RESPONSE_TO_INTERFERON_GAMMA	2.22281	<0.001	21	0.375
GOBP_T_CELL_ACTIVATION_INVOLVED_IN_IMMUNE_RESPONSE	2.22536	<0.001	12	0.631579
GOBP_CELL_ACTIVATION_INVOLVED_IN_IMMUNE_RESPONSE	2.26644	<0.001	128	0.384384
GOBP_MYELOID_LEUKOCYTE_ACTIVATION	2.26982	<0.001	122	0.382445
GOBP_T_CELL_PROLIFERATION	2.29711	<0.001	19	0.475
HALLMARK_INTERFERON_GAMMA_RESPONSE	2.31853	<0.001	30	0.483871
GOBP_REGULATION_OF_T_CELL_ACTIVATION	2.4054	<0.001	30	0.461538
HALLMARK_INTERFERON_ALPHA_RESPONSE	2.45896	<0.001	15	0.483871
HALLMARK_ALLOGRAFT_REJECTION	2.53964	<0.001	26	0.448276
GOBP_T_CELL_ACTIVATION	2.55751	<0.001	42	0.43299
GOBP_POSITIVE_REGULATION_OF_LEUKOCYTE_CELL_CELL_ADHESION	2.57118	<0.001	28	0.5
GOBP_LEUKOCYTE_CELL_CELL_ADHESION	2.60006	<0.001	39	0.448276
