# Supplementary material for: The proteomic landscape of soft tissue sarcomas
Source: Nat Commun. 2023 Jun 29;14:3834. doi: 10.1038/s41467-023-39486-2 (PMC10310735; doi:10.1038/s41467-023-39486-2)
Supplement: Supplementary file 12 — Supplementary Data 10 [file 41467_2023_39486_MOESM12_ESM.xlsx]

## Sheet: Supplementary Data 10
Supplementary Data 10. Sarcoma proteome module (SPM) membership
SPM name	Proteins
SPM 1	AAMDC
SPM 1	ACTA1
SPM 1	ACTA2
SPM 1	ACTN1
SPM 1	ACTN4
SPM 1	ACYP1
SPM 1	ADGRE5
SPM 1	ADH5
SPM 1	ADIRF
SPM 1	ADPRH
SPM 1	AGRN
SPM 1	AHNAK2
SPM 1	AK4
SPM 1	AKAP2
SPM 1	ALCAM
SPM 1	ALDH1B1
SPM 1	ALDH3A2
SPM 1	ALDOA
SPM 1	ALDOC
SPM 1	ANXA6
SPM 1	AOC3
SPM 1	ARF6
SPM 1	ARPIN
SPM 1	ATL3
SPM 1	ATP1B1
SPM 1	ATP2B4
SPM 1	BAG2
SPM 1	BAG3
SPM 1	BCAM
SPM 1	BOD1L1
SPM 1	C11orf96
SPM 1	CA3
SPM 1	CACNA2D1
SPM 1	CALD1
SPM 1	CAMK1
SPM 1	CAMK2D
SPM 1	CAP2
SPM 1	CAPN2
SPM 1	CAPNS1
SPM 1	CAV1
SPM 1	CAVIN1
SPM 1	CAVIN2
SPM 1	CAVIN3
SPM 1	CBR1
SPM 1	CBR3
SPM 1	CC2D1A
SPM 1	CCDC50
SPM 1	CCDC6
SPM 1	CD109
SPM 1	CD47
SPM 1	CD9
SPM 1	CDC42EP4
SPM 1	CDH13
SPM 1	CDKN1B
SPM 1	CDKN2A
SPM 1	CDKN2C
SPM 1	CES1
SPM 1	CFL2
SPM 1	CHMP2B
SPM 1	CHMP4A
SPM 1	CHMP4B
SPM 1	CKB
SPM 1	CKMT2
SPM 1	CLIC4
SPM 1	CLIP1
SPM 1	CLTB
SPM 1	CNN1
SPM 1	CNRIP1
SPM 1	COL15A1
SPM 1	COL18A1
SPM 1	COL4A1
SPM 1	COL4A2
SPM 1	COMT
SPM 1	CORO1C
SPM 1	CPQ
SPM 1	CRIP1
SPM 1	CRIP2
SPM 1	CRYAB
SPM 1	CSPG4
SPM 1	CSRP1
SPM 1	CYB5A
SPM 1	CYB5R2
SPM 1	CYB5R3
SPM 1	CZIB
SPM 1	DAG1
SPM 1	DAPK3
SPM 1	DBI
SPM 1	DDAH1
SPM 1	DDT
SPM 1	DES
SPM 1	DNAJB2
SPM 1	DNAJB4
SPM 1	DPYSL3
SPM 1	DSTN
SPM 1	DUSP3
SPM 1	DYNLL1
SPM 1	DYNLL2
SPM 1	ECE1
SPM 1	EHBP1L1
SPM 1	EHD2
SPM 1	EMC7
SPM 1	EMD
SPM 1	EMILIN1
SPM 1	ENDOD1
SPM 1	ENO1
SPM 1	ENO2
SPM 1	ENPEP
SPM 1	ENTPD1
SPM 1	EPB41L1
SPM 1	ERO1A
SPM 1	ESYT2
SPM 1	FABP3
SPM 1	FAM177A1
SPM 1	FBLIM1
SPM 1	FERMT2
SPM 1	FGL2
SPM 1	FHL1
SPM 1	FHL2
SPM 1	FLNA
SPM 1	FLNC
SPM 1	FN3KRP
SPM 1	GAMT
SPM 1	GAPDH
SPM 1	GBE1
SPM 1	GDI1
SPM 1	GLIPR2
SPM 1	GNAO1
SPM 1	GNG12
SPM 1	GNG7
SPM 1	GPC1
SPM 1	GPD1L
SPM 1	GPI
SPM 1	GPX4
SPM 1	GRHPR
SPM 1	GSN
SPM 1	GSTM1
SPM 1	GSTM3
SPM 1	GSTM4
SPM 1	GSTP1
SPM 1	GSTT1
SPM 1	GUK1
SPM 1	GYG1
SPM 1	HAAO
SPM 1	HAGH
SPM 1	HAPLN3
SPM 1	HDDC2
SPM 1	HDHD2
SPM 1	HEBP2
SPM 1	HIKESHI
SPM 1	HINT1
SPM 1	HINT3
SPM 1	HMGN5
SPM 1	HNMT
SPM 1	HS1BP3
SPM 1	HSPA2
SPM 1	HSPB1
SPM 1	HSPB2
SPM 1	HSPB6
SPM 1	HSPB7
SPM 1	HSPB8
SPM 1	HSPG2
SPM 1	HYI
SPM 1	IAH1
SPM 1	IDH2
SPM 1	IGFBP5
SPM 1	IGFBP7
SPM 1	ILK
SPM 1	IRGQ
SPM 1	ISOC1
SPM 1	ITGA1
SPM 1	ITGA3
SPM 1	ITGA5
SPM 1	ITGA7
SPM 1	ITGB1
SPM 1	ITGB3
SPM 1	KANK2
SPM 1	KHDRBS3
SPM 1	KPNA1
SPM 1	LACTB2
SPM 1	LAMA4
SPM 1	LAMA5
SPM 1	LAMB1
SPM 1	LAMB2
SPM 1	LAMC1
SPM 1	LDHA
SPM 1	LDHB
SPM 1	LDHC
SPM 1	LGALSL
SPM 1	LIMS1
SPM 1	LMCD1
SPM 1	LMOD1
SPM 1	LNPK
SPM 1	LPP
SPM 1	LRRC20
SPM 1	LRRFIP2
SPM 1	LTBP1
SPM 1	MAOA
SPM 1	MAOB
SPM 1	MAP1B
SPM 1	MAP1LC3A
SPM 1	MAP2K1
SPM 1	MAP3K20
SPM 1	MAPRE1
SPM 1	MAPRE3
SPM 1	MATN2
SPM 1	MBNL1
SPM 1	MCAM
SPM 1	MDH1
SPM 1	MDP1
SPM 1	MELTF
SPM 1	METTL26
SPM 1	MFGE8
SPM 1	MICAL1
SPM 1	MIF
SPM 1	MPI
SPM 1	MRPS36
SPM 1	MTAP
SPM 1	MTFR1L
SPM 1	MXRA7
SPM 1	MYEF2
SPM 1	MYH11
SPM 1	MYH9
SPM 1	MYL6
SPM 1	MYL6B
SPM 1	MYL9
SPM 1	MYLK
SPM 1	NAXE
SPM 1	NCAM1
SPM 1	NDE1
SPM 1	NDRG1
SPM 1	NDRG2
SPM 1	NEFL
SPM 1	NEGR1
SPM 1	NEK9
SPM 1	NENF
SPM 1	NEXN
SPM 1	NIBAN1
SPM 1	NID1
SPM 1	NID2
SPM 1	NIT2
SPM 1	NOL3
SPM 1	NPEPL1
SPM 1	NPTN
SPM 1	NQO2
SPM 1	NT5DC1
SPM 1	OXCT1
SPM 1	PALLD
SPM 1	PARVA
SPM 1	PAWR
SPM 1	PBXIP1
SPM 1	PCBD1
SPM 1	PCMT1
SPM 1	PCP4
SPM 1	PDCD10
SPM 1	PDCL3
SPM 1	PDLIM1
SPM 1	PDLIM3
SPM 1	PDLIM5
SPM 1	PDLIM7
SPM 1	PEF1
SPM 1	PFKP
SPM 1	PFN1
SPM 1	PFN2
SPM 1	PGK 1.00
SPM 1	PGK 2.00
SPM 1	PGM1
SPM 1	PGM2
SPM 1	PGM5
SPM 1	PGP
SPM 1	PGRMC1
SPM 1	PGRMC2
SPM 1	PHGDH
SPM 1	PHYHD1
SPM 1	PIN1
SPM 1	PIR
SPM 1	PKM
SPM 1	PLIN4
SPM 1	PM20D2
SPM 1	PPP1CB
SPM 1	PPP1R12A
SPM 1	PPP1R12B
SPM 1	PPP1R12C
SPM 1	PPP1R13L
SPM 1	PPP1R2
SPM 1	PPP2R5A
SPM 1	PPP2R5E
SPM 1	PRDX5
SPM 1	PRDX6
SPM 1	PRKACA
SPM 1	PRKACB
SPM 1	PRKAR1A
SPM 1	PRKAR2A
SPM 1	PRTFDC1
SPM 1	PRUNE2
SPM 1	PSMD10
SPM 1	PTBP2
SPM 1	PTGFRN
SPM 1	PXDN
SPM 1	PYGB
SPM 1	RAB12
SPM 1	RAB23
SPM 1	RAB27A
SPM 1	RAB2B
SPM 1	RAD23A
SPM 1	RAP1A
SPM 1	RARRES2
SPM 1	RBPMS
SPM 1	REXO2
SPM 1	RHOB
SPM 1	RNASEH2A
SPM 1	RNASEH2B
SPM 1	RNASEH2C
SPM 1	RRAS
SPM 1	RSU1
SPM 1	RTN1
SPM 1	SAR1B
SPM 1	SARS2
SPM 1	SBSPON
SPM 1	SELENBP1
SPM 1	SELENOM
SPM 1	SGCD
SPM 1	SH3BGRL
SPM 1	SH3GLB2
SPM 1	SHMT1
SPM 1	SIRT2
SPM 1	SLC35A4
SPM 1	SLMAP
SPM 1	SMS
SPM 1	SMTN
SPM 1	SNAP29
SPM 1	SNCG
SPM 1	SNTB1
SPM 1	SNX18
SPM 1	SOD1
SPM 1	SOD3
SPM 1	SORBS1
SPM 1	SORBS2
SPM 1	SORBS3
SPM 1	SORT1
SPM 1	SPARCL1
SPM 1	SPR
SPM 1	SRC
SPM 1	STK38L
SPM 1	STUB1
SPM 1	SUN1
SPM 1	SUN2
SPM 1	SUSD2
SPM 1	SVIL
SPM 1	SYNC
SPM 1	SYNJ2BP
SPM 1	SYNM
SPM 1	SYNPO
SPM 1	SYNPO2
SPM 1	TAGLN
SPM 1	TANGO2
SPM 1	TES
SPM 1	TFRC
SPM 1	TGFB1I1
SPM 1	THSD4
SPM 1	THTPA
SPM 1	TINAGL1
SPM 1	TLN1
SPM 1	TMOD1
SPM 1	TMX1
SPM 1	TNS1
SPM 1	TOM1L2
SPM 1	TPD52
SPM 1	TPI1
SPM 1	TPM1
SPM 1	TPM2
SPM 1	TRAPPC6B
SPM 1	TRIOBP
SPM 1	TRIP10
SPM 1	TSG101
SPM 1	TUBA1A
SPM 1	TUBA4A
SPM 1	TUBB4B
SPM 1	TUBB6
SPM 1	UBL5
SPM 1	VAMP2
SPM 1	VASP
SPM 1	VCL
SPM 1	VPS28
SPM 1	VWA1
SPM 1	WDR1
SPM 1	WDR44
SPM 1	YAP1
SPM 1	YWHAH
SPM 1	ZYX
SPM 2	ACBD5
SPM 2	ACP2
SPM 2	ACTB
SPM 2	ACTBL2
SPM 2	ACY1
SPM 2	ADA
SPM 2	AGA
SPM 2	AGFG1
SPM 2	AIF1
SPM 2	AKR1A1
SPM 2	AMDHD2
SPM 2	ANPEP
SPM 2	ANXA1
SPM 2	ANXA11
SPM 2	ANXA3
SPM 2	ANXA4
SPM 2	ANXA7
SPM 2	AP1B1
SPM 2	APEH
SPM 2	APOBR
SPM 2	APOL2
SPM 2	APRT
SPM 2	ARHGAP18
SPM 2	ARHGAP4
SPM 2	ARHGDIA
SPM 2	ARHGDIB
SPM 2	ARHGEF6
SPM 2	ARMT1
SPM 2	ARPC3
SPM 2	ARPC5
SPM 2	ARPC5L
SPM 2	ARRB1
SPM 2	ARSA
SPM 2	ASAH1
SPM 2	ATG3
SPM 2	ATP6V0A1
SPM 2	ATP6V0D1
SPM 2	ATP6V1A
SPM 2	ATP6V1B2
SPM 2	ATP6V1C1
SPM 2	ATP6V1D
SPM 2	ATP6V1E1
SPM 2	ATP6V1F
SPM 2	ATP6V1G1
SPM 2	ATP6V1H
SPM 2	AUP1
SPM 2	AZU1
SPM 2	B2M
SPM 2	BCAT1
SPM 2	BID
SPM 2	BIN1
SPM 2	BIN2
SPM 2	BLOC1S1
SPM 2	BLOC1S3
SPM 2	BLOC1S4
SPM 2	BLVRA
SPM 2	BLVRB
SPM 2	BORCS5
SPM 2	BORCS6
SPM 2	BST1
SPM 2	CA2
SPM 2	CAB39
SPM 2	CAMP
SPM 2	CAP1
SPM 2	CAPG
SPM 2	CAPZA1
SPM 2	CAPZA2
SPM 2	CAPZB
SPM 2	CARS1
SPM 2	CASP1
SPM 2	CASP3
SPM 2	CASP7
SPM 2	CAT
SPM 2	CD14
SPM 2	CD163
SPM 2	CD2AP
SPM 2	CD44
SPM 2	CD55
SPM 2	CD59
SPM 2	CD63
SPM 2	CD74
SPM 2	CDC42
SPM 2	CDK4
SPM 2	CHP1
SPM 2	CISD2
SPM 2	CLIC1
SPM 2	CLIC2
SPM 2	CLTA
SPM 2	CNDP2
SPM 2	COMMD10
SPM 2	COMMD3
SPM 2	COMMD5
SPM 2	COMMD8
SPM 2	COMMD9
SPM 2	CORO1A
SPM 2	CORO1B
SPM 2	CORO7
SPM 2	COTL1
SPM 2	CPM
SPM 2	CPPED1
SPM 2	CPVL
SPM 2	CRLF3
SPM 2	CST3
SPM 2	CSTA
SPM 2	CSTB
SPM 2	CTBS
SPM 2	CTSA
SPM 2	CTSB
SPM 2	CTSC
SPM 2	CTSD
SPM 2	CTSH
SPM 2	CTSL
SPM 2	CTSS
SPM 2	CTSZ
SPM 2	CYBB
SPM 2	CYRIA
SPM 2	CYRIB
SPM 2	DAB2
SPM 2	DBNL
SPM 2	DEFA1
SPM 2	DNASE2
SPM 2	DPP3
SPM 2	DPP7
SPM 2	DPYD
SPM 2	DTNBP1
SPM 2	DUSP23
SPM 2	EFHD2
SPM 2	EHD1
SPM 2	EHD4
SPM 2	ELMO1
SPM 2	ENG
SPM 2	EPB41L3
SPM 2	EPDR1
SPM 2	EPN1
SPM 2	EPS15
SPM 2	EPX
SPM 2	ERAP1
SPM 2	ERAP2
SPM 2	ETHE1
SPM 2	EVL
SPM 2	EZR
SPM 2	F13A1
SPM 2	FAH
SPM 2	FAM107B
SPM 2	FBP1
SPM 2	FCER1G
SPM 2	FCGR3A
SPM 2	FCGRT
SPM 2	FERMT3
SPM 2	FKBP15
SPM 2	FLII
SPM 2	FMNL1
SPM 2	FNBP1
SPM 2	FOLR2
SPM 2	FTH1
SPM 2	FTL
SPM 2	FUCA1
SPM 2	FUCA2
SPM 2	G6PD
SPM 2	GAA
SPM 2	GAK
SPM 2	GALE
SPM 2	GALM
SPM 2	GALNS
SPM 2	GATM
SPM 2	GBA
SPM 2	GBP1
SPM 2	GBP2
SPM 2	GCA
SPM 2	GCLM
SPM 2	GGA1
SPM 2	GIMAP4
SPM 2	GLA
SPM 2	GLB1
SPM 2	GLRX
SPM 2	GLUL
SPM 2	GM2A
SPM 2	GMFB
SPM 2	GMFG
SPM 2	GNAI2
SPM 2	GNG10
SPM 2	GNG2
SPM 2	GNPDA1
SPM 2	GNS
SPM 2	GPNMB
SPM 2	GPX1
SPM 2	GRB2
SPM 2	GRK2
SPM 2	GRN
SPM 2	GSDMD
SPM 2	GSDME
SPM 2	GSTK1
SPM 2	GSTO1
SPM 2	GUSB
SPM 2	HCLS1
SPM 2	HEBP1
SPM 2	HEXA
SPM 2	HEXB
SPM 2	HK3
SPM 2	HLA-DPA1
SPM 2	HLA-DPB1
SPM 2	HLA-DQB1
SPM 2	HLA-DRA
SPM 2	HMOX1
SPM 2	HOMER3
SPM 2	HTATIP2
SPM 2	ICAM1
SPM 2	IDH1
SPM 2	IFI35
SPM 2	IFIT1
SPM 2	IFIT3
SPM 2	IGBP1
SPM 2	IL16
SPM 2	IL4I1
SPM 2	IQGAP1
SPM 2	IQGAP2
SPM 2	ISG15
SPM 2	ITGAM
SPM 2	ITGB2
SPM 2	KCTD12
SPM 2	LAMP1
SPM 2	LAMP2
SPM 2	LAMTOR1
SPM 2	LAMTOR2
SPM 2	LAMTOR3
SPM 2	LAMTOR5
SPM 2	LAP3
SPM 2	LCN2
SPM 2	LCP1
SPM 2	LGALS3
SPM 2	LGALS3BP
SPM 2	LGMN
SPM 2	LIPA
SPM 2	LRRFIP1
SPM 2	LSP1
SPM 2	LTA4H
SPM 2	LTF
SPM 2	LYN
SPM 2	LYZ
SPM 2	M6PR
SPM 2	MAN2B1
SPM 2	MAN2B2
SPM 2	MAPK14
SPM 2	MAPK3
SPM 2	ME1
SPM 2	MGLL
SPM 2	MME
SPM 2	MMP9
SPM 2	MNDA
SPM 2	MPO
SPM 2	MPP1
SPM 2	MRC1
SPM 2	MSN
SPM 2	MSR1
SPM 2	MSRA
SPM 2	MVD
SPM 2	MX1
SPM 2	MYO1F
SPM 2	MZB1
SPM 2	NAAA
SPM 2	NAGA
SPM 2	NAGK
SPM 2	NAMPT
SPM 2	NANS
SPM 2	NAPA
SPM 2	NAPRT
SPM 2	NCF4
SPM 2	NCK1
SPM 2	NECAP2
SPM 2	NIBAN2
SPM 2	NMI
SPM 2	NPC2
SPM 2	NPEPPS
SPM 2	NPL
SPM 2	NT5E
SPM 2	NUBP2
SPM 2	NUDT5
SPM 2	OAS3
SPM 2	OGFR
SPM 2	OSTF1
SPM 2	PECAM1
SPM 2	PEPD
SPM 2	PGD
SPM 2	PGLS
SPM 2	PI4K2A
SPM 2	PICALM
SPM 2	PIP4K2A
SPM 2	PITPNA
SPM 2	PKN1
SPM 2	PLAUR
SPM 2	PLBD1
SPM 2	PLBD2
SPM 2	PLD3
SPM 2	PLEK
SPM 2	PLEKHO2
SPM 2	PLIN2
SPM 2	PNP
SPM 2	PNPO
SPM 2	PODXL
SPM 2	PPM1F
SPM 2	PPP1R18
SPM 2	PPP6R1
SPM 2	PRTN3
SPM 2	PSAP
SPM 2	PSMB10
SPM 2	PSMB8
SPM 2	PSMB9
SPM 2	PSME1
SPM 2	PSME2
SPM 2	PTER
SPM 2	PTPN6
SPM 2	PTPRC
SPM 2	PXN
SPM 2	PYCARD
SPM 2	PYGL
SPM 2	RAB1B
SPM 2	RAB21
SPM 2	RAB32
SPM 2	RAB4B
SPM 2	RAB5A
SPM 2	RAB5C
SPM 2	RAB7A
SPM 2	RAB8B
SPM 2	RAB9A
SPM 2	RAC1
SPM 2	RAC2
SPM 2	RALA
SPM 2	RALB
SPM 2	RAP1B
SPM 2	RAP2B
SPM 2	RCSD1
SPM 2	RFTN1
SPM 2	RGS10
SPM 2	RHOG
SPM 2	RNASE2
SPM 2	RNASET2
SPM 2	RP2
SPM 2	RRAGC
SPM 2	S100A11
SPM 2	S100A13
SPM 2	S100A16
SPM 2	S100A4
SPM 2	S100A6
SPM 2	S100A8
SPM 2	S100A9
SPM 2	SAMHD1
SPM 2	SCARB2
SPM 2	SCP2
SPM 2	SCPEP1
SPM 2	SERPINB1
SPM 2	SERPINB6
SPM 2	SERPINB8
SPM 2	SERPINB9
SPM 2	SETD7
SPM 2	SGSH
SPM 2	SH3BGRL3
SPM 2	SH3BP1
SPM 2	SH3KBP1
SPM 2	SIPA1
SPM 2	SIRPA
SPM 2	SLC3A2
SPM 2	SLC9A3R1
SPM 2	SMAP2
SPM 2	SNAP23
SPM 2	SNAPIN
SPM 2	SNX1
SPM 2	SNX2
SPM 2	SNX3
SPM 2	SNX5
SPM 2	SNX6
SPM 2	SOD2
SPM 2	SP100
SPM 2	SQSTM1
SPM 2	STAB1
SPM 2	STAT1
SPM 2	STING1
SPM 2	STK10
SPM 2	STK4
SPM 2	STOM
SPM 2	STX12
SPM 2	STX4
SPM 2	STX6
SPM 2	STX7
SPM 2	STXBP2
SPM 2	SULT1A1
SPM 2	TAGLN2
SPM 2	TAPBP
SPM 2	TBC1D13
SPM 2	TCIRG1
SPM 2	TGM2
SPM 2	TKT
SPM 2	TMED5
SPM 2	TMOD3
SPM 2	TMSB10
SPM 2	TMSB4X
SPM 2	TPMT
SPM 2	TPP1
SPM 2	TRADD
SPM 2	TSC22D4
SPM 2	TWF2
SPM 2	TXN
SPM 2	TYMP
SPM 2	UAP1
SPM 2	UBA7
SPM 2	UBE2D1
SPM 2	UBE2G2
SPM 2	UBE2L6
SPM 2	UGDH
SPM 2	USP15
SPM 2	VAMP3
SPM 2	VAMP5
SPM 2	VAMP8
SPM 2	VAT1
SPM 2	VTI1B
SPM 2	WARS1
SPM 2	WAS
SPM 2	WASF2
SPM 2	WASHC3
SPM 2	WIPF1
SPM 2	YWHAB
SPM 3	ADAR
SPM 3	AGO1
SPM 3	ARIH1
SPM 3	BPNT1
SPM 3	CDC5L
SPM 3	CHD4
SPM 3	CMBL
SPM 3	CNP
SPM 3	CRABP1
SPM 3	CRMP1
SPM 3	CSE1L
SPM 3	CTBP1
SPM 3	CTBP2
SPM 3	CTNNA1
SPM 3	CTNND1
SPM 3	CTPS2
SPM 3	CUL4B
SPM 3	DBR1
SPM 3	DDX1
SPM 3	DDX18
SPM 3	DDX23
SPM 3	DDX39B
SPM 3	DDX42
SPM 3	DDX46
SPM 3	DHX15
SPM 3	DHX9
SPM 3	DIS3
SPM 3	EFTUD2
SPM 3	FAF2
SPM 3	FDXR
SPM 3	GNA11
SPM 3	GNAQ
SPM 3	GNB2
SPM 3	GNL1
SPM 3	GTF2I
SPM 3	H1-0
SPM 3	HAT1
SPM 3	HDAC1
SPM 3	HDAC2
SPM 3	HNRNPLL
SPM 3	HP1BP3
SPM 3	HTATSF1
SPM 3	KDM1A
SPM 3	LANCL1
SPM 3	LANCL2
SPM 3	LMNB2
SPM 3	LRRC47
SPM 3	LTBP4
SPM 3	MACROH2A1
SPM 3	MACROH2A2
SPM 3	MECP2
SPM 3	METTL3
SPM 3	MSH2
SPM 3	MSH6
SPM 3	MTA1
SPM 3	MTA2
SPM 3	MTREX
SPM 3	NELFB
SPM 3	NFIB
SPM 3	NFIX
SPM 3	NOP56
SPM 3	NOP58
SPM 3	NPLOC4
SPM 3	NUMA1
SPM 3	NUP98
SPM 3	OGT
SPM 3	OPLAH
SPM 3	PAPSS1
SPM 3	PARP1
SPM 3	PCBP2
SPM 3	PDS5B
SPM 3	PELP1
SPM 3	PIP4K2C
SPM 3	PLAA
SPM 3	PLRG1
SPM 3	PNKP
SPM 3	POLDIP3
SPM 3	POLR2B
SPM 3	PPP1R8
SPM 3	PPP4R3A
SPM 3	PRKAR2B
SPM 3	PRKDC
SPM 3	PRKRA
SPM 3	PRPF19
SPM 3	PRPF3
SPM 3	PRPF31
SPM 3	PRPF4B
SPM 3	PRPF6
SPM 3	PRPF8
SPM 3	PTBP1
SPM 3	PTGR1
SPM 3	QRICH1
SPM 3	QTRT1
SPM 3	RAD50
SPM 3	RBBP9
SPM 3	RBM22
SPM 3	RBM26
SPM 3	RBM4
SPM 3	RECQL
SPM 3	RO60
SPM 3	RPA1
SPM 3	RRM1
SPM 3	SART1
SPM 3	SART3
SPM 3	SEPTIN10
SPM 3	SEPTIN5
SPM 3	SF3B1
SPM 3	SF3B2
SPM 3	SF3B3
SPM 3	SIN3A
SPM 3	SMARCA5
SPM 3	SMC1A
SPM 3	SMC3
SPM 3	SMU1
SPM 3	SNRNP200
SPM 3	SNRNP40
SPM 3	STAT3
SPM 3	STAT6
SPM 3	SUPT16H
SPM 3	SUPT5H
SPM 3	SUPT6H
SPM 3	TARDBP
SPM 3	TFCP2
SPM 3	TNPO1
SPM 3	TNPO2
SPM 3	TOP 1.00
SPM 3	TOP2B
SPM 3	TP53BP1
SPM 3	TRIM28
SPM 3	U2SURP
SPM 3	UBTF
SPM 3	UFL1
SPM 3	UPF1
SPM 3	USP39
SPM 3	USP5
SPM 3	WDR5
SPM 3	WDR82
SPM 3	XPO1
SPM 3	XRCC5
SPM 3	XRCC6
SPM 3	ZFR
SPM 4	ACIN1
SPM 4	ACTL6A
SPM 4	ADI1
SPM 4	ADPRS
SPM 4	ADRM1
SPM 4	AKT1S1
SPM 4	ALYREF
SPM 4	ANP32A
SPM 4	ANP32B
SPM 4	ANP32E
SPM 4	ARL 3.00
SPM 4	ARPP19
SPM 4	ASPSCR1
SPM 4	ATOX1
SPM 4	BABAM1
SPM 4	BAG6
SPM 4	BANF1
SPM 4	BCAS2
SPM 4	BCL7C
SPM 4	BOD1
SPM 4	BOLA2
SPM 4	BRK1
SPM 4	BSG
SPM 4	BTF3L4
SPM 4	C11orf54
SPM 4	C12orf57
SPM 4	C19orf25
SPM 4	C9orf64
SPM 4	CACYBP
SPM 4	CALM3
SPM 4	CARHSP1
SPM 4	CBX3
SPM 4	CCDC12
SPM 4	CCDC124
SPM 4	CCDC43
SPM 4	CCS
SPM 4	CD99
SPM 4	CDC37
SPM 4	CDKN2AIPNL
SPM 4	CDV3
SPM 4	CETN2
SPM 4	CFL1
SPM 4	CGGBP1
SPM 4	CHCHD2
SPM 4	CHCHD4
SPM 4	CHMP5
SPM 4	CLNS1A
SPM 4	CLPP
SPM 4	CMPK1
SPM 4	CNBP
SPM 4	COA6
SPM 4	COMMD6
SPM 4	COPS8
SPM 4	CREB1
SPM 4	CRKL
SPM 4	CRYZL1
SPM 4	CSNK2A1
SPM 4	CSNK2A2
SPM 4	CSNK2B
SPM 4	CSTF2
SPM 4	CUTA
SPM 4	CWC15
SPM 4	DCTN6
SPM 4	DCTPP1
SPM 4	DCUN1D1
SPM 4	DDRGK1
SPM 4	DENR
SPM 4	DFFA
SPM 4	DIAPH1
SPM 4	DLGAP4
SPM 4	DNAJB1
SPM 4	DNAJB6
SPM 4	DNAJC8
SPM 4	DOHH
SPM 4	DPY30
SPM 4	DR1
SPM 4	DRAP1
SPM 4	DUT
SPM 4	DYNLRB1
SPM 4	EDF1
SPM 4	EIF1
SPM 4	EIF1AD
SPM 4	EIF1AX
SPM 4	EIF4E
SPM 4	EIF4EBP1
SPM 4	EIF4H
SPM 4	EIF6
SPM 4	ELOB
SPM 4	ELOC
SPM 4	EMC10
SPM 4	EMC8
SPM 4	ENOPH1
SPM 4	ENSA
SPM 4	ENY2
SPM 4	ERH
SPM 4	ERI3
SPM 4	FAM136A
SPM 4	FAM50A
SPM 4	FKBP2
SPM 4	FLYWCH2
SPM 4	G3BP2
SPM 4	GATC
SPM 4	GGCT
SPM 4	GID8
SPM 4	GLO1
SPM 4	GLOD4
SPM 4	GPKOW
SPM 4	GSS
SPM 4	GTF2A1
SPM 4	GTF2A2
SPM 4	HAX1
SPM 4	HDGF
SPM 4	HINT2
SPM 4	HMGB2
SPM 4	HMGN2
SPM 4	HMOX2
SPM 4	HNRNPAB
SPM 4	HPCAL1
SPM 4	HPRT1
SPM 4	HSBP1
SPM 4	HSP90AA1
SPM 4	HSPA1B
SPM 4	HSPA4
SPM 4	HSPA8
SPM 4	HSPBP1
SPM 4	HSPE1
SPM 4	HYPK
SPM 4	IRF3
SPM 4	ISY1
SPM 4	JPT1
SPM 4	JPT2
SPM 4	KPNA4
SPM 4	KRAS
SPM 4	LBH
SPM 4	LIN7C
SPM 4	LSM 1.00
SPM 4	LSM 2.00
SPM 4	LSM 3.00
SPM 4	LSM 4.00
SPM 4	LSM 6.00
SPM 4	LSM 7.00
SPM 4	LSM 8.00
SPM 4	LUC7L2
SPM 4	LYPLA2
SPM 4	LZIC
SPM 4	MAPK1
SPM 4	MAT2B
SPM 4	MAX
SPM 4	MCRIP1
SPM 4	MDC 1.00
SPM 4	MESD
SPM 4	MIEN1
SPM 4	MLF 2.00
SPM 4	MOB1B
SPM 4	MTPN
SPM 4	MYCBP
SPM 4	MYL12B
SPM 4	MZT2B
SPM 4	NAP1L4
SPM 4	NDRG3
SPM 4	NDUFAB1
SPM 4	NEDD8
SPM 4	NFYC
SPM 4	NIF3L1
SPM 4	NME1
SPM 4	NME2
SPM 4	NPM1
SPM 4	NSFL1C
SPM 4	NTMT1
SPM 4	NUBP1
SPM 4	NUDC
SPM 4	NUDCD2
SPM 4	NUDT1
SPM 4	NUDT16
SPM 4	NUDT21
SPM 4	NUDT3
SPM 4	NUP62
SPM 4	NUTF2
SPM 4	OVCA2
SPM 4	PABPN1
SPM 4	PACSIN2
SPM 4	PAIP1
SPM 4	PAIP2
SPM 4	PAK1
SPM 4	PAK2
SPM 4	PAM16
SPM 4	PARK7
SPM 4	PBDC1
SPM 4	PCNA
SPM 4	PCNP
SPM 4	PDAP1
SPM 4	PDCD5
SPM 4	PDCD6
SPM 4	PEA15
SPM 4	PEBP1
SPM 4	PEX14
SPM 4	PEX19
SPM 4	PFDN1
SPM 4	PFDN2
SPM 4	PFDN4
SPM 4	PFDN5
SPM 4	PFDN6
SPM 4	PGAM1
SPM 4	PIH1D1
SPM 4	PIN4
SPM 4	PITPNB
SPM 4	PLPBP
SPM 4	PNN
SPM 4	POLR1C
SPM 4	POLR2D
SPM 4	POLR2H
SPM 4	POLR2J
SPM 4	POLR2L
SPM 4	PPA1
SPM 4	PPIA
SPM 4	PPIE
SPM 4	PPIH
SPM 4	PPIL1
SPM 4	PPIL3
SPM 4	PPM1A
SPM 4	PPM1B
SPM 4	PPP1R11
SPM 4	PPP1R7
SPM 4	PPP2R1A
SPM 4	PPP4R2
SPM 4	PPT1
SPM 4	PQBP1
SPM 4	PRDX1
SPM 4	PRDX3
SPM 4	PSMA5
SPM 4	PSMD9
SPM 4	PTGES3
SPM 4	PTMA
SPM 4	PTMS
SPM 4	PUDP
SPM 4	PYM1
SPM 4	RAB11B
SPM 4	RAD23B
SPM 4	RAMAC
SPM 4	RANBP1
SPM 4	RANBP3
SPM 4	RAP1GDS1
SPM 4	RBBP4
SPM 4	RBBP7
SPM 4	RBM3
SPM 4	RBM8A
SPM 4	REPS1
SPM 4	RHOA
SPM 4	RNPS1
SPM 4	RPA3
SPM 4	RPE
SPM 4	RPLP1
SPM 4	RPLP2
SPM 4	RWDD1
SPM 4	SAP18
SPM 4	SARNP
SPM 4	SET
SPM 4	SF3B4
SPM 4	SF3B5
SPM 4	SF3B6
SPM 4	SGTA
SPM 4	SKP1
SPM 4	SMAP
SPM 4	SMARCE1
SPM 4	SMNDC1
SPM 4	SNRPC
SPM 4	SNU13
SPM 4	SNX12
SPM 4	SNX15
SPM 4	SRA1
SPM 4	SREK1
SPM 4	SRI
SPM 4	SRP19
SPM 4	SRP9
SPM 4	SRRM1
SPM 4	SRRM2
SPM 4	SRSF1
SPM 4	SRSF10
SPM 4	SRSF11
SPM 4	SRSF2
SPM 4	SRSF3
SPM 4	SRSF4
SPM 4	SRSF5
SPM 4	SRSF6
SPM 4	SRSF7
SPM 4	SRSF9
SPM 4	ST13
SPM 4	STIP1
SPM 4	STMN1
SPM 4	STX10
SPM 4	SUB1
SPM 4	SUMO2
SPM 4	SUMO3
SPM 4	SYAP1
SPM 4	SZRD1
SPM 4	TALDO1
SPM 4	TATDN1
SPM 4	TBCA
SPM 4	TCEA1
SPM 4	TCEAL3
SPM 4	TCEAL4
SPM 4	TCOF1
SPM 4	THOP1
SPM 4	TIMM10
SPM 4	TIMM10B
SPM 4	TIMM13
SPM 4	TIMM8A
SPM 4	TIMM9
SPM 4	TIPRL
SPM 4	TMA7
SPM 4	TPD52L2
SPM 4	TPT1
SPM 4	TRA2A
SPM 4	TRA2B
SPM 4	TRAPPC3
SPM 4	TRIAP1
SPM 4	TRIR
SPM 4	TRMT112
SPM 4	TSSC4
SPM 4	TTC1
SPM 4	TTC9C
SPM 4	TXN2
SPM 4	TXNDC17
SPM 4	TXNL1
SPM 4	TXNL4A
SPM 4	UBA1
SPM 4	UBE2A
SPM 4	UBE2D3
SPM 4	UBE2G1
SPM 4	UBE2I
SPM 4	UBE2K
SPM 4	UBE2L3
SPM 4	UBE2N
SPM 4	UBE2R2
SPM 4	UBE2V1
SPM 4	UBE2V2
SPM 4	UBE2Z
SPM 4	UBL4A
SPM 4	UBQLN1
SPM 4	UBQLN2
SPM 4	UBQLN4
SPM 4	UBXN1
SPM 4	UCHL3
SPM 4	UCHL5
SPM 4	UFC1
SPM 4	UROD
SPM 4	VAPA
SPM 4	VBP1
SPM 4	WBP2
SPM 4	YBX1
SPM 4	YBX3
SPM 4	YWHAQ
SPM 4	YWHAZ
SPM 4	ZC3H18
SPM 4	ZNRD2
SPM 4	ZPR1
SPM 5	ACP1
SPM 5	AIP
SPM 5	AKAP8
SPM 5	AKAP8L
SPM 5	APEX1
SPM 5	API5
SPM 5	APIP
SPM 5	ARGLU1
SPM 5	ARHGEF7
SPM 5	ARID1A
SPM 5	ARMC6
SPM 5	ASH2L
SPM 5	ATXN10
SPM 5	ATXN2L
SPM 5	BCLAF1
SPM 5	BRD4
SPM 5	BUB3
SPM 5	BUD31
SPM 5	C1QBP
SPM 5	CAPRIN1
SPM 5	CBX1
SPM 5	CBX5
SPM 5	CCAR1
SPM 5	CCAR2
SPM 5	CCDC25
SPM 5	CD2BP2
SPM 5	CDK5
SPM 5	CDKN2AIP
SPM 5	CFDP1
SPM 5	CHERP
SPM 5	CHTOP
SPM 5	CIAPIN1
SPM 5	CIRBP
SPM 5	CPSF6
SPM 5	CPSF7
SPM 5	CSTF1
SPM 5	CSTF2T
SPM 5	CTNNBL1
SPM 5	DAZAP1
SPM 5	DCAF7
SPM 5	DCP1A
SPM 5	DCPS
SPM 5	DDX17
SPM 5	DDX5
SPM 5	DEK
SPM 5	DNAJA1
SPM 5	DNAJA2
SPM 5	DNAJC17
SPM 5	DNAJC9
SPM 5	DNM1L
SPM 5	EIF4B
SPM 5	ELAVL1
SPM 5	EWSR1
SPM 5	EXOSC6
SPM 5	FAM98B
SPM 5	FIP1L1
SPM 5	FKBP3
SPM 5	FKBP4
SPM 5	FOXK1
SPM 5	FTO
SPM 5	FUBP1
SPM 5	FUBP3
SPM 5	FUS
SPM 5	G3BP1
SPM 5	GABPA
SPM 5	GAR1
SPM 5	GATAD2B
SPM 5	GET3
SPM 5	GPHN
SPM 5	GRWD1
SPM 5	GTF2F1
SPM 5	GTF2F2
SPM 5	H1-10
SPM 5	H1-2
SPM 5	H1-3
SPM 5	H1-4
SPM 5	H1-5
SPM 5	H2AC21
SPM 5	H2AZ2
SPM 5	HCFC1
SPM 5	HDGFL2
SPM 5	HDGFL3
SPM 5	HEXIM1
SPM 5	HMG20A
SPM 5	HMGB1
SPM 5	HMGB3
SPM 5	HMGN1
SPM 5	HMGN3
SPM 5	HMGN4
SPM 5	HNRNPA0
SPM 5	HNRNPA1
SPM 5	HNRNPA2B1
SPM 5	HNRNPA3
SPM 5	HNRNPC
SPM 5	HNRNPD
SPM 5	HNRNPDL
SPM 5	HNRNPF
SPM 5	HNRNPH1
SPM 5	HNRNPH2
SPM 5	HNRNPH3
SPM 5	HNRNPK
SPM 5	HNRNPL
SPM 5	HNRNPM
SPM 5	HNRNPR
SPM 5	HNRNPU
SPM 5	HNRNPUL1
SPM 5	HNRNPUL2
SPM 5	HPF1
SPM 5	HSPB11
SPM 5	ILF2
SPM 5	ILF3
SPM 5	IPO5
SPM 5	IRF2BP1
SPM 5	IRF2BP2
SPM 5	IRF2BPL
SPM 5	ISYNA1
SPM 5	ITPA
SPM 5	IWS1
SPM 5	KHDRBS1
SPM 5	KHSRP
SPM 5	KLC1
SPM 5	KPNA6
SPM 5	LARP7
SPM 5	LCMT1
SPM 5	LMNB1
SPM 5	LRRC57
SPM 5	LSM 12.00
SPM 5	LSM14A
SPM 5	LSM14B
SPM 5	LUC7L
SPM 5	LUC7L3
SPM 5	LZTFL1
SPM 5	MAGOH
SPM 5	MARCKSL1
SPM 5	MATR3
SPM 5	MBD2
SPM 5	MBD3
SPM 5	MEPCE
SPM 5	METAP2
SPM 5	METTL14
SPM 5	MFAP1
SPM 5	MGMT
SPM 5	MOB4
SPM 5	MRE11
SPM 5	MSI2
SPM 5	MYG1
SPM 5	NAE1
SPM 5	NAP1L1
SPM 5	NCBP1
SPM 5	NCBP2
SPM 5	NCBP3
SPM 5	NCL
SPM 5	NCOA5
SPM 5	NELFA
SPM 5	NELFE
SPM 5	NFIC
SPM 5	NHP2
SPM 5	NOLC1
SPM 5	NONO
SPM 5	NRF1
SPM 5	NSUN2
SPM 5	NUCKS1
SPM 5	NUDCD3
SPM 5	NUDT4
SPM 5	NUFIP2
SPM 5	NUP214
SPM 5	NUP43
SPM 5	NUP50
SPM 5	NUP54
SPM 5	NUP58
SPM 5	OLA1
SPM 5	OTUB1
SPM 5	PAFAH1B2
SPM 5	PAFAH1B3
SPM 5	PALS2
SPM 5	PCBP1
SPM 5	PCBP3
SPM 5	PDS5A
SPM 5	PDXP
SPM 5	PFAS
SPM 5	PHAX
SPM 5	PHF5A
SPM 5	PMVK
SPM 5	POLR2C
SPM 5	POLR2G
SPM 5	PPID
SPM 5	PPIG
SPM 5	PPM1G
SPM 5	PPME1
SPM 5	PPP2CA
SPM 5	PPP2R5D
SPM 5	PRCC
SPM 5	PRPF4
SPM 5	PRPF40A
SPM 5	PRRC2A
SPM 5	PRRC2C
SPM 5	PSAT1
SPM 5	PSIP1
SPM 5	PSPC1
SPM 5	PTRHD1
SPM 5	PUF60
SPM 5	PUM1
SPM 5	PURB
SPM 5	QKI
SPM 5	RABL6
SPM 5	RAD21
SPM 5	RAE1
SPM 5	RALY
SPM 5	RANGAP1
SPM 5	RAVER1
SPM 5	RBFOX2
SPM 5	RBM10
SPM 5	RBM12
SPM 5	RBM12B
SPM 5	RBM14
SPM 5	RBM15
SPM 5	RBM17
SPM 5	RBM25
SPM 5	RBM39
SPM 5	RBM42
SPM 5	RBMS1
SPM 5	RBMX
SPM 5	RBMXL1
SPM 5	RCN2
SPM 5	RING1
SPM 5	RMDN3
SPM 5	RNF2
SPM 5	RNMT
SPM 5	RPA2
SPM 5	RPRD1B
SPM 5	RTCB
SPM 5	RTF1
SPM 5	RTRAF
SPM 5	SAE1
SPM 5	SAFB
SPM 5	SAFB2
SPM 5	SCAF4
SPM 5	SCAF8
SPM 5	SCRIB
SPM 5	SELENOH
SPM 5	SEPHS1
SPM 5	SF1
SPM 5	SF3A1
SPM 5	SF3A2
SPM 5	SF3A3
SPM 5	SFPQ
SPM 5	SHC1
SPM 5	SLTM
SPM 5	SMAD4
SPM 5	SMARCC1
SPM 5	SMARCC2
SPM 5	SNRNP70
SPM 5	SNRPA
SPM 5	SNRPA1
SPM 5	SNRPB2
SPM 5	SNW1
SPM 5	SON
SPM 5	SPAG7
SPM 5	SPIN1
SPM 5	SRP14
SPM 5	SRRT
SPM 5	SSB
SPM 5	SSRP1
SPM 5	SSU72
SPM 5	STAU1
SPM 5	STK24
SPM 5	SYNCRIP
SPM 5	TAB1
SPM 5	TAF15
SPM 5	TBC1D10B
SPM 5	TBCB
SPM 5	TBL1XR1
SPM 5	TCERG1
SPM 5	TERF2IP
SPM 5	THOC3
SPM 5	THRAP3
SPM 5	THUMPD1
SPM 5	THYN1
SPM 5	TIA1
SPM 5	TIAL1
SPM 5	TMA16
SPM 5	TOMM34
SPM 5	TOR1AIP1
SPM 5	TPR
SPM 5	TRIP6
SPM 5	TRMT6
SPM 5	U2AF1
SPM 5	U2AF2
SPM 5	UBA2
SPM 5	UBA3
SPM 5	UBAP2L
SPM 5	UBE2E2
SPM 5	UBE2M
SPM 5	UBFD1
SPM 5	UBXN7
SPM 5	UFD1
SPM 5	UNC119B
SPM 5	USP7
SPM 5	VAPB
SPM 5	VPS4A
SPM 5	VPS4B
SPM 5	VTA1
SPM 5	WBP11
SPM 5	WDR61
SPM 5	WTAP
SPM 5	XRCC1
SPM 5	XRN2
SPM 5	YLPM1
SPM 5	YTHDF2
SPM 5	ZC3H4
SPM 5	ZNF207
SPM 5	ZNF326
SPM 5	ZNF428
SPM 5	ZRANB2
SPM 6	ACAT2
SPM 6	AHSA1
SPM 6	ARHGEF2
SPM 6	CDK1
SPM 6	CDK2
SPM 6	CTPS1
SPM 6	DCK
SPM 6	DTYMK
SPM 6	FAF1
SPM 6	FDPS
SPM 6	FEN1
SPM 6	FKBP5
SPM 6	GGH
SPM 6	GMPS
SPM 6	ILKAP
SPM 6	KPNA2
SPM 6	KPNB1
SPM 6	LBR
SPM 6	LIG1
SPM 6	MAT2A
SPM 6	MCM2
SPM 6	MCM3
SPM 6	MCM4
SPM 6	MCM5
SPM 6	MCM6
SPM 6	MCM7
SPM 6	MCMBP
SPM 6	METAP1
SPM 6	MTHFD1
SPM 6	NAA50
SPM 6	NASP
SPM 6	POLD2
SPM 6	PPP5C
SPM 6	PRPS2
SPM 6	PSPH
SPM 6	RFC4
SPM 6	TJP2
SPM 6	TUBG1
SPM 6	UBR7
SPM 6	UNC45A
SPM 6	VRK1
SPM 7	A1BG
SPM 7	A2M
SPM 7	ADH1B
SPM 7	AFM
SPM 7	AGT
SPM 7	AHSG
SPM 7	AKAP12
SPM 7	AKR1C3
SPM 7	ALB
SPM 7	AMBP
SPM 7	ANG
SPM 7	ANK1
SPM 7	APCS
SPM 7	APOA1
SPM 7	APOA2
SPM 7	APOA4
SPM 7	APOB
SPM 7	APOC1
SPM 7	APOC2
SPM 7	APOC3
SPM 7	APOD
SPM 7	APOE
SPM 7	APOF
SPM 7	APOH
SPM 7	APOL1
SPM 7	APOM
SPM 7	ATRN
SPM 7	AZGP1
SPM 7	BPGM
SPM 7	C1QB
SPM 7	C1QC
SPM 7	C1R
SPM 7	C1RL
SPM 7	C1S
SPM 7	C2
SPM 7	C3
SPM 7	C4A
SPM 7	C4B
SPM 7	C4BPA
SPM 7	C5
SPM 7	C6
SPM 7	C7
SPM 7	C8A
SPM 7	C8B
SPM 7	C8G
SPM 7	C9
SPM 7	CA1
SPM 7	CD36
SPM 7	CD5L
SPM 7	CD81
SPM 7	CD93
SPM 7	CFB
SPM 7	CFD
SPM 7	CFH
SPM 7	CFHR1
SPM 7	CFHR2
SPM 7	CFI
SPM 7	CLEC3B
SPM 7	CLU
SPM 7	CMA1
SPM 7	CP
SPM 7	CPA3
SPM 7	CPB2
SPM 7	CPN1
SPM 7	CPN2
SPM 7	CRP
SPM 7	CTSG
SPM 7	DSP
SPM 7	ECM1
SPM 7	EFEMP1
SPM 7	EMILIN2
SPM 7	F10
SPM 7	F12
SPM 7	F2
SPM 7	F9
SPM 7	FABP4
SPM 7	FBLN5
SPM 7	FBN1
SPM 7	FBN2
SPM 7	FCGBP
SPM 7	FGA
SPM 7	FGB
SPM 7	FGG
SPM 7	GC
SPM 7	GGT5
SPM 7	GPC4
SPM 7	GPD1
SPM 7	GPX3
SPM 7	GYPA
SPM 7	HBB
SPM 7	HBD
SPM 7	HBG1
SPM 7	HP
SPM 7	HPR
SPM 7	HPX
SPM 7	HRG
SPM 7	IGFALS
SPM 7	IGFBP3
SPM 7	IGHA1
SPM 7	IGHG2
SPM 7	IGHG3
SPM 7	IGHG4
SPM 7	IGHM
SPM 7	IGHV1-69
SPM 7	IGHV3-43D
SPM 7	IGHV3-49
SPM 7	IGHV3-7
SPM 7	IGHV3-72
SPM 7	IGHV4-34
SPM 7	IGHV5-10-1
SPM 7	IGHV5-51
SPM 7	IGKC
SPM 7	IGKV2-40
SPM 7	IGKV3-20
SPM 7	IGKV3D-11
SPM 7	IGKV3D-20
SPM 7	IGKV4-1
SPM 7	IGLC2
SPM 7	IGLC7
SPM 7	IGLL5
SPM 7	IGLV1-47
SPM 7	ITIH1
SPM 7	ITIH2
SPM 7	ITIH3
SPM 7	ITIH4
SPM 7	JCHAIN
SPM 7	KLKB1
SPM 7	KNG1
SPM 7	KRT1
SPM 7	KRT10
SPM 7	KRT14
SPM 7	KRT16
SPM 7	KRT2
SPM 7	KRT5
SPM 7	KRT6B
SPM 7	KRT9
SPM 7	LBP
SPM 7	LRG1
SPM 7	LSAMP
SPM 7	MFAP4
SPM 7	MFAP5
SPM 7	NCALD
SPM 7	NRP1
SPM 7	ORM1
SPM 7	ORM2
SPM 7	PGLYRP2
SPM 7	PLG
SPM 7	PLIN1
SPM 7	PLTP
SPM 7	PON1
SPM 7	PROS1
SPM 7	PRSS1
SPM 7	PTGDS
SPM 7	PTX3
SPM 7	QSOX1
SPM 7	RBP4
SPM 7	RNASE1
SPM 7	SAA1
SPM 7	SAA2
SPM 7	SAA4
SPM 7	SELENOP
SPM 7	SERPINA1
SPM 7	SERPINA3
SPM 7	SERPINA4
SPM 7	SERPINA5
SPM 7	SERPINA6
SPM 7	SERPINA7
SPM 7	SERPINC1
SPM 7	SERPIND1
SPM 7	SERPINF1
SPM 7	SERPINF2
SPM 7	SERPING1
SPM 7	SHBG
SPM 7	SLC4A1
SPM 7	SMARCB1
SPM 7	SNCA
SPM 7	STX8
SPM 7	TF
SPM 7	TIMP1
SPM 7	TPSAB1
SPM 7	TTR
SPM 7	VCAN
SPM 7	VTN
SPM 7	VWA5A
SPM 7	VWF
SPM 8	ABI3BP
SPM 8	ACAN
SPM 8	AEBP1
SPM 8	AK1
SPM 8	ANGPTL2
SPM 8	ASPN
SPM 8	BGN
SPM 8	C1orf198
SPM 8	CADM1
SPM 8	CALB2
SPM 8	CDC42EP1
SPM 8	CLEC11A
SPM 8	COL11A1
SPM 8	COL12A1
SPM 8	COL14A1
SPM 8	COL16A1
SPM 8	COL1A1
SPM 8	COL1A2
SPM 8	COL2A1
SPM 8	COL3A1
SPM 8	COL5A1
SPM 8	COL5A2
SPM 8	COL5A3
SPM 8	COL6A1
SPM 8	COL6A2
SPM 8	COL6A3
SPM 8	COMP
SPM 8	CPXM1
SPM 8	CTHRC1
SPM 8	DCN
SPM 8	DLG1
SPM 8	DPT
SPM 8	EFEMP2
SPM 8	ENPP1
SPM 8	FBLN1
SPM 8	FBLN2
SPM 8	FMOD
SPM 8	FN1
SPM 8	HTRA1
SPM 8	LEMD2
SPM 8	LMNA
SPM 8	LOX
SPM 8	LTBP2
SPM 8	LUM
SPM 8	MFAP2
SPM 8	MXRA5
SPM 8	OGN
SPM 8	OLFML3
SPM 8	PCOLCE
SPM 8	PDLIM2
SPM 8	PLXDC2
SPM 8	PODN
SPM 8	POSTN
SPM 8	PRELP
SPM 8	PTGIS
SPM 8	SFRP4
SPM 8	SSC5D
SPM 8	TGFBI
SPM 8	THBS1
SPM 8	THBS2
SPM 8	THBS3
SPM 8	THBS4
SPM 8	THY1
SPM 8	TMEM119
SPM 8	TNC
SPM 8	TNXB
SPM 9	AARS1
SPM 9	ACBD3
SPM 9	ACE
SPM 9	ACO1
SPM 9	AHNAK
SPM 9	AKR7A2
SPM 9	ALPL
SPM 9	AMPH
SPM 9	ANXA2
SPM 9	ANXA5
SPM 9	APP
SPM 9	APPL2
SPM 9	ARF4
SPM 9	ARFGAP1
SPM 9	ARFGAP3
SPM 9	ARFIP1
SPM 9	ARHGAP1
SPM 9	ARL2BP
SPM 9	ARSB
SPM 9	ASPH
SPM 9	BAP18
SPM 9	BASP1
SPM 9	BAX
SPM 9	BET1L
SPM 9	BPNT2
SPM 9	C11orf68
SPM 9	CALR
SPM 9	CALU
SPM 9	CAMK1D
SPM 9	CANX
SPM 9	CASK
SPM 9	CAST
SPM 9	CBFB
SPM 9	CCDC9
SPM 9	CD248
SPM 9	CD276
SPM 9	CDH11
SPM 9	CHMP6
SPM 9	CKAP4
SPM 9	CLINT1
SPM 9	CNN2
SPM 9	CNN3
SPM 9	CNPY2
SPM 9	CNPY3
SPM 9	CNPY4
SPM 9	COLEC12
SPM 9	COLGALT1
SPM 9	COPE
SPM 9	COPZ2
SPM 9	CRABP2
SPM 9	CRELD2
SPM 9	CRK
SPM 9	CRTAP
SPM 9	CSRP2
SPM 9	CTSK
SPM 9	CTTN
SPM 9	DBN1
SPM 9	DCHS1
SPM 9	DCLK1
SPM 9	DCTN1
SPM 9	DCTN2
SPM 9	DCTN3
SPM 9	DNAJB11
SPM 9	DNM1
SPM 9	DPP4
SPM 9	DPYSL2
SPM 9	EEA1
SPM 9	EEF1B2
SPM 9	EEF1D
SPM 9	EML1
SPM 9	ENAH
SPM 9	ERP29
SPM 9	ERP44
SPM 9	FAM114A1
SPM 9	FAM114A2
SPM 9	FAM3C
SPM 9	FAP
SPM 9	FHL3
SPM 9	FKBP10
SPM 9	FKBP7
SPM 9	FKBP9
SPM 9	FSTL1
SPM 9	GALC
SPM 9	GALNT2
SPM 9	GANAB
SPM 9	GARS1
[truncated: 1,292 more rows]
