# Supplementary material for: The proteomic landscape of soft tissue sarcomas
Source: Nat Commun. 2023 Jun 29;14:3834. doi: 10.1038/s41467-023-39486-2 (PMC10310735; doi:10.1038/s41467-023-39486-2)
Supplement: Supplementary file 13 — Supplementary Data 11 [file 41467_2023_39486_MOESM13_ESM.xlsx]

## Sheet: Supplementary Data 11
Supplementary Data 11. List of 53 proteins used in SPM10 subgroup classification
Proteins
COPB2
AP3D1
COPB1
AP2B1
AP3B1
RPN2
ANKFY1
NSF
HDLBP
COPG1
VPS35
DYNC1H1
STT3A
AP2A1
SEPTIN7
COPA
TRIM25
SEPTIN11
MOGS
ARCN1
TBL2
NCLN
ADD1
AP2M1
GLG1
RPN1
SPCS2
ADD3
PTPN23
RRBP1
SPTBN1
AMPD2
SPTAN1
SEPTIN2
FSCN1
ERGIC1
LMAN1
SEC22B
DCTN4
GFPT1
SEC63
PLEC
XPOT
PACS1
EPB41L2
CCDC22
EML4
RAB3GAP2
STAT2
ALDH1L2
MYO1B
AP2A2
CLTC
