# Supplementary material for: The proteomic landscape of soft tissue sarcomas
Source: Nat Commun. 2023 Jun 29;14:3834. doi: 10.1038/s41467-023-39486-2 (PMC10310735; doi:10.1038/s41467-023-39486-2)
Supplement: Supplementary file 15 — Source data file [file 41467_2023_39486_MOESM15_ESM.xlsx]

## Sheet: 4A-E,S5
Sample	meanCD3_adjusted	meanCD4_adjusted	meanCD8_adjusted
ST025	404.749	182.922	NA
ST026	88.1163	60.7972	21.539
ST027	NA	37.3484	24.1916
ST029	221.544	147.059	NA
ST030	105.997	51.8845	51.354
ST031	75.1211	68.7549	NA
ST032	107.518	42.4413	NA
ST033	82.7606	61.1155	33.1042
ST034	98.7989	139.42	19.0986
ST035	NA	120.958	47.5343
ST036	36.9239	31.4066	7.00282
ST037	20.0889	25.4648	3.50141
ST038	61.5399	53.0516	19.523
ST039	94.2197	65.8901	20.6399
ST041	164.248	113.743	65.3596
ST042	NA	437.994	14.6423
ST043	36.9239	40.4254	12.0958
ST044	216.769	125.096	75.4394
ST046	17.4009	14.0056	9.46972
ST047	1.69765	2.97089	2.54648
ST048	104.724	65.5718	22.9183
ST049	155.654	71.938	60.1606
ST050	141.33	45.5183	36.6056
ST051	112.045	113.318	26.3136
ST052	79.5775	47.1099	24.8282
ST053	105.201	53.6883	8.48826
ST054	26.9502	119.287	9.70087
ST055	129.234	131.992	24.8282
ST056	229.82	80.2141	45.8366
ST057	166.794	130.295	29.2845
ST058	251.147	187.485	85.9437
ST059	53.4761	46.7916	17.1552
ST060	96.7662	64.9352	33.4225
ST061	202.445	NA	87.995
ST062	NA	1451.49	868.986
ST063	18.3447	16.8704	4.13803
ST207	41.3803	60.4789	5.72958
ST208	6.3662	2.54648	0.63662
ST209	202.976	197.034	47.1099
ST210	87.0047	21.6451	27.1624
ST211	83.185	19.0986	40.7437
ST212	5.09296	7.63944	2.54648
ST213	1207.76	1735.36	313.301
ST214	202.763	89.1268	76.0928
ST215	229.608	200.323	61.1155
ST216	56.8714	45.5183	15.5972
ST217	358.841	244.78	233.958
ST218	892.965	954.505	102.708
ST219	83.7307	50.9296	1.27324
ST220	286.054	171.039	85.4187
ST221	650.307	1045.33	76.7127
ST222	952.383	1171.78	218.629
ST223	11.1408	8.59437	1.59155
ST225	65.3596	195.23	47.1099
ST226	206.406	171.887	90.5498
ST227	377.775	510.919	24.616
ST228	0.848826	5.59227	0
ST229	270.351	228.06	43.2901
ST230	190.137	124.07	30.8761
ST231	49.6563	56.6592	NA
ST232	29.9211	16.5521	15.2789
ST234	189.652	141.33	21.6451
ST235	126.687	95.493	NA
ST236	369.346	432.652	87.0931
ST237	72.2563	87.8535	14.0056
ST238	203.718	127.324	90.4
ST239	14.9606	13.0507	11.4592
ST240	249.873	187.803	108.125
ST241	4.10266	1.27324	39.4704
ST242	212.631	137.51	109.074
ST243	347.913	181.096	164.248
ST244	563.621	537.846	120.868
ST245	317.514	335.286	NA
ST246	33.1042	62.3887	7.32113
ST248	664.87	711.352	45.4476
ST249	44.1948	3.81972	16.1277
ST250	415.076	231.73	142.603
ST251	47.1099	22.9183	33.4225
ST252	56.7046	51.5662	25.5709
ST253	1238.86	1533.3	80.5324
ST254	11.4592	12.0958	2.54648
ST255	100.268	120.321	19.4169
ST256	1096.58	1277.7	165.521
ST257	87.8535	55.3859	46.1196
ST258	348.549	403.617	79.2592
ST259	121.276	116.82	30.8761

## Sheet: S1C
Sample_ID	MYH11	SRC	GAPDH
TCGA-QC-AA9N-01A-21-A454-20	-1.8203	-0.29435	-1.8336
TCGA-DX-AB3C-01A-21-A454-20	-1.6417	-0.98527	-0.30999
TCGA-DX-AB3B-01A-21-A454-20	-1.3498	-0.72947	-2.1204
TCGA-DX-AB3A-01A-21-A454-20	-1.8146	-0.25447	-0.95076
TCGA-DX-AB37-01A-21-A454-20	-1.2878	-0.36099	-0.63977
TCGA-DX-AB32-01A-21-A454-20	-0.78661	-0.23865	-1.6
TCGA-DX-AB30-01A-21-A454-20	-2.2462	-0.19839	-2.944
TCGA-DX-AB2Z-01A-21-A454-20	-1.8353	-0.096039	-0.20035
TCGA-DX-AB2X-01A-21-A454-20	-1.6154	-0.033806	0.90669
TCGA-DX-AB2W-01A-21-A454-20	-0.11411	-0.61361	-0.87625
TCGA-DX-AB2V-01A-21-A454-20	-1.8409	-0.81678	-2.1691
TCGA-DX-AB2T-01A-21-A454-20	-1.6275	-0.18282	-2.1119
TCGA-DX-AB2E-01A-21-A454-20	-1.4181	-0.53925	-0.9156
TCGA-DX-AB2F-01A-21-A454-20	-1.8498	-0.47746	-2.4173
TCGA-DX-AB2G-01A-21-A454-20	-1.4185	-0.2391	-0.74703
TCGA-DX-AB2H-01A-21-A454-20	-0.54879	-0.13486	-0.58525
TCGA-DX-AB2J-01A-21-A454-20	-1.3471	0.21263	-1.9453
TCGA-DX-AB2O-01A-21-A454-20	-1.8361	-0.33448	-0.8247
TCGA-DX-AB2P-01A-21-A454-20	-1.6271	-0.3163	-0.94776
TCGA-DX-AB2Q-01A-21-A454-20	-1.5653	-0.44774	0.65925
TCGA-DX-AB2S-01A-21-A454-20	-1.9292	-0.17449	-2.1259
TCGA-DX-AB36-01A-21-A454-20	-1.9201	-0.7229	-0.98809
TCGA-RN-AAAQ-01A-11-A454-20	-1.4307	-0.55464	1.0855
TCGA-Z4-AAPF-01A-21-A454-20	-0.76831	-0.89312	-1.415
TCGA-Z4-AAPG-01A-21-A454-20	-1.3805	-0.86146	0.60198
TCGA-QQ-A5VB-01A-21-A454-20	-1.8488	-0.16775	-0.45173
TCGA-DX-A8BV-01A-21-A454-20	-1.6755	-0.69271	-2.6321
TCGA-SG-A849-01A-21-A454-20	-1.7027	-0.31898	-0.57852
TCGA-QQ-A5VC-01A-41-A454-20	-1.6905	-0.69028	-1.5424
TCGA-DX-A3M1-01A-21-A454-20	-2.479	-0.031888	-1.8318
TCGA-MO-A47R-01A-21-A454-20	-1.4102	-0.1607	-1.1579
TCGA-MO-A47P-01A-21-A454-20	0.032675	-0.38166	-0.49547
TCGA-HB-A43Z-01A-21-A454-20	0.18819	0.19092	-0.43027
TCGA-DX-A48U-01A-21-A454-20	0.11985	0.81373	-0.44531
TCGA-DX-A48V-01A-21-A454-20	0.2487	0.42935	-0.8026
TCGA-VT-A80G-01A-21-A454-20	-1.6604	-0.15978	-1.3091
TCGA-VT-A80J-01A-21-A454-20	-1.1916	-0.12041	-1.1857
TCGA-X6-A8C3-01A-21-A454-20	-1.0727	-0.19838	-1.1347
TCGA-X6-A8C2-01A-21-A454-20	-1.2725	-0.34824	-0.50865
TCGA-X6-A8C7-01A-21-A454-20	-1.4577	-0.40332	-2.0973
TCGA-X6-A8C6-01A-21-A454-20	-1.2758	-0.19491	-2.2277
TCGA-X6-A8C4-01A-21-A454-20	-1.842	-1.4395	-0.24661
TCGA-X6-A8C5-01A-21-A454-20	0.15836	0.63217	-0.41579
TCGA-DX-A8BQ-01A-21-A454-20	-1.431	-0.07005	-0.1831
TCGA-DX-A8BZ-01A-21-A454-20	-0.92459	-0.13276	-1.3663
TCGA-DX-A8BJ-01A-21-A454-20	-1.8754	-0.48676	-0.33352
TCGA-DX-A8BU-01A-21-A454-20	-1.5857	0.010971	-1.9973
TCGA-DX-A23T-01A-21-A454-20	-1.3905	-0.44403	-1.9703
TCGA-DX-A8BK-01A-21-A454-20	-0.90609	-0.53872	-0.45384
TCGA-SG-A6Z4-01A-11-A454-20	-1.5701	-0.20214	-1.9583
TCGA-DX-A8BN-01A-21-A454-20	-1.7044	-0.34625	-2.588
TCGA-SG-A6Z7-01A-21-A454-20	-1.9471	0.18907	-1.9236
TCGA-DX-A8BM-01A-21-A454-20	-1.8351	-0.27281	-1.3147
TCGA-FX-A2QS-01A-21-A454-20	-1.6923	-0.90607	-1.2328
TCGA-DX-A6YV-01A-21-A454-20	-1.8518	-1.3822	-3.73
TCGA-DX-A8BH-01A-21-A454-20	-1.8468	-0.24987	-0.67555
TCGA-DX-A6YQ-01A-21-A454-20	-1.9691	0.10702	-0.67271
TCGA-DX-A8BT-01A-21-A454-20	-2.4059	-0.45895	-1.8131
TCGA-DX-A6YS-01A-21-A454-20	-1.4542	-0.25342	-1.7235
TCGA-DX-A6Z2-01A-21-A454-20	0.15422	0.47689	-1.8637
TCGA-DX-A6YU-01A-21-A454-20	-1.7375	-0.10836	-3.5741
TCGA-DX-A6YZ-01A-21-A454-20	-1.1064	-0.31687	-2.2342
TCGA-FX-A3NJ-01A-21-A454-20	0.088327	0.78877	0.37384
TCGA-IW-A3M6-01A-21-A454-20	0.0794	0.30274	-1.1971
TCGA-IW-A3M5-01A-11-A454-20	-0.97676	0.049347	-1.366
TCGA-IW-A3M4-01A-21-A454-20	-0.029476	0.55668	-1.3658
TCGA-HB-A3L4-01A-21-A454-20	0.12714	0.43791	-1.1001
TCGA-IS-A3KA-01A-21-A454-20	0.15141	-0.26788	-0.0098442
TCGA-DX-A8BP-01A-21-A454-20	-1.646	-0.016403	-0.59176
TCGA-DX-A8BX-01A-21-A454-20	-1.0083	-0.38102	-1.1093
TCGA-DX-A8BO-01A-21-A454-20	-1.5493	0.037271	-1.537
TCGA-DX-A8BL-01A-21-A454-20	-1.9239	0.075819	-1.4145
TCGA-DX-A8BR-01A-21-A454-20	-1.5136	-0.47065	-2.0775
TCGA-DX-A8BS-01A-21-A454-20	-1.8257	-0.17732	-1.9502
TCGA-DX-A7EN-01A-21-A454-20	-0.024431	0.42913	-1.6432
TCGA-DX-A7ER-01A-21-A454-20	-1.2103	-0.65393	-2.2652
TCGA-DX-A7EQ-01A-21-A454-20	-0.94953	-0.57352	-2.4197
TCGA-DX-A7ET-01A-21-A454-20	-1.6887	-0.45891	-1.1218
TCGA-DX-A7EM-01A-21-A454-20	0.51922	0.71872	-0.42878
TCGA-DX-A48P-01A-21-A454-20	0.86776	0.28383	-1.3866
TCGA-DX-A7EI-01A-21-A455-20	-1.4294	-0.16041	-0.43944
TCGA-DX-A48K-01A-21-A455-20	-1.4086	-0.81806	-1.0864
TCGA-DX-A7EL-01A-21-A455-20	0.43544	0.60988	1.0768
TCGA-DX-A48N-01A-21-A455-20	-1.7531	-0.46404	-4.4661
TCGA-DX-A7EF-01A-21-A455-20	-1.2867	0.0020634	-1.635
TCGA-IE-A3OV-01A-21-A455-20	0.13424	0.346	-0.59612
TCGA-DX-A48R-01A-21-A455-20	0.3852	0.94158	0.22093
TCGA-X6-A7WA-01A-21-A455-20	0.20883	0.27678	-0.32456
TCGA-DX-A48O-01A-21-A455-20	0.11505	0.57115	-0.22702
TCGA-X6-A7WB-01A-21-A455-20	0.088467	0.60206	-0.51372
TCGA-K1-A3PN-01A-21-A455-20	0.058244	0.54437	-0.37621
TCGA-X6-A7WC-01A-21-A455-20	-1.7211	-0.084118	-0.83503
TCGA-DX-A48L-01A-21-A455-20	0.16464	0.58001	0.097793
TCGA-DX-A3LU-01A-21-A455-20	-1.8117	-0.02477	-2.4534
TCGA-X6-A7WD-01A-31-A455-20	0.49864	-0.090712	0.28292
TCGA-IE-A4EH-01A-21-A455-20	0.6075	0.12201	-1.5906
TCGA-K1-A3PO-01A-21-A455-20	0.070539	-0.32695	-0.66605
TCGA-DX-A3LT-01A-21-A455-20	-1.978	-0.12975	-1.2993
TCGA-DX-A3LS-01A-21-A455-20	-1.7892	0.59102	-1.2143
TCGA-IE-A4EI-01A-21-A455-20	-0.035279	0.80221	-1.1254
TCGA-FX-A3RE-01A-21-A455-20	0.12838	-0.010053	-1.4415
TCGA-IE-A4EK-01A-21-A455-20	-0.0078351	0.49118	-0.20508
TCGA-FX-A3TO-01A-21-A455-20	-1.2073	-0.62286	-3.7944
TCGA-IE-A4EJ-01A-21-A455-20	-1.1165	-0.1336	-2.6284
TCGA-MB-A5Y8-01A-21-A455-20	-1.9008	0.12103	-0.46769
TCGA-MB-A5Y9-01A-21-A455-20	-1.2374	-0.082132	-0.19342
TCGA-MB-A5YA-01A-21-A455-20	0.014365	0.62473	0.24773
TCGA-Z4-A9VC-01A-21-A455-20	-1.5216	-0.41099	-2.4705
TCGA-PC-A5DN-01A-21-A455-20	0.21755	0.056062	-2.1774
TCGA-QQ-A5V2-01A-21-A455-20	-1.5181	-0.031604	-1.0907
TCGA-HB-A5W3-01A-21-A455-20	0.14224	1.0472	-0.92741
TCGA-JV-A5VF-01A-21-A455-20	-1.617	-0.48821	-1.7452
TCGA-JV-A5VE-01A-21-A455-20	0.37631	0.33879	-0.66492
TCGA-HS-A5N8-01A-21-A455-20	-0.97985	-0.068539	-1.4544
TCGA-HS-A5N9-01A-21-A455-20	0.084141	0.073813	-0.79018
TCGA-DX-A3U5-01A-21-A455-20	-1.7884	-0.80664	-2.0366
TCGA-PC-A5DM-01A-21-A455-20	-1.4578	-0.2685	-0.72867
TCGA-DX-A3U6-01A-21-A455-20	-1.4832	0.026589	-1.7355
TCGA-PC-A5DL-01A-21-A455-20	0.11006	0.94828	-0.043417
TCGA-DX-A3UA-01A-21-A455-20	-1.0201	-0.30436	-1.3799
TCGA-DX-A3U8-01A-21-A455-20	-1.2197	-0.48644	-0.78652
TCGA-DX-A3UC-01A-21-A455-20	0.36935	0.83608	-0.15214
TCGA-DX-A3U9-01A-21-A455-20	0.48551	0.49406	-1.2714
TCGA-DX-A3UB-01A-21-A455-20	-0.030705	0.55504	-0.78337
TCGA-DX-A3UE-01A-21-A455-20	0.27451	0.46187	0.90744
TCGA-DX-A3UD-01A-21-A455-20	0.089858	0.012884	-0.84839
TCGA-DX-A3U7-01A-21-A455-20	0.30482	0.29892	-0.10462
TCGA-K1-A42X-01A-21-A455-20	-0.010284	0.19632	-1.1629
TCGA-K1-A42W-01A-21-A455-20	0.17171	0.57958	-0.34319
TCGA-KF-A41W-01A-21-A455-20	-0.8706	0.13734	-0.19899
TCGA-DX-A3UF-01A-21-A455-20	0.35937	0.3747	-0.77243
TCGA-DX-A3LY-01B-21-A455-20	-1.4575	-0.2441	-1.5534
TCGA-HB-A3YV-01A-21-A455-20	-2.0558	-0.488	-1.2666
TCGA-IS-A3K7-01A-21-A455-20	-1.4885	-0.073776	-0.7751
TCGA-IS-A3K6-01A-21-A455-20	-1.0994	0.42577	-1.3763
TCGA-DX-A6YX-01A-21-A455-20	-1.9038	0.084768	-0.30318
TCGA-SI-A71Q-01A-21-A455-20	-1.7748	0.12938	-3.6779
TCGA-SI-A71P-01A-21-A455-20	-1.0133	-0.25966	-1.5599
TCGA-SI-A71O-01A-21-A455-20	-1.7467	-0.17953	-1.4587
TCGA-IS-A3K8-01A-21-A455-20	0.35347	0.46407	-1.3835
TCGA-PC-A5DP-01A-21-A455-20	0.24211	0.16482	0.28414
TCGA-PC-A5DK-01A-21-A455-20	0.18591	0.78232	-0.22462
TCGA-PC-A5DO-01A-21-A455-20	0.011793	0.60735	-1.2801
TCGA-DX-A2IZ-01A-21-A455-20	-1.9986	-0.33348	-1.5408
TCGA-DX-A2J0-01A-21-A455-20	-1.8076	0.21263	-1.47
TCGA-DX-A2J1-01A-21-A455-20	-1.636	-0.36132	-0.82061
TCGA-DX-A1L4-01A-21-A455-20	-1.1503	0.17316	-0.91897
TCGA-DX-A1KW-01A-31-A455-20	-1.8513	0.2224	-5.0308
TCGA-N1-A6IA-01A-21-A455-20	-1.3794	0.029177	-0.94921
TCGA-QC-A6FX-01A-21-A455-20	-1.8503	-0.83293	-0.58197
TCGA-DX-A6BE-01A-51-A455-20	-1.5953	-1.0342	-0.80537
TCGA-QQ-A5VA-01A-21-A455-20	-1.5049	-0.39785	-1.0196
TCGA-K1-A6RT-01A-41-A455-20	0.011191	-0.29743	-1.0959
TCGA-UE-A6QU-01A-21-A455-20	-1.5256	0.00098639	-1.9585
TCGA-UE-A6QT-01A-21-A455-20	0.41573	0.49783	-2.6007
TCGA-K1-A6RV-01A-21-A455-20	-1.2785	-0.73966	1.0633
TCGA-K1-A6RU-01A-21-A455-20	-1.1854	-0.32862	-1.4676
TCGA-DX-AATS-01A-21-A455-20	-1.7664	-0.19457	-1.3658
TCGA-DX-A6BH-01A-21-A456-20	-0.71322	-0.15285	0.15754
TCGA-DX-A6B9-01A-21-A456-20	0.22805	0.4947	-1.2176
TCGA-DX-A6BB-01A-21-A456-20	0.12869	1.1007	-1.6457
TCGA-DX-A6BF-01A-21-A456-20	-2.1162	-0.25353	-1.2773
TCGA-DX-A23U-01A-21-A456-20	-1.1887	-0.16289	-1.8159
TCGA-DX-A23V-01A-21-A456-20	-1.0162	-0.0041963	-2.1172
TCGA-DX-A23Z-01A-21-A456-20	-1.5192	-0.24064	-1.6561
TCGA-DX-A23Y-01A-21-A456-20	-2.0974	-0.12385	-1.2232
TCGA-DX-A1KU-01A-21-A456-20	-1.1342	-1.0087	-0.52283
TCGA-DX-A1KY-01A-21-A456-20	-2.0906	0.36704	-2.6981
TCGA-DX-A1KZ-01A-21-A456-20	-1.7378	-0.12908	0.82984
TCGA-DX-A1L0-01A-21-A456-20	-1.629	-0.06772	-2.8567
TCGA-DX-A1L1-01A-21-A456-20	-1.5503	0.036257	-1.5323
TCGA-DX-A1L3-01A-21-A456-20	-1.7953	0.042608	-2.0172
TCGA-DX-A23R-01A-21-A456-20	-1.9789	-0.41131	-3.8128
TCGA-DX-A6B8-01A-21-A456-20	-2.4995	-0.10525	-1.9212
TCGA-DX-A6BG-01A-21-A456-20	-1.2558	-0.22612	-1.9921
TCGA-DX-A6BA-01A-21-A456-20	0.19881	0.62819	0.22445
TCGA-DX-A6B7-01A-21-A456-20	0.016791	1.04	-1.3864
TCGA-DX-A6BK-01A-21-A456-20	-1.8569	0.37081	-0.52675
TCGA-HS-A5NA-01A-21-A456-20	0.054031	0.73934	-0.75698
TCGA-IE-A6BZ-01A-21-A456-20	-1.3807	-0.22743	-4.0704
TCGA-HS-A5N7-01A-11-A456-20	-0.002631	0.84801	-2.2262
TCGA-QC-A7B5-01A-21-A456-20	-1.386	-0.051058	-2.2765
TCGA-MB-A8JK-01A-21-A456-20	-1.4766	0.09539	-1.6837
TCGA-RN-A68Q-01A-21-A456-20	-1.0829	-0.29054	-1.2544
TCGA-MB-A8JL-01A-21-A456-20	-1.6903	-0.41625	-1.3522
TCGA-PT-A8TR-01A-21-A456-20	-1.4884	-0.35547	-2.7812
TCGA-QQ-A8VF-01A-21-A456-20	-1.3854	-0.5073	-0.45038
TCGA-QQ-A8VH-01A-21-A456-20	-2.4255	0.10288	-2.6334
TCGA-QQ-A8VG-01A-21-A456-20	-1.6346	-0.56372	-1.6893
TCGA-3R-A8YX-01A-21-A456-20	-1.7686	-0.48882	-0.75543
TCGA-X9-A973-01A-21-A456-20	-1.9596	-0.28287	-1.097
TCGA-SI-AA8B-01A-21-A456-20	-1.897	-0.11376	-3.8544
TCGA-X9-A971-01A-21-A456-20	0.25168	-0.17679	-0.50785
TCGA-3B-A9HI-01A-21-A456-20	-2.0641	-0.29647	-2.7543
TCGA-WP-A9GB-01A-21-A456-20	-0.020972	0.63065	-2.0552
TCGA-SI-AA8C-01A-21-A456-20	-1.9431	-0.27153	-1.8579
TCGA-WK-A8XX-01A-21-A456-20	-0.039718	0.28351	-0.57892
TCGA-WK-A8Y0-01A-21-A456-20	-1.9065	-0.2653	-0.8424
TCGA-3B-A9HJ-01A-21-A456-20	-0.74998	0.20433	-2.7209
TCGA-LI-A9QH-01A-21-A456-20	-1.8862	-0.32324	-4.279
TCGA-3B-A9HL-01A-21-A456-20	-1.5617	-0.21896	-2.7741
TCGA-3B-A9I3-01A-21-A456-20	0.035433	0.70489	-1.1762
TCGA-3B-A9I1-01A-21-A456-20	0.39974	0.85615	-0.70968
TCGA-3B-A9HV-01A-21-A456-20	0.072361	0.42532	-1.3483
TCGA-DX-A3M2-01A-41-A456-20	-1.7446	-0.11948	-1.8814
TCGA-DX-A48J-01A-41-A456-20	0.26752	0.78556	-0.61966
TCGA-LI-A67I-01A-41-A456-20	-1.4982	-0.35931	-1.7498
TCGA-DX-AB35-01A-41-A456-20	-1.7262	0.13507	-3.8053
TCGA-QQ-A5V9-01A-41-A456-20	-1.591	0.59904	-1.973
TCGA-DX-A8BG-01A-41-A456-20	-1.9261	0.026482	-2.7341
TCGA-DX-A6YT-01A-41-A456-20	-1.8028	-0.4869	-3.0162
TCGA-DX-AB2L-01A-41-A456-20	-0.82036	-0.59435	-1.8728
TCGA-DX-A6Z0-01A-41-A456-20	-1.3783	0.033628	-3.2898
TCGA-X6-A7W8-01A-41-A456-20	-0.78582	-0.19746	-0.46903
TCGA-DX-A7ES-01A-41-A456-20	0.057241	0.22051	-2.5574
TCGA-DX-A7EU-01A-41-A456-20	-1.5416	-0.057535	-4.0595
TCGA-DX-A3LW-01A-41-A456-20	-1.809	-0.082529	-4.1208
TCGA-DX-A2J4-01A-41-A456-20	-1.4793	0.31208	-2.6515
TCGA-DX-A240-01A-41-A456-20	-1.3605	0.058906	-2.7841
TCGA-DX-A1L2-01A-41-A456-20	-1.9743	-0.50023	-4.0795
TCGA-DX-A1KX-01A-41-A456-20	-1.7178	0.18717	-3.7026

## Sheet: S4A-B
Sample	meanCD3_adjusted	meanCD4_adjusted	meanCD8_adjusted
ST068	44.5634	26.738	13.369
ST069	244.886	142.603	13.5812
ST070	40.7437	59.2056	31.4066
ST071	2.12207	4.24413	1.69765
ST072	13.1568	13.1568	2.97089
ST073	18.2498	18.6742	4.66854
ST074	41.1681	24.1916	16.9765
ST075	84.4582	67.0573	16.5521
ST076	85.7315	102.708	6.3662
ST079	0	0	0
ST080	409.347	346.746	13.369
ST081	116.714	179.527	7.63944
ST082	578.051	700.706	88.2779
ST083	209.448	45.8366	89.7634
ST084	224.515	347.17	28.4357
ST085	61.1155	53.9005	15.2789
ST086	206.901	50.293	62.8132
ST087	7.63944	3.1831	5.41127
ST088	331.042	263.561	119.26
ST090	16.9765	8.06385	6.3662
ST091	13.1568	12.7324	1.27324
ST092	4.24413	0.424413	0.424413
ST093	20.3718	3.39531	5.51737
ST094	117.987	160.428	8.06385
ST097	95.0686	71.3014	20.3718
ST099	3.39531	26.3136	5.94178
ST100	95.493	138.359	1.69765
ST101	131.78	97.4028	30.5577
ST102	187.166	265.258	16.1277
ST103	145.998	84.8826	50.0808
ST104	35.2263	10.1859	13.1568
ST107	53.4761	72.9991	3.81972
ST108	637.044	585.266	25.0404
ST109	1.90986	1.90986	15.2789
ST110	71.7258	51.7784	12.7324
ST111	298.787	185.044	142.178
ST115	16.5521	11.4592	6.3662
ST116	215.602	137.085	99.7371
ST118	279.688	268.654	120.533
ST119	843.309	690.096	136.661
ST120	60.2667	34.3775	23.3427
ST121	193.532	120.958	1.27324
ST122	43.7146	23.3427	25.8892
ST123	79.5775	61.1155	36.2873
ST125	4.24413	3.39531	1.69765
ST126	4.24413	2.97089	1.27324
ST127	40.7437	13.5812	18.6742
ST128	9.7615	18.6742	22.0695
ST130	263.985	171.887	61.9643
ST131	25.4648	13.5812	18.2498
ST132	33.1042	17.507	18.1437
ST133	57.2958	59.4178	37.3484
ST134	367.33	269.29	179.951
ST135	123.929	120.958	39.4704
ST136	150.242	178.678	32.2554
ST137	235.125	170.19	13.5812
ST139	50.293	19.0986	14.8545
ST141	25.0404	14.0056	11.4592
ST142	81.9117	62.3887	22.4939
ST143	0.424413	4.24413	0.424413
ST144	319.583	300.485	47.5343
ST145	758.002	1040.24	126.475
ST147	45.2	2.54648	1.27324
